# Supplementary material for: Distinct oral-associated gastric microbiota and Helicobacter pylori communities for spatial microbial heterogeneity in gastric cancer
Source: mSystems. 2024 Jun 28;9(7):e00089-24. doi: 10.1128/msystems.00089-24 (PMC11265414; doi:10.1128/msystems.00089-24)
Supplement: Table S1 — Clinicopathological characteristics of 223 participants. [file msystems.00089-24-s0003.xlsx]

## Sheet: Table S1
Cancer tissue	Normal tissue	Peritumor tissue	Gender (1=M，2=F)	Age (yrs)	BMI	HER2(1=NEGATIVE;2=POSITIVE)	Longitudinal Location(1=UPPER，2=MIDDLE，3=LOWER)	Cross-Sectional Location (1=Lesser curvature，2=Greater curvature，3=Anterior，4=Posterior)	Tumor Size (cm)	Borrmmann (1=Borr-1，2=Borr-2，3=Borr-3，4=Borr-4)	Differentiatiion (1=G1；2=G2；3=G3/G4）	lauren Type 1=Intestinal；2=Diffused； 3=Mixed	T stage（1=T1；2=T2；3=T3；4=T4）	N stage （0=N0，1=N1，2=N2,3=N3）	M stage（0=M0，1=M1）	TNM stage（1=I，2=II, 3=III，4=IV）	Chemotherapy （0=No；1=Yes）	Time （month）	OS status（0=alive；1=death）
C1_1	N1_2	#N/A	1	63	22.38	2	1	3	8	1	2	1	3	2	0	3	1	59.28	1
C1_11	N1_12	#N/A	1	54	25.15	1	1	1	10	3	1	1	4	3	0	3	1	17.26	1
C1_13	N1_14	#N/A	2	21	20.08	1	3	1	5	3	3	2	3	3	0	3	1	18.12	1
C1_15	N1_16	#N/A	1	65	24.77	NA	1	1	7	3	1	1	3	2	0	3	1	95.28	0
C1_17	N1_18	#N/A	1	66	21.27	1	1	1	6	3	3	3	2	3	0	3	0	103.79	0
C1_19	N1_20	#N/A	1	72	21.47	2	1	3	6	2	2	2	4	0	0	2	0	56.61	1
C1_21	N1_22	#N/A	1	50	30.41	2	3	1	7	3	1	1	4	3	0	3	0	104.84	0
C1_23	N1_24	#N/A	1	46	26.67	1	3	1	6	3	2	1	3	2	0	3	1	31.4	1
C1_25	N1_26	#N/A	1	55	25.2	1	2	2	1	4	1	1	4	3	0	3	1	56.32	1
C1_27	N1_28	#N/A	1	53	17.69	1	1	1	10	2	3	3	1	2	0	2	1	104.68	0
C1_29	N1_30	#N/A	1	77	22.04	1	1	1	7	3	3	2	4	1	0	3	1	28.31	1
C1_3	N1_4	#N/A	2	33	27.12	1	2	2	7	3	3	2	4	3	1	4	1	18.15	1
C1_31	N1_32	#N/A	1	60	20.32	1	1	4	4	2	1	1	4	1	0	3	1	32.94	1
C1_33	N1_34	#N/A	1	57	25.53	1	1	3	7	3	3	3	2	2	0	2	1	93.17	0
C1_35	N1_36	#N/A	1	48	26.28	1	3	2	9	2	3	2	4	3	1	4	1	92.94	0
C1_37	N1_38	#N/A	1	70	27.47	1	1	1	5	2	1	1	4	3	0	3	1	31.66	1
C1_39	N1_40	#N/A	2	69	23.05	1	3	1	5	1	2	1	2	0	0	1	1	103.4	0
C1_41	N1_42	#N/A	1	55	28.04	1	3	4	6	2	3	2	4	3	1	4	0	16.88	1
C1_43	N1_44	#N/A	1	60	18.59	1	2	1	8	4	3	3	4	2	0	3	1	102.72	0
C1_45	N1_46	#N/A	1	78	27.73	2	1	2	7	3	1	1	4	2	1	4	0	4.64	1
C1_47	N1_48	#N/A	1	75	21.41	1	1	1	7	2	2	1	4	1	0	3	1	12.66	1
C1_49	N1_50	#N/A	1	63	17.58	1	3	1	5	2	1	1	4	3	0	3	1	102.02	0
C1_5	N1_6	#N/A	1	64	20.48	1	3	4	4	3	3	1	2	0	0	1	0	106.55	0
C1_51	N1_52	#N/A	2	51	18.99	1	3	1	10	4	2	1	2	3	0	3	0	106.47	0
C1_53	N1_54	#N/A	2	63	20.83	2	3	1	8	3	2	1	3	3	0	3	1	28.21	1
C1_55	N1_56	#N/A	1	54	23.92	NA	3	1	6	2	1	1	3	2	0	3	0	106.9	0
C1_57	N1_58	#N/A	1	70	21.8	1	3	1	8	3	3	3	4	2	0	3	1	107.75	0
C1_59	N1_60	#N/A	2	60	20.49	1	3	1	6	3	1	1	4	3	0	3	1	28.5	1
C1_61	N1_62	#N/A	2	59	31.93	NA	3	2	8	3	1	1	4	3	0	3	1	20.38	1
C1_63	N1_64	#N/A	2	72	19.91	1	3	3	7	3	1	1	4	3	0	3	0	6.25	1
C1_65	N1_66	#N/A	1	59	29.03	1	2	1	7	3	3	2	4	0	0	2	1	53.56	1
C1_67	N1_68	#N/A	2	74	26.84	NA	3	4	6	2	1	1	3	1	0	2	0	13.26	1
C1_69	N1_70	#N/A	1	49	24.58	1	3	2	12	3	1	1	4	3	0	3	1	107.82	0
C1_7	N1_8	#N/A	2	55	25	2	3	1	6	2	2	1	4	2	0	3	1	21.83	1
C1_71	N1_72	#N/A	2	57	24.6	2	3	2	10	2	2	1	2	0	0	1	0	106.6	0
C1_73	N1_74	#N/A	1	57	29.41	1	3	3	7	2	2	1	4	2	0	3	1	72.58	1
C1_75	N1_76	#N/A	1	73	26.26	NA	3	1	10	4	3	2	4	2	0	3	0	104.07	0
C1_77	N1_78	#N/A	2	52	24.14	2	2	2	5	3	3	2	4	3	0	3	1	25.55	1
C1_79	N1_80	#N/A	1	65	19.03	2	2	1	7	3	3	3	4	3	0	3	1	14.14	1
C1_9	N1_10	#N/A	1	84	20.57	1	1	1	4	2	3	3	4	3	1	4	0	18.88	1
C2_1	N2_2	#N/A	2	50	24.09	1	1	1	5	2	2	2	2	0	0	1	1	108.83	0
C2_11	N2_12	P2_13	1	62	20.83	2	3	1	5	3	3	2	2	3	0	3	1	109	0
C2_14	N2_15	P2_16	1	42	30.12	NA	3	4	7	2	1	1	3	3	0	3	1	18.97	1
C2_17	N2_18	P2_19	1	60	24	1	3	1	5	3	2	1	4	3	0	3	1	14.63	1
C2_20	N2_21	P2_22	2	75	26.37	1	2	1	6	2	2	1	4	3	0	3	1	37.87	1
C2_23	N2_24	#N/A	1	43	18.29	NA	3	1	6	2	1	1	4	3	0	3	0	13.6	1
C2_25	N2_26	P2_27	1	58	23.83	1	2	1	4	2	3	2	3	0	0	2	1	97.93	0
C2_28	N2_29	#N/A	1	57	22.68	1	1	4	5	2	3	3	4	0	0	2	0	68.1	1
C2_3	N2_4	#N/A	2	60	25.81	2	1	2	10	4	1	1	2	3	0	3	1	99.1	0
C2_30	N2_31	#N/A	1	59	29.64	1	1	2	6	2	3	2	3	1	0	2	1	111.6	0
C2_32	N2_33	#N/A	1	59	19.72	1	3	1	3	2	2	1	2	0	0	1	1	95.6	0
C2_34	N2_35	#N/A	1	64	27.04	1	1	1	6	1	2	2	4	3	0	3	0	106.67	0
C2_36	N2_37	#N/A	1	59	22.86	1	3	3	6	2	3	3	2	2	0	2	1	96.3	0
C2_38	N2_39	#N/A	1	48	25.56	1	3	1	6	3	2	1	4	3	1	4	1	34.67	1
C2_40	N2_41	#N/A	1	57	22.79	2	3	1	5	2	3	1	3	3	0	3	1	107.87	0
C2_42	N2_43	#N/A	2	63	16.23	1	3	1	6	3	3	2	4	2	0	3	1	58.8	1
C2_44	N2_45	#N/A	2	72	23	1	3	1	15	4	1	1	4	3	1	4	0	10.37	1
C2_46	N2_47	#N/A	2	53	23.83	2	2	1	6	3	1	1	4	3	1	4	1	16.9	1
C2_48	N2_49	#N/A	1	69	23	1	3	1	10	1	1	1	4	3	0	3	0	107.17	0
C2_5	N2_6	#N/A	1	70	19.62	1	3	1	7	2	2	1	4	3	1	4	1	111.5	0
C2_50	N2_51	#N/A	1	71	23.92	1	3	1	10	4	3	2	4	0	0	2	0	37.03	1
C2_52	N2_53	#N/A	1	71	25	1	3	1	7	2	2	1	4	0	0	2	1	108.07	0
C2_54	N2_55	#N/A	1	66	26.47	1	3	1	6	3	3	2	2	3	0	3	1	91.57	0
C2_56	N2_57	#N/A	1	50	18.93	1	3	1	4	2	3	2	3	3	0	3	0	11.23	1
C2_58	N2_59	#N/A	2	66	23.42	1	3	1	6	4	1	1	2	3	0	3	0	43.33	1
C2_60	N2_61	#N/A	2	60	18.79	1	3	1	16	2	3	2	4	3	1	4	0	37.93	1
C2_62	N2_63	#N/A	1	42	27.04	1	2	1	5	3	2	1	3	0	0	3	1	106.83	0
C2_64	N2_65	#N/A	2	44	22.67	1	1	1	2	4	3	2	4	3	0	3	1	65.8	1
C2_66	N2_67	P2_68	1	63	27.05	1	1	1	7	2	3	2	4	3	0	3	0	12.2	1
C2_69	N2_70	P2_71	1	58	16.56	1	1	1	7	2	3	1	2	2	0	3	0	102.77	0
C2_7	N2_8	#N/A	2	61	24.17	2	1	2	10	3	3	2	4	2	0	3	1	14.9	1
C2_72	N2_73	P2_74	1	64	22.52	1	1	1	5	3	3	1	3	0	0	2	0	66.3	1
C2_75	N2_76	P2_77	1	39	29.39	1	1	1	7	2	2	3	4	3	0	3	1	28.93	1
C2_78	N2_79	P2_80	1	58	22.07	1	3	1	3	2	2	1	1	0	0	1	0	51.77	1
C2_9	N2_10	#N/A	1	66	26.08	2	3	2	5	2	3	3	4	3	0	3	1	99.57	0
C3_1	N3_2	#N/A	1	53	22.95	1	3	2	5	2	2	1	4	2	0	3	1	16.11	1
C3_11	N3_12	#N/A	1	64	25.39	1	1	1	8	3	3	2	4	2	0	3	1	92.1	0
C3_13	N3_14	P3_15	2	39	21.79	1	3	1	3	2	3	2	4	0	0	2	1	103.67	0
C3_16	N3_17	P3_18	1	69	25.71	1	2	2	6	2	3	1	2	3	0	3	1	103.6	0
C3_19	N3_20	P3_21	1	72	21.97	1	2	2	7	2	2	1	4	0	0	3	1	79.43	1
C3_22	N3_23	P3_24	1	56	25.11	2	1	1	5	2	3	2	4	3	0	3	1	20.22	1
C3_25	N3_26	P3_27	2	72	29.35	1	3	1	8	3	3	1	3	0	0	2	0	79.9	1
C3_28	N3_29	P3_30	1	48	31.2	1	1	1	6	3	2	1	4	2	0	3	1	103.8	0
C3_3	N3_4	P3_5	1	69	22.52	1	3	2	5	2	1	1	4	3	1	4	1	79.77	1
C3_31	N3_32	P3_33	1	47	21.66	1	2	1	7	2	3	1	4	3	0	3	0	44.28	1
C3_34	N3_35	P3_36	2	68	22.83	1	3	4	5	2	3	1	2	0	0	1	0	95.07	0
C3_37	N3_38	P3_39	1	53	25.95	1	3	3	5	3	3	2	3	1	0	2	1	95.43	0
C3_40	N3_41	P3_42	2	61	20.93	1	1	4	8	4	3	2	4	3	0	3	1	31.66	1
C3_43	N3_44	P3_45	1	42	15.78	1	1	1	6	2	1	1	4	2	0	3	0	95.88	0
C3_46	N3_47	P3_48	1	53	24.77	1	3	1	3	2	1	1	1	0	0	1	0	95.88	0
C3_49	N3_50	#N/A	1	54	20.32	1	1	1	4	3	1	1	3	2	0	3	0	99.15	0
C3_51	N3_52	#N/A	1	51	24.52	1	3	4	6	2	3	2	3	3	0	3	1	10.55	1
C3_53	N3_54	P3_55	1	57	30.48	1	3	1	4	2	3	2	3	0	0	2	1	96.47	0
C3_56	N3_57	P3_58	1	52	20.96	1	2	1	6	3	3	2	4	3	0	3	1	32.55	1
C3_59	N3_60	P3_61	1	49	23.11	1	3	4	3	2	3	2	2	2	0	2	1	32.91	1
C3_6	N3_7	P3_8	1	72	23.44	1	1	2	16	3	3	2	4	3	1	4	0	13.32	1
C3_62	N3_63	P3_64	2	61	19.53	1	3	1	10	3	3	2	4	3	0	3	1	11.54	1
C3_65	N3_66	#N/A	1	62	26.62	1	3	3	5	3	3	2	4	1	0	3	1	105.17	0
C3_67	N3_68	P3_69	2	67	23.44	1	3	3	10	2	2	1	4	0	0	3	1	39.48	1
C3_70	N3_71	P3_72	1	56	23.15	1	3	2	5	3	2	1	4	3	0	3	1	15.75	1
C3_73	N3_74	#N/A	1	56	19.27	1	3	1	6	3	3	2	3	2	0	3	1	75.4	1
C3_75	N3_76	P3_77	1	52	20.22	1	3	3	5	3	3	2	2	2	0	2	0	73.17	1
C3_78	N3_79	P3_80	2	58	19.05	2	2	1	10	1	2	1	3	2	0	3	1	103.57	0
C3_9	N3_10	#N/A	2	49	22.66	1	3	3	5	2	2	3	3	3	0	3	0	80.07	1
C4_1	N4_2	P4_3	2	75	20.11	1	2	1	5	2	2	1	4	2	0	3	1	103.3	0
C4_10	N4_11	P4_12	1	64	20.83	1	3	1	5	3	1	1	4	2	0	3	1	105.47	0
C4_13	N4_14	P4_15	2	44	21.48	1	2	1	4	2	3	2	4	3	1	4	1	15.29	1
C4_16	N4_17	P4_18	1	51	20.66	1	3	1	6	2	3	2	3	3	1	4	1	31.73	1
C4_19	N4_20	P4_21	1	83	21.01	1	3	1	3	2	3	3	1	2	1	4	0	30	1
C4_22	N4_23	P4_24	2	51	30.48	1	3	3	6	3	2	1	4	3	1	4	1	11.54	1
C4_25	N4_26	P4_27	1	48	22.05	1	3	4	6	3	2	1	4	2	0	3	0	31.89	1
C4_28	N4_29	P4_30	1	54	21.36	1	2	1	8	4	2	1	4	3	1	4	1	16.67	1
C4_31	N4_32	P4_33	1	37	30.48	1	3	2	5	2	1	1	2	0	0	1	1	32.12	1
C4_34	N4_35	P4_36	2	57	19.56	1	3	3	5	2	1	1	4	0	0	2	1	94.97	0
C4_37	N4_38	P4_39	1	42	25.65	1	2	1	4	2	2	1	3	1	0	2	1	94.91	0
C4_4	N4_5	P4_6	1	32	21.51	1	2	1	6	2	1	1	4	3	0	3	0	12	1
C4_40	N4_41	P4_42	2	72	19.47	1	3	1	5	2	3	2	4	0	0	2	1	25.02	1
C4_43	N4_44	P4_45	1	65	16.16	1	3	1	5	3	3	2	3	3	0	3	1	18.41	1
C4_46	N4_47	P4_48	2	79	22.21	1	3	4	8	3	3	2	4	2	0	3	1	20.19	1
C4_49	N4_50	P4_51	1	63	24.61	1	1	1	4	3	3	2	4	2	0	3	1	97.07	0
C4_52	N4_53	P4_54	1	70	23.6	1	3	2	10	2	3	1	4	0	0	3	0	26.7	1
C4_55	N4_56	P4_57	1	69	25.91	2	1	1	6	3	3	3	4	3	0	3	1	91	0
C4_58	N4_59	P4_60	2	71	19.53	1	1	1	7	3	2	3	4	3	0	3	1	26.86	1
C4_61	N4_62	P4_63	1	70	27.68	NA	1	1	4	2	1	1	3	1	0	2	1	90.35	0
C4_64	N4_65	P4_66	1	62	20.96	1	1	1	4	3	2	3	4	3	0	3	0	12.59	1
C4_67	N4_68	P4_69	2	49	31.24	NA	3	2	3	2	3	3	2	0	0	1	1	89.53	0
C4_7	N4_8	P4_9	1	60	21.51	1	1	1	10	2	3	2	4	0	0	3	0	10.45	1
C4_70	N4_71	#N/A	1	70	24.13	1	1	1	9	2	2	3	3	3	1	4	1	73.33	1
C4_72	N4_73	P4_74	2	54	24.35	1	1	2	5	2	2	3	3	1	0	2	1	91.23	0
C4_75	N4_76	P4_77	1	64	21.48	2	1	1	5	2	2	3	4	3	0	3	1	24.11	1
C4_78	N4_79	P4_80	1	76	20.18	2	3	3	8	2	2	1	2	2	0	3	1	87.27	0
C5_1	N5_2	P5_3	1	58	21.26	2	1	3	8	3	2	1	4	3	1	4	0	9.04	1
C5_10	N5_11	P5_12	1	52	26.12	2	3	4	3	1	2	1	1	0	0	1	0	85.5	0
C5_13	N5_14	P5_15	1	53	23.05	1	1	2	3	1	2	3	3	1	0	2	0	85.1	0
C5_16	N5_17	P5_18	1	63	25.95	2	1	1	7	4	3	2	4	3	1	4	1	106.95	0
C5_19	N5_20	P5_21	1	52	23.88	1	1	4	6	2	2	1	3	3	0	3	0	17.26	1
C5_22	N5_23	P5_24	2	57	21.62	1	1	1	4	3	3	2	3	3	0	3	1	97.7	0
C5_25	N5_26	P5_27	1	64	20.82	1	3	1	5	3	2	1	3	2	0	3	0	82.7	0
C5_28	N5_29	P5_30	1	51	25	1	3	1	2	0	2	1	1	0	0	1	0	19.3	1
C5_31	N5_32	P5_33	1	41	24.17	1	3	4	6	2	2	1	4	0	0	2	0	82.67	0
C5_34	N5_35	P5_36	1	82	23.57	1	2	3	6	4	3	2	4	2	0	3	0	82.53	0
C5_37	N5_38	P5_39	1	69	23.31	1	1	1	6	2	2	3	4	0	0	2	1	92.4	0
C5_4	N5_5	P5_6	2	64	25.97	2	1	1	6	1	3	2	3	3	0	3	0	10.56	0
C5_40	N5_41	P5_42	1	48	24.62	1	1	4	5	2	2	3	1	2	0	3	1	28.67	1
C5_43	N5_44	P5_45	1	46	23.6	1	3	3	12	4	1	1	3	1	0	2	1	29.33	1
C5_46	N5_47	P5_48	1	76	25.48	1	1	1	6	2	2	3	2	0	0	2	0	48.02	0
C5_49	N5_50	P5_51	2	62	23.31	1	3	1	8	3	3	2	4	3	0	3	0	13.05	1
C5_52	N5_53	P5_54	1	66	24.22	1	3	1	6	2	2	1	3	3	0	3	1	93.97	0
C5_55	N5_56	P5_57	2	52	25.3	1	2	1	6	3	2	3	4	3	0	3	0	5.42	1
C5_58	N5_59	P5_60	2	61	25.48	1	3	1	5	3	2	3	3	1	0	2	1	30.25	1
C5_61	N5_62	P5_63	1	42	19.83	1	2	4	4	2	1	1	3	2	0	2	0	92.8	0
C5_64	N5_65	P5_66	1	49	22.86	1	1	4	11	3	3	2	4	3	1	4	1	85.45	0
C5_67	N5_68	P5_69	2	39	22.04	1	3	1	5	2	3	2	4	3	0	3	1	96.3	0
C5_7	N5_8	P5_9	1	55	21.99	1	1	3	6	3	3	2	4	3	1	4	1	21.93	1
C5_70	N5_71	#N/A	2	42	21.72	1	3	3	3	2	1	1	1	1	0	1	1	32.05	1
C5_72	N5_73	P5_74	2	57	24.97	1	1	1	5	2	2	1	3	1	0	2	1	96.23	0
C5_75	N5_76	P5_77	1	71	19.49	1	3	4	8	4	3	2	3	3	0	3	0	82.3	0
C5_78	N5_79	#N/A	1	80	30.42	NA	3	1	4	1	3	3	3	0	0	2	0	82.4	0
C6_1	N6_2	P6_3	1	53	23.15	1	1	1	3	3	1	1	2	0	0	1	1	99.31	0
C6_10	N6_11	P6_12	2	64	23.44	1	3	3	8	2	1	1	3	2	0	3	1	23.9	1
C6_13	N6_14	P6_15	1	63	21.34	2	3	1	8	2	3	2	3	3	0	3	0	4.11	1
C6_16	N6_17	P6_18	1	64	17.97	1	3	1	7	3	2	1	4	2	0	3	0	17.16	1
C6_19	N6_20	P6_21	1	66	21.48	2	1	2	5	2	2	1	3	1	0	2	1	16.41	1
C6_22	N6_23	P6_24	1	71	22.72	1	1	1	5	3	2	3	2	0	0	1	0	77.83	0
C6_25	N6_26	P6_27	1	74	25.4	2	3	2	2	1	3	2	1	1	0	1	1	77.7	0
C6_28	N6_29	P6_30	1	60	18.73	1	1	4	3	2	2	1	3	1	0	2	1	76.93	0
C6_31	N6_32	P6_33	1	72	23.83	1	1	1	4	2	2	2	3	2	0	3	1	13.84	1
C6_34	N6_35	P6_36	1	75	22.59	2	1	1	6	1	2	3	3	2	0	3	0	12.62	1
C6_37	N6_38	P6_39	2	47	23.15	1	3	1	4	2	3	2	4	2	0	3	1	73.73	0
C6_4	N6_5	P6_6	2	50	20.5	1	1	4	5	3	3	2	4	2	0	3	1	97.77	0
C6_40	N6_41	P6_42	2	66	25.97	1	3	1	13	3	3	2	4	3	0	3	0	14	1
C6_43	N6_44	P6_45	1	60	19.4	1	3	1	3	2	3	2	2	1	0	2	1	72.97	0
C6_46	N6_47	P6_48	2	64	22.67	1	2	4	4	3	3	2	3	2	0	3	1	16.27	1
C6_49	N6_50	P6_51	1	58	19.83	1	1	4	10	4	1	2	4	0	1	4	1	18.58	1
C6_52	N6_53	P6_54	1	48	21.51	1	3	4	5	3	3	2	2	2	0	2	1	25.51	1
C6_55	N6_56	P6_57	1	58	23.24	2	3	3	5	3	2	1	3	3	0	3	1	25.02	1
C6_58	N6_59	P6_60	2	66	27.93	1	2	1	6	3	2	3	3	3	0	3	1	18.94	1
C6_61	N6_62	P6_63	1	44	27.36	2	1	4	5	2	3	2	4	2	1	4	1	12	1
C6_64	N6_65	P6_66	1	73	22.76	1	1	2	9	3	3	2	4	2	0	3	1	75.13	0
C6_67	N6_68	P6_69	2	33	16.77	1	3	1	6	2	3	2	2	2	0	2	1	72.1	0
C6_7	N6_8	P6_9	1	70	17.07	1	2	1	4	2	3	2	4	3	0	3	1	88.2	0
C6_70	N6_71	P6_72	1	62	22.96	1	3	1	6	1	2	1	2	0	0	1	1	72.97	0
C6_73	N6_74	P6_75	2	53	23.63	1	1	4	3	3	2	3	2	0	0	1	0	77	0
C6_76	N6_77	P6_78	2	49	23.56	1	3	3	4	2	3	3	2	0	0	1	1	71.33	0
C6_79	N6_80	P6_81	1	58	22.86	1	3	1	4	3	3	2	1	2	0	2	0	71.93	0
C7_1	N7_2	P7_3	1	67	22.86	1	3	1	7	2	2	3	3	2	0	3	0	80.73	0
C7_10	N7_11	P7_12	1	36	20.08	2	3	1	4	2	2	1	3	2	0	3	1	65.33	0
C7_13	N7_14	P7_15	1	67	17.01	1	2	2	6	3	2	1	3	0	0	2	0	9	1
C7_16	N7_17	P7_18	1	64	20.76	1	2	1	7	3	3	2	4	3	0	3	0	18	1
C7_19	N7_20	P7_21	2	44	30.07	1	3	3	4	3	2	1	3	1	0	2	1	64.83	0
C7_22	N7_23	P7_24	1	52	19.57	NA	2	1	1	2	3	2	2	0	0	1	1	66.73	0
C7_25	N7_26	P7_27	1	56	30.42	1	3	4	5	3	3	2	3	3	1	4	1	17	1
C7_28	N7_29	P7_30	2	68	28.51	2	2	4	6	4	3	2	3	0	0	2	1	47.1	1
C7_31	N7_32	P7_33	2	48	21.88	1	2	3	11	4	3	2	4	3	1	4	1	23	1
C7_34	N7_35	P7_36	1	66	23.14	2	1	1	6	2	2	1	4	3	0	3	1	65.27	0
C7_37	N7_38	P7_39	2	75	26.48	1	1	1	7	3	3	1	4	3	0	3	1	11	1
C7_4	N7_5	P7_6	1	64	21.05	1	3	1	5	1	3	2	3	1	0	2	1	67.63	0
C7_40	N7_41	P7_42	1	63	25.44	1	3	1	5	3	3	2	4	0	0	3	1	65.57	0
C7_43	N7_44	P7_45	1	63	24	NA	2	1	4	1	3	2	3	1	0	2	1	66.27	0
C7_46	N7_47	P7_48	2	67	23.19	1	1	1	12	4	3	2	4	3	0	3	1	66.2	0
C7_49	N7_50	P7_51	2	65	26.49	1	1	1	1.8	3	2	1	1	0	0	1	1	63.1	0
C7_52	N7_53	P7_54	1	48	19.05	1	3	1	3	3	2	1	2	0	0	1	0	60.01	0
C7_55	N7_56	P7_57	1	57	31.14	1	3	1	4	2	2	1	3	0	0	2	1	60.11	0
C7_58	N7_59	P7_60	2	74	23.22	1	1	1	4	1	3	1	4	3	0	3	0	10.11	1
C7_61	N7_62	P7_63	1	60	19.72	1	3	3	12	4	3	2	3	3	1	4	1	29.34	1
C7_64	N7_65	P7_66	1	70	22.64	1	3	1	3.5	3	2	1	2	3	0	2	1	19.33	1
C7_67	N7_68	P7_69	1	74	21.16	1	3	1	4.2	3	2	1	3	3	0	3	1	17.45	1
C7_7	N7_8	P7_9	1	50	23.44	1	3	4	6	3	3	2	3	3	1	4	1	12	1
C7_70	N7_71	P7_72	1	55	29.23	1	3	1	5.5	2	2	1	3	2	0	2	0	17.67	1
C7_73	N7_74	P7_75	1	65	29.3	1	1	4	4	2	2	1	2	2	0	2	0	11.13	1
C7_79	N7_80	P7_81	1	53	18.83	1	3	1	3	2	3	2	1	0	0	1	1	61.22	0
C8_1	N8_2	P8_3	1	85	20.76	1	1	3	5	3	3	2	3	3	0	3	0	9	1
C8_16	N8_17	P8_18	1	77	18.49	1	1	1	5	2	2	2	3	0	0	2	0	62.4	0
C8_24	N8_25	P8_26	1	72	18.99	1	2	2	10	3	3	2	4	3	1	4	0	17	1
C8_27	N8_28	P8_29	2	52	18.66	1	1	4	4	2	3	1	2	2	0	2	1	68.53	0
C8_30	N8_31	P8_32	1	37	28.34	1	3	1	8	2	3	3	3	3	0	3	1	70.4	0
C8_33	N8_34	P8_35	2	49	23.73	2	3	1	4	3	2	3	3	3	0	3	1	67.87	0
C8_36	N8_37	P8_38	1	55	19.05	2	3	1	6	4	3	2	4	3	0	3	1	4.5	1
C8_39	N8_40	P8_41	1	70	26.73	1	1	1	4	1	2	2	3	3	0	3	1	17.29	1
C8_4	N8_5	P8_6	1	77	18.43	1	1	4	5	3	2	3	4	3	1	4	1	40.57	1
C8_42	N8_43	P8_44	1	58	21.43	2	1	4	6	2	3	1	3	1	0	2	0	78.27	0
C8_45	N8_46	P8_47	2	55	28.19	1	1	1	2	3	3	3	4	0	0	2	0	60	0
C8_7	N8_8	P8_9	1	70	22.27	1	3	3	5	3	2	1	3	3	0	3	1	61.73	0
