# Supplementary material for: Distinct oral-associated gastric microbiota and Helicobacter pylori communities for spatial microbial heterogeneity in gastric cancer
Source: mSystems. 2024 Jun 28;9(7):e00089-24. doi: 10.1128/msystems.00089-24 (PMC11265414; doi:10.1128/msystems.00089-24)
Supplement: Table S2 — Gastric microbiota summary of GC, peritumoral tissues, and matched nontumoral tissues. [file msystems.00089-24-s0004.xlsx]

## Sheet: Table S2
	C1_1	C1_3	C1_5	C1_7	C1_9	C1_11	C1_13	C1_15	C1_17	C1_19	C1_21	C1_23	C1_25	C1_27	C1_29	C1_31	C1_33	C1_35	C1_37	C1_39	C1_41	C1_43	C1_45	C1_47	C1_49	C1_51	C1_53	C1_55	C1_57	C1_59	C1_61	C1_63	C1_65	C1_67	C1_69	C1_71	C1_73	C1_75	C1_77	C1_79	C2_1	C2_3	C2_5	C2_7	C2_9	C2_11	C2_14	C2_17	C2_20
k__Bacteria | p__Proteobacteria | c__Epsilonproteobacteria | o__Campylobacterales | f__Helicobacteraceae | g__Helicobacter | s__Helicobacter pylori	0.0339472	0.577422	0.748919	0.114972	0.476541	0.0211369	0.358847	0.0459568	0.00576461	0.00384307	0.0669335	0.955965	0.0344275	0.00464371	0.00592474	0.0166533	0.392154	0.186709	0.0140913	0.0214572	0.585268	0.00848679	0.0219376	0.00496397	0.945556	0.0342674	0.0403523	0.0621297	0.697358	0.0139311	0.639392	0.0273819	0.913531	0.871417	0.0496397	0.961729	0.972138	0.905204	0.416013	0.00848679	0.00128103	0.096237	0.176621	0.00992794	0.72474	0.697358	0.788791	0.814732	0.783987
k__Bacteria | p__Proteobacteria | c__Gammaproteobacteria | o__Pseudomonadales | f__Pseudomonadaceae | g__Pseudomonas | s__	0.011209	0.10056	0.065012	0.313211	0.00576461	0.0272218	0.221777	0.354684	0.0302642	0.0590873	0.0305845	0.00144115	0.151001	0.315452	0.199359	0.346037	0.166213	0.288391	0.253803	0.37454	0.11209	0.0947958	0.0751001	0.339472	0.00608487	0.207686	0.0741393	0.341873	0.01249	0.383187	0.0944756	0.345877	0.00880705	0.00768615	0.304404	0.00288231	0.0011209	0.0204964	0.184628	0.140913	0.00160128	0.114812	0.0767014	0.198239	0.0457966	0.0670937	0.0755805	0.0698159	0.0784628
k__Bacteria | p__Proteobacteria | c__Alphaproteobacteria | o__Sphingomonadales | f__Sphingomonadaceae | g__Sphingomonas | s__Sphingomonas hengshuiensis	0	0.000160128	0.000160128	0	0	0	0.000160128	0.000480384	0	0	0	0	0.000160128	0	0	0	0	0	0.000640512	0	0.000320256	0.000160128	0	0.000480384	0	0	0.000160128	0.000960769	0	0.000320256	0	0.000800641	0	0	0.000960769	0	0	0	0.000480384	0	0	0	0	0	0.000320256	0	0	0	0
k__Bacteria | p__Proteobacteria | c__Alphaproteobacteria | o__Rhizobiales | f__Bradyrhizobiaceae | g__Rhodopseudomonas | s__Rhodopseudomonas palustris	0.0011209	0.00464371	0.00528423	0.0107286	0.000480384	0.000960769	0.0091273	0.0196958	0.00208166	0.00144115	0.00208166	0	0.0158527	0.0180945	0.0121697	0.0123299	0.00784628	0.0152122	0.00992794	0.017454	0.00992794	0.00752602	0.00352282	0.018735	0.000160128	0.00496397	0.00448359	0.013771	0.000320256	0.0168135	0.00320256	0.0118495	0.00224179	0	0.00880705	0.000640512	0	0.000640512	0.0144115	0.00272218	0	0.0102482	0.0011209	0.00896717	0.00432346	0.00688551	0.00160128	0.000640512	0.000160128
k__Bacteria | p__Proteobacteria | c__Gammaproteobacteria | o__Pseudomonadales | f__Pseudomonadaceae | g__Pseudomonas | s__Pseudomonas syringae	0.00240192	0.0158527	0.0166533	0.0502802	0.000480384	0.006245	0.0507606	0.0704564	0.0080064	0.0116894	0.00560448	0.000160128	0.0293034	0.056205	0.0395516	0.0751001	0.0272218	0.0477182	0.0530024	0.0901521	0.0228983	0.0188951	0.00992794	0.0730184	0.000320256	0.0347478	0.0176141	0.0678943	0.0011209	0.0767014	0.0147318	0.0642114	0.000960769	0.00128103	0.0659728	0.000800641	0	0.00208166	0.0392314	0.0244996	0.000160128	0.0315452	0.0126501	0.0465973	0.00864692	0.0180945	0.0131305	0.0192154	0.0198559
k__Bacteria | p__Proteobacteria | c__Gammaproteobacteria | o__Pseudomonadales | f__Pseudomonadaceae | g__Pseudomonas | s__Pseudomonas chlororaphis	0.000640512	0.0134508	0.00784628	0.0478783	0.000480384	0.00528423	0.0280224	0.051241	0.00576461	0.00880705	0.00480384	0.000160128	0.0147318	0.0451561	0.0333066	0.0533227	0.0201761	0.0317054	0.0353883	0.0533227	0.020016	0.0136109	0.0080064	0.0438751	0.000320256	0.0251401	0.0100881	0.0408327	0.000960769	0.0741393	0.00976781	0.0406725	0.000960769	0.000640512	0.0352282	0	0.000480384	0.00160128	0.0232186	0.0204964	0.000160128	0.0166533	0.0100881	0.0286629	0.00544435	0.00848679	0.01249	0.011209	0.0120096
k__Bacteria | p__Proteobacteria | c__Gammaproteobacteria | o__Pasteurellales | f__Pasteurellaceae | g__Haemophilus | s__Haemophilus parainfluenzae	0.052522	0.0164932	0.00288231	0.0110488	0.00176141	0.000800641	0.00128103	0.00144115	0.0392314	0.221777	0.0464372	0.000480384	0.0465973	0.000800641	0.00208166	0.00336269	0.00384307	0.00576461	0.086309	0.00240192	0.00752602	0.0307446	0.0011209	0.000480384	0.00240192	0.0531625	0.0547638	0.00560448	0.00896717	0.000800641	0.00720577	0.00304243	0.000320256	0.00272218	0.00240192	0.0011209	0.000480384	0.00224179	0.00288231	0.00608487	0.0277022	0.0896717	0.0747798	0.140432	0.00496397	0.00432346	0.00320256	0.00480384	0.00256205
k__Bacteria | p__Proteobacteria | c__Alphaproteobacteria | o__Rhizobiales | f__Rhizobiaceae | g__ | s__	0.00416333	0.0147318	0.0118495	0.0329864	0.000960769	0.00224179	0.0302642	0.0533227	0.00432346	0.0104083	0.00848679	0	0.0401922	0.0614892	0.0323459	0.0494796	0.0257806	0.0334668	0.0352282	0.044996	0.0235388	0.0188951	0.00976781	0.0698159	0.000960769	0.0188951	0.0140913	0.0440352	0.00224179	0.0566853	0.0126501	0.0373098	0.0180945	0.000640512	0.0203363	0.000800641	0.000160128	0.00256205	0.0627702	0.00976781	0.000320256	0.00896717	0.00544435	0.0155324	0.0040032	0.00640512	0.00288231	0.00160128	0.00144115
k__Bacteria | p__Proteobacteria | c__Gammaproteobacteria | o__Pasteurellales | f__Pasteurellaceae | g__Aggregatibacter | s__Aggregatibacter segnis	0.0280224	0.0108887	0.00336269	0.00544435	0.000480384	0.000640512	0.000640512	0.000160128	0.0690152	0.218735	0.013771	0.000160128	0.0289832	0.0177742	0.00144115	0	0.00128103	0.00208166	0.0136109	0.0011209	0.00128103	0.00560448	0.0440352	0.000960769	0.000800641	0.0363491	0.00320256	0.00192154	0.000640512	0	0.00672538	0.0401922	0.000320256	0.000320256	0.00128103	0.000640512	0	0.00224179	0.00176141	0.0321857	0.00304243	0.00368295	0.000320256	0.0011209	0.00160128	0.00144115	0.00224179	0.0011209	0.00304243
k__Bacteria | p__Proteobacteria | c__Gammaproteobacteria | o__Pseudomonadales | f__Pseudomonadaceae | g__Pseudomonas | s__Pseudomonas putida	0.000800641	0.00704564	0.00928743	0.0278623	0.000480384	0.00144115	0.0235388	0.0385909	0.00272218	0.00480384	0.00336269	0	0.01249	0.031225	0.0171337	0.032506	0.0132906	0.0272218	0.0246597	0.0384307	0.011209	0.00656525	0.00672538	0.0376301	0.000160128	0.0136109	0.00880705	0.0334668	0.000800641	0.0382706	0.0091273	0.0349079	0.000640512	0.000960769	0.0253002	0.000320256	0.000320256	0.00208166	0.0168135	0.0184147	0.000160128	0.0110488	0.00736589	0.0190552	0.00448359	0.00752602	0.00592474	0.00576461	0.00880705
k__Bacteria | p__Proteobacteria | c__Gammaproteobacteria | o__Pasteurellales | f__Pasteurellaceae | g__Haemophilus | s__Haemophilus influenzae	0.0177742	0.00608487	0.0011209	0.00816653	0.00240192	0.000800641	0.000480384	0.000480384	0.00528423	0.0129704	0.192954	0	0.00528423	0.00128103	0.000480384	0.0108887	0.00256205	0.00896717	0.00448359	0.000320256	0.0011209	0.00160128	0.00240192	0.000480384	0.000640512	0.0166533	0.354363	0.00752602	0.00256205	0	0.00496397	0.0320256	0.000960769	0.000160128	0.00128103	0.000480384	0.000480384	0.00224179	0.00160128	0.00256205	0.00144115	0.0184147	0.00832666	0.00416333	0.00240192	0.00256205	0.000640512	0.000160128	0.00224179
k__Bacteria | p__Proteobacteria | c__Gammaproteobacteria | o__Pseudomonadales | f__Pseudomonadaceae | g__Pseudomonas | s__Pseudomonas sp. CC6-YY-74	0.0011209	0.00576461	0.00592474	0.0220977	0.000800641	0.00336269	0.0216173	0.0328263	0.00336269	0.0040032	0.00224179	0	0.00960769	0.0285028	0.0204964	0.0307446	0.0123299	0.0301041	0.0228983	0.0414732	0.0107286	0.00704564	0.00352282	0.0326661	0.000320256	0.0161729	0.00848679	0.033787	0.000800641	0.0350681	0.00992794	0.0277022	0.000480384	0.000320256	0.026261	0.000320256	0.000160128	0.00208166	0.0169736	0.0140913	0.000160128	0.0118495	0.00768615	0.0190552	0.00320256	0.00464371	0.00752602	0.00432346	0.00752602
k__Bacteria | p__Proteobacteria | c__Alphaproteobacteria | o__Rhizobiales | f__Bradyrhizobiaceae | g__ | s__	0.0011209	0.00416333	0.00384307	0.0105685	0.000640512	0.00224179	0.00848679	0.0136109	0.00192154	0.00160128	0.00160128	0	0.0140913	0.0195356	0.00832666	0.0132906	0.00688551	0.0105685	0.00432346	0.00944756	0.00544435	0.00384307	0.00336269	0.0192154	0.000800641	0.00464371	0.00352282	0.0144115	0.0011209	0.0121697	0.00320256	0.0105685	0.0011209	0.000160128	0.00656525	0.000160128	0.000480384	0.000320256	0.00960769	0.0051241	0.000160128	0.0040032	0.000800641	0.006245	0.00176141	0.0040032	0.000480384	0.000640512	0.000800641
k__Bacteria | p__Proteobacteria | c__Gammaproteobacteria | o__Pasteurellales | f__Pasteurellaceae | g__Haemophilus | s__	0.0547638	0.00848679	0.000320256	0.0105685	0.00880705	0.000640512	0.00208166	0.00192154	0.0164932	0.0232186	0.103443	0	0.0145717	0.00336269	0.0011209	0.0419536	0.00208166	0.00848679	0.0121697	0.000800641	0.00320256	0.00256205	0.00480384	0.000640512	0	0.0901521	0.164772	0.00848679	0.00432346	0.000640512	0.00448359	0.0152122	0.000960769	0.000800641	0.00160128	0.000640512	0.000160128	0.00176141	0.00240192	0.00848679	0.00144115	0.0257806	0.0478783	0.0105685	0.0126501	0.00784628	0.000320256	0.000800641	0.00160128
k__Bacteria | p__Proteobacteria | c__Epsilonproteobacteria | o__Campylobacterales | f__Helicobacteraceae | g__Helicobacter | s__	0.0011209	0.00928743	0.0136109	0.00272218	0.0132906	0.00144115	0.00672538	0.000320256	0.000320256	0	0.00224179	0.0320256	0.000160128	0	0.000320256	0.000640512	0.0136109	0.00256205	0.000160128	0.000160128	0.00832666	0.000160128	0.000160128	0	0.0129704	0.00304243	0.000320256	0.000160128	0.0121697	0.0011209	0.0148919	0.000320256	0.0158527	0.0241793	0.00128103	0.00752602	0.0145717	0.0161729	0.0134508	0.000640512	0.000160128	0.00192154	0.00608487	0.000320256	0.0156926	0.0161729	0.0145717	0.0155324	0.0142514
k__Bacteria | p__Proteobacteria | c__Alphaproteobacteria | o__Sphingomonadales | f__Sphingomonadaceae | g__Sphingomonas | s__Sphingomonas sp. LK11	0	0.000480384	0	0	0	0	0.000320256	0.00144115	0	0.000160128	0.000160128	0	0.000320256	0.000160128	0	0.000480384	0.000320256	0.000320256	0	0	0.000800641	0.000160128	0.000160128	0.000320256	0	0.000800641	0	0.00432346	0.000160128	0.000160128	0.000160128	0.00160128	0.000320256	0	0.00288231	0	0	0	0.000320256	0.000160128	0	0.000640512	0.000320256	0.000480384	0	0	0	0.000160128	0
k__Bacteria | p__Firmicutes | c__Bacilli | o__Lactobacillales | f__Streptococcaceae | g__Streptococcus | s__	0.107926	0.00592474	0.00256205	0.00448359	0.011209	0.00256205	0.00224179	0.00224179	0.0214572	0.0557246	0.132106	0.000480384	0.0803843	0.0134508	0.000320256	0.00480384	0.00592474	0.0051241	0.0509207	0.00256205	0.0224179	0.0304243	0.0352282	0.000960769	0.00416333	0.0040032	0.0120096	0.00192154	0.0928743	0.000800641	0.00768615	0.00288231	0.000640512	0.01249	0.00240192	0.000800641	0.000160128	0.00144115	0.000960769	0.00336269	0.0080064	0.121537	0.036189	0.021297	0.0385909	0.0283427	0.00208166	0.000320256	0.000320256
k__Bacteria | p__Proteobacteria | c__Gammaproteobacteria | o__Pseudomonadales | f__Pseudomonadaceae | g__Pseudomonas | s__Pseudomonas protegens	0.000640512	0.00448359	0.00560448	0.0172938	0.000320256	0.000960769	0.00944756	0.0204964	0.00192154	0.00384307	0.00192154	0.000160128	0.00816653	0.0185749	0.0100881	0.0204964	0.00864692	0.0160128	0.0120096	0.0235388	0.0080064	0.00496397	0.00176141	0.0171337	0	0.0123299	0.00528423	0.0198559	0.000480384	0.02498	0.00432346	0.0203363	0.000320256	0.000160128	0.0238591	0	0.000320256	0.000800641	0.00960769	0.00704564	0.000160128	0.00656525	0.00576461	0.0120096	0.00240192	0.00432346	0.00480384	0.00384307	0.00416333
k__Bacteria | p__Proteobacteria | c__Alphaproteobacteria | o__Sphingomonadales | f__Sphingomonadaceae | g__Sphingomonas | s__	0	0.000480384	0.00144115	0.00240192	0.000320256	0.000640512	0.00240192	0.00240192	0.000640512	0.000960769	0.000160128	0	0.00256205	0.00256205	0.0011209	0.000800641	0.000800641	0.00368295	0.00144115	0.00128103	0.00144115	0.00128103	0.0011209	0.00240192	0	0.0011209	0.000640512	0.00176141	0.000160128	0.00192154	0.000320256	0.00208166	0.000640512	0	0.00192154	0	0	0	0.00192154	0.000960769	0	0.000320256	0	0.000800641	0.000160128	0.000320256	0	0	0
k__Bacteria | p__Proteobacteria | c__Alphaproteobacteria | o__Rhizobiales | f__Bradyrhizobiaceae | g__Bradyrhizobium | s__	0.000800641	0.0011209	0.00128103	0.00480384	0	0.000960769	0.00352282	0.00880705	0.000640512	0.000480384	0.000640512	0	0.00432346	0.00352282	0.00464371	0.006245	0.00192154	0.00304243	0.00336269	0.00576461	0.00336269	0.00192154	0.00192154	0.0134508	0	0.00384307	0.00176141	0.00448359	0.000480384	0.00560448	0.00144115	0.0040032	0.000320256	0.000160128	0.00240192	0.000160128	0.000160128	0.000320256	0.00464371	0.000480384	0	0.00368295	0.000160128	0.00352282	0.0011209	0.00160128	0.000160128	0.000160128	0.000480384
k__Bacteria | p__Bacteroidetes | c__Bacteroidia | o__Bacteroidales | f__Prevotellaceae | g__Prevotella | s__Prevotella intermedia	0.00192154	0.00864692	0.00224179	0.00896717	0.020016	0.027542	0.000160128	0.00192154	0.0646918	0.0011209	0.000160128	0.000160128	0.000160128	0	0.000320256	0.000800641	0.000800641	0.00384307	0.000640512	0.000640512	0.000320256	0.000640512	0.217774	0.0011209	0.000160128	0.000800641	0.00192154	0.00128103	0.000640512	0.000160128	0.00288231	0.000480384	0.000320256	0.000640512	0.000800641	0.000320256	0.000640512	0.000320256	0.000480384	0.00720577	0.00592474	0.000480384	0.000320256	0.000320256	0.000320256	0.000160128	0	0.000320256	0.000320256
k__Bacteria | p__Firmicutes | c__Negativicutes | o__Veillonellales | f__Veillonellaceae | g__Veillonella | s__Veillonella parvula	0.0422738	0.00240192	0.000320256	0.000960769	0.000480384	0.000480384	0.000320256	0.000320256	0.00736589	0.0211369	0.000800641	0.000320256	0.0909528	0.023699	0.000800641	0.00144115	0.00176141	0.000640512	0.0051241	0.000160128	0.00128103	0.00544435	0.00448359	0.000800641	0.000160128	0.00144115	0.00336269	0.000480384	0.00336269	0	0.000480384	0.00256205	0	0.0164932	0.000960769	0	0.000160128	0.00144115	0.000640512	0.000160128	0.697518	0.00128103	0.0317054	0.0506005	0.00128103	0.00144115	0.00192154	0	0.000160128
k__Bacteria | p__Proteobacteria | c__Gammaproteobacteria | o__Enterobacterales | f__Enterobacteriaceae | g__Escherichia | s__Escherichia coli	0	0.00272218	0.00144115	0.00272218	0	0.000640512	0.000800641	0.000480384	0.0917534	0.00480384	0.000640512	0	0.00432346	0.00144115	0.00128103	0.00464371	0.0147318	0.00208166	0.00160128	0.00288231	0.000640512	0.000640512	0.000640512	0.00160128	0.000640512	0.0131305	0.000800641	0.00240192	0.000160128	0.000640512	0.000480384	0.00128103	0.00320256	0.000160128	0.00144115	0	0	0	0.000320256	0.000640512	0.000160128	0.00128103	0.0531625	0.000160128	0	0	0.0011209	0.000160128	0.000800641
k__Bacteria | p__Proteobacteria | c__Gammaproteobacteria | o__Pseudomonadales | f__Pseudomonadaceae | g__Pseudomonas | s__Pseudomonas aeruginosa	0.000640512	0.00416333	0.00352282	0.013771	0.000160128	0.000800641	0.0105685	0.017454	0.00128103	0.00272218	0.00160128	0	0.00640512	0.0145717	0.0100881	0.0153723	0.00848679	0.0134508	0.0148919	0.0192154	0.00496397	0.00368295	0.00256205	0.021297	0	0.0110488	0.00160128	0.0161729	0.000800641	0.0192154	0.00528423	0.0163331	0.000480384	0.000640512	0.0161729	0.000160128	0	0.00128103	0.00736589	0.00544435	0	0.00464371	0.00416333	0.00928743	0.00272218	0.00272218	0.00208166	0.00288231	0.00416333
k__Bacteria | p__Proteobacteria | c__Gammaproteobacteria | o__Pseudomonadales | f__Pseudomonadaceae | g__Pseudomonas | s__Pseudomonas silesiensis	0.000320256	0.00768615	0.00336269	0.0148919	0.000320256	0.0011209	0.0113691	0.0142514	0.000960769	0.00176141	0.00288231	0	0.00768615	0.0147318	0.00960769	0.0121697	0.0080064	0.0113691	0.0115292	0.0208167	0.00608487	0.00448359	0.00352282	0.0145717	0.000480384	0.00832666	0.00320256	0.0142514	0.000480384	0.0203363	0.00432346	0.0128102	0.000160128	0.000160128	0.0158527	0.000160128	0	0.000480384	0.0113691	0.00448359	0	0.00480384	0.00528423	0.0131305	0.00240192	0.00320256	0.00464371	0.00448359	0.00528423
k__Bacteria | p__Proteobacteria | c__Gammaproteobacteria | o__Pseudomonadales | f__Pseudomonadaceae | g__Pseudomonas | s__Pseudomonas fluorescens	0.000800641	0.00384307	0.00160128	0.01249	0	0.00256205	0.0120096	0.0160128	0.00160128	0.000800641	0.00160128	0.000160128	0.00640512	0.0132906	0.00992794	0.015052	0.00576461	0.0132906	0.0107286	0.0184147	0.00416333	0.00320256	0.00368295	0.0152122	0.000320256	0.00592474	0.0040032	0.0148919	0.000800641	0.0168135	0.00480384	0.013771	0.000160128	0.000480384	0.0172938	0.000320256	0	0.000640512	0.00960769	0.00704564	0	0.00688551	0.00288231	0.00736589	0.00208166	0.00304243	0.00560448	0.00176141	0.00272218
k__Bacteria | p__Fusobacteria | c__Fusobacteriia | o__Fusobacteriales | f__Fusobacteriaceae | g__Fusobacterium | s__	0.0128102	0.00336269	0.00128103	0.00288231	0.0264211	0.0952762	0.00208166	0.00128103	0.00288231	0.000960769	0.000480384	0	0.000800641	0.000160128	0	0.000480384	0.000640512	0.00448359	0.00128103	0.000800641	0.000160128	0.000160128	0.0222578	0	0	0.00160128	0.00144115	0.00144115	0.000160128	0.000160128	0.000800641	0.00224179	0.000160128	0.00304243	0.0011209	0	0	0.000320256	0.0011209	0.0454764	0.0204964	0.000160128	0.000320256	0.000160128	0	0	0	0	0
k__Bacteria | p__Proteobacteria | c__Gammaproteobacteria | o__Enterobacterales | f__Enterobacteriaceae | g__Salmonella | s__Salmonella enterica	0.00128103	0.00256205	0.00144115	0.00608487	0.000320256	0.000640512	0.00208166	0.0040032	0.0403523	0.00736589	0.0011209	0	0.00384307	0.00320256	0.00336269	0.00464371	0.0110488	0.00336269	0.00288231	0.0051241	0.000480384	0.00128103	0.000800641	0.00480384	0	0.0145717	0.00128103	0.00240192	0.000160128	0.00240192	0.000800641	0.00352282	0.00128103	0	0.00320256	0.000320256	0	0.000480384	0.00192154	0.00160128	0.000160128	0.00192154	0.0582866	0.00304243	0.000320256	0.000960769	0.00144115	0.0011209	0.000160128
k__Bacteria | p__Proteobacteria | c__Alphaproteobacteria | o__Rhizobiales | f__Bradyrhizobiaceae | g__Oligotropha | s__Oligotropha carboxidovorans	0	0	0	0	0	0	0.000160128	0	0	0	0.000160128	0	0	0.000160128	0.000160128	0.000160128	0	0.000160128	0	0.000160128	0.000160128	0.00144115	0	0.000640512	0	0	0	0	0	0	0.000320256	0.000800641	0	0	0	0	0	0	0	0	0	0	0	0	0.000160128	0	0	0	0
k__Bacteria | p__Proteobacteria | c__Gammaproteobacteria | o__Pasteurellales | f__Pasteurellaceae | g__ | s__	0.0280224	0.00272218	0.000640512	0.00224179	0.000640512	0.00128103	0.000320256	0.000160128	0.00864692	0.029944	0.015052	0	0.0128102	0.00160128	0	0.00176141	0.000320256	0.00192154	0.006245	0.0011209	0.0011209	0.00656525	0.00608487	0.000160128	0	0.0179343	0.0131305	0.000640512	0.00288231	0.000320256	0.00304243	0.00432346	0.000320256	0.000160128	0.000480384	0.000640512	0	0.000640512	0.000640512	0.00608487	0.00256205	0.0578062	0.00352282	0.0153723	0.000960769	0.000960769	0.000640512	0.000160128	0.000320256
k__Bacteria | p__Firmicutes | c__Negativicutes | o__Selenomonadales | f__Selenomonadaceae | g__Selenomonas | s__Selenomonas sputigena	0.013771	0.00256205	0.000960769	0.00144115	0.0285028	0.0225781	0.000160128	0.000640512	0.00384307	0.00128103	0.0148919	0.000320256	0.000160128	0	0.000160128	0.000160128	0.000320256	0.000480384	0.000320256	0	0	0	0.027542	0.000320256	0	0.000160128	0.00176141	0.000800641	0.000480384	0.000320256	0.000640512	0	0.000320256	0	0.000320256	0.00240192	0	0.000480384	0.000480384	0.00240192	0	0	0	0	0	0	0.000160128	0	0
k__Bacteria | p__Proteobacteria | c__Gammaproteobacteria | o__Pseudomonadales | f__Pseudomonadaceae | g__Pseudomonas | s__Pseudomonas koreensis	0.000480384	0.0051241	0.00128103	0.0118495	0	0.000960769	0.00816653	0.0108887	0.000640512	0.00128103	0.000480384	0	0.00368295	0.0116894	0.00608487	0.00784628	0.0040032	0.0102482	0.00832666	0.00832666	0.00224179	0.00384307	0.00368295	0.0140913	0	0.00576461	0.00240192	0.0131305	0	0.0163331	0.00320256	0.00896717	0.000320256	0.000320256	0.00944756	0	0	0.000160128	0.00576461	0.00304243	0	0.00288231	0.0040032	0.0080064	0.00160128	0.00144115	0.00176141	0.00176141	0.00448359
k__Bacteria | p__Proteobacteria | c__Gammaproteobacteria | o__Pseudomonadales | f__Pseudomonadaceae | g__Pseudomonas | s__Pseudomonas sp. M30-35	0	0.00224179	0.00128103	0.00864692	0.000160128	0.000160128	0.00496397	0.00976781	0.000320256	0.00144115	0.000960769	0	0.00384307	0.00864692	0.00432346	0.00768615	0.00608487	0.00720577	0.0051241	0.0105685	0.00208166	0.00192154	0.00144115	0.0100881	0	0.00496397	0.0011209	0.00928743	0.000160128	0.0100881	0.000640512	0.00832666	0.000320256	0	0.00896717	0	0.000160128	0.000480384	0.00288231	0.00416333	0	0.00304243	0.00256205	0.00736589	0.00144115	0.00256205	0.00224179	0.000800641	0.00224179
k__Bacteria | p__Proteobacteria | c__Alphaproteobacteria | o__Rhizobiales | f__Methylobacteriaceae | g__Methylobacterium | s__	0	0.000160128	0.000320256	0.000640512	0	0	0.000480384	0.000480384	0	0	0.000160128	0	0.000800641	0.000640512	0.000640512	0.000480384	0	0	0.000640512	0.000640512	0.000640512	0.000800641	0.000160128	0.000800641	0	0	0.000320256	0.000960769	0	0.00160128	0.000320256	0.000480384	0.000320256	0	0.000640512	0	0	0	0.000320256	0.000640512	0	0.000160128	0.000160128	0	0.000160128	0.000160128	0.000640512	0.000160128	0
k__Bacteria | p__Proteobacteria | c__Gammaproteobacteria | o__Pseudomonadales | f__Pseudomonadaceae | g__Pseudomonas | s__Pseudomonas stutzeri	0.000480384	0.00144115	0.00208166	0.00416333	0	0.000800641	0.00672538	0.00976781	0.0011209	0.000480384	0.000960769	0	0.00256205	0.00752602	0.00448359	0.00880705	0.00496397	0.0080064	0.006245	0.0148919	0.0040032	0.00272218	0.00128103	0.00928743	0.000160128	0.00464371	0.00288231	0.00752602	0.000640512	0.00832666	0.00240192	0.00704564	0.000480384	0.000160128	0.00880705	0	0	0.000320256	0.0051241	0.00480384	0	0.00416333	0.00272218	0.00448359	0.000640512	0.00224179	0.00272218	0.00192154	0.00176141
k__Bacteria | p__Firmicutes | c__Bacilli | o__Lactobacillales | f__Lactobacillaceae | g__Lactobacillus | s__Lactobacillus amylovorus	0.000160128	0.00480384	0.000640512	0.00240192	0.000160128	0.000800641	0	0.000160128	0.00992794	0.000160128	0.000160128	0	0	0	0.000640512	0.000160128	0.000320256	0.000640512	0	0	0	0.233307	0.000640512	0.000160128	0	0	0.00448359	0	0	0.000480384	0.00224179	0.000160128	0.000320256	0	0.000640512	0	0	0.000480384	0.000640512	0	0	0	0	0	0	0	0	0.000640512	0.000160128
k__Bacteria | p__Firmicutes | c__Bacilli | o__Lactobacillales | f__Lactobacillaceae | g__Lactobacillus | s__Lactobacillus gasseri	0	0.00368295	0	0.00176141	0	0	0.000480384	0	0	0	0.000160128	0	0.000160128	0	0	0.000160128	0.000320256	0.00144115	0.000480384	0	0	0.10008	0.000160128	0	0	0	0.0040032	0	0	0	0.000640512	0	0.000160128	0	0.000640512	0	0	0.000160128	0	0	0	0	0.000160128	0.000160128	0	0	0	0.000480384	0
k__Bacteria | p__Proteobacteria | c__Betaproteobacteria | o__Burkholderiales | f__Comamonadaceae | g__Variovorax | s__Variovorax sp. PMC12	0	0.00608487	0.00336269	0.00752602	0.000640512	0.000960769	0.00880705	0.0206565	0.00336269	0.00320256	0.00208166	0.000160128	0.0177742	0.0164932	0.00544435	0.0177742	0.0156926	0.0100881	0.0185749	0.0142514	0.006245	0.00544435	0.0051241	0.0129704	0.000160128	0.00976781	0.00656525	0.0193755	0.000960769	0.0104083	0.00480384	0.0129704	0.000640512	0.000640512	0.0155324	0.000160128	0.000640512	0.000160128	0.0139311	0.00432346	0	0.00208166	0.00224179	0.00528423	0.00176141	0.0011209	0.000960769	0.000160128	0.000800641
k__Bacteria | p__Firmicutes | c__Bacilli | o__Lactobacillales | f__Lactobacillaceae | g__Lactobacillus | s__Lactobacillus salivarius	0.0331465	0.0011209	0.000960769	0.000800641	0.000960769	0	0.000160128	0	0.0166533	0.000320256	0.000800641	0	0.00176141	0.00160128	0.00128103	0.000320256	0.000640512	0.000480384	0	0.000800641	0.000160128	0.0040032	0.000960769	0	0	0	0.000320256	0.000160128	0.000640512	0	0	0	0	0	0	0	0	0	0	0.000320256	0.00304243	0.000160128	0.000160128	0	0.000160128	0	0.000320256	0	0.000160128
k__Bacteria | p__Bacteroidetes | c__Bacteroidia | o__Bacteroidales | f__Prevotellaceae | g__Prevotella | s__Prevotella denticola	0.000160128	0.00448359	0.00256205	0.00224179	0.00816653	0.0224179	0.000320256	0.000800641	0.0842274	0.000160128	0.00480384	0	0.000480384	0	0	0.000160128	0.00192154	0.000960769	0.000640512	0.000640512	0	0	0.0129704	0.000320256	0	0	0.0011209	0.00176141	0.000160128	0.000640512	0.00176141	0	0.000160128	0	0.0011209	0	0.000160128	0	0.000640512	0.00448359	0.00320256	0	0	0	0.000320256	0.000160128	0	0	0.000320256
k__Bacteria | p__Firmicutes | c__Tissierellia | o__Tissierellales | f__Peptoniphilaceae | g__Parvimonas | s__Parvimonas micra	0.00320256	0.000640512	0.000320256	0.000960769	0.000160128	0.00224179	0.000160128	0.000160128	0.0185749	0.000800641	0	0	0.000480384	0	0	0.000160128	0.000160128	0.000960769	0.000960769	0.000320256	0	0.000640512	0.0360288	0.000320256	0	0	0.0051241	0	0	0	0	0.000480384	0	0.0113691	0.000960769	0.000480384	0	0	0.000640512	0.0011209	0.0618094	0	0.000160128	0.000160128	0.000320256	0.000160128	0	0	0
k__Bacteria | p__Proteobacteria | c__Gammaproteobacteria | o__Pseudomonadales | f__Pseudomonadaceae | g__Pseudomonas | s__Pseudomonas sp. K2W31S-8	0.000320256	0.0011209	0.00144115	0.00704564	0.000320256	0.000480384	0.00528423	0.00704564	0.000960769	0.000960769	0.00128103	0	0.00464371	0.00688551	0.00416333	0.0107286	0.00272218	0.00544435	0.00592474	0.00864692	0.00224179	0.00192154	0.000640512	0.00896717	0	0.00288231	0.00144115	0.00480384	0.000320256	0.00656525	0.00176141	0.00640512	0	0	0.00672538	0	0	0.000320256	0.00496397	0.00320256	0	0.00256205	0.00144115	0.00368295	0.000160128	0.000480384	0.0011209	0.00144115	0.00224179
k__Bacteria | p__Proteobacteria | c__Gammaproteobacteria | o__Pseudomonadales | f__Pseudomonadaceae | g__Pseudomonas | s__Pseudomonas mandelii	0.000160128	0.000960769	0.00160128	0.00768615	0	0.000480384	0.00640512	0.00784628	0	0.00256205	0	0	0.00320256	0.00864692	0.00496397	0.01249	0.00384307	0.00768615	0.00528423	0.00704564	0.00320256	0.00208166	0.0011209	0.0115292	0.000160128	0.00432346	0.00256205	0.00816653	0.000640512	0.00848679	0.00224179	0.00736589	0.000160128	0.000160128	0.00592474	0.000160128	0	0.000960769	0.00704564	0.00384307	0.000160128	0.00336269	0.00208166	0.00384307	0.00144115	0.00128103	0.00288231	0.00160128	0.00208166
k__Bacteria | p__Proteobacteria | c__Gammaproteobacteria | o__ | f__ | g__ | s__	0.000960769	0.00160128	0.000960769	0.00704564	0.000320256	0.000960769	0.00464371	0.00784628	0.00320256	0.0040032	0.00144115	0	0.00240192	0.00592474	0.00848679	0.00528423	0.00304243	0.00432346	0.00480384	0.00576461	0.00176141	0.000640512	0.00240192	0.0051241	0	0.00944756	0.00288231	0.00672538	0.000480384	0.00416333	0.00320256	0.00704564	0	0	0.00368295	0.000320256	0	0.000160128	0.00288231	0.00416333	0.000480384	0.00560448	0.00304243	0.00576461	0.000320256	0.0011209	0.00192154	0.0011209	0.00144115
k__Bacteria | p__Proteobacteria | c__Gammaproteobacteria | o__Enterobacterales | f__Enterobacteriaceae | g__Klebsiella | s__Klebsiella pneumoniae	0.000800641	0.00128103	0.000160128	0.00240192	0.000480384	0.000160128	0.00128103	0.00256205	0.0281825	0.00768615	0.000480384	0	0.00176141	0.00176141	0.00176141	0.00304243	0.0102482	0.00240192	0.00144115	0.00192154	0.000480384	0.000480384	0.00160128	0.0011209	0.000640512	0.0180945	0.00128103	0.000960769	0.000320256	0.00176141	0.00176141	0.00144115	0.000640512	0	0.00192154	0	0	0.000160128	0.0011209	0.00192154	0	0.000640512	0.0791033	0.00208166	0	0	0.000640512	0.000640512	0.00128103
k__Bacteria | p__Firmicutes | c__Bacilli | o__Lactobacillales | f__Streptococcaceae | g__Streptococcus | s__Streptococcus anginosus	0.0358687	0.000800641	0.00192154	0.000960769	0.00224179	0	0.000320256	0.000160128	0.0907926	0.00224179	0.0110488	0	0.00240192	0.000480384	0	0.000480384	0.000320256	0.00144115	0.00432346	0.000480384	0.000640512	0.000640512	0.00592474	0	0.000960769	0.000640512	0.00160128	0.000640512	0.00224179	0	0.000160128	0.0011209	0.000320256	0.00288231	0.00128103	0.000800641	0	0	0.000320256	0.00336269	0.0121697	0.00128103	0.00448359	0.1755	0.00352282	0.00272218	0.00144115	0	0
k__Bacteria | p__Proteobacteria | c__Gammaproteobacteria | o__Pasteurellales | f__Pasteurellaceae | g__Haemophilus | s__Haemophilus haemolyticus	0.00832666	0.000800641	0.000800641	0.00224179	0.0011209	0.000320256	0	0.000480384	0.00336269	0.0040032	0.0163331	0	0.00144115	0.000160128	0.000160128	0.00384307	0.000480384	0.000640512	0.00176141	0.000160128	0.000640512	0.00304243	0.00448359	0.000800641	0.000160128	0.0144115	0.0366693	0.000800641	0.00128103	0	0.000320256	0.000640512	0	0.000800641	0.000160128	0	0	0	0.000160128	0.000160128	0	0.00224179	0.00560448	0.00176141	0.000480384	0.000640512	0	0	0.000160128
k__Bacteria | p__Firmicutes | c__Bacilli | o__Lactobacillales | f__Lactobacillaceae | g__Lactobacillus | s__	0.0107286	0.0011209	0.000480384	0.000640512	0	0.000160128	0	0	0.00320256	0.000480384	0	0	0.00160128	0.000480384	0.000320256	0	0.000960769	0.000320256	0.000160128	0.000160128	0	0.0781425	0.000320256	0	0	0	0.00192154	0.000320256	0	0.000320256	0.000960769	0	0	0.000320256	0	0	0.000160128	0.000160128	0	0.000160128	0.000160128	0	0	0	0.000160128	0	0.000160128	0	0
k__Bacteria | p__Firmicutes | c__Bacilli | o__Lactobacillales | f__Streptococcaceae | g__Streptococcus | s__Streptococcus oralis	0.0656525	0.00192154	0.0011209	0.0011209	0	0	0	0.000960769	0.00128103	0.0113691	0.0342674	0	0.00352282	0.000480384	0.000320256	0.000480384	0.000320256	0.00176141	0.00656525	0	0.000800641	0.000480384	0.00944756	0	0.000160128	0.000480384	0.00256205	0.000160128	0.00416333	0.000160128	0.00176141	0.00240192	0	0.00496397	0.000640512	0.000160128	0	0.000160128	0.000160128	0.00304243	0.00368295	0.00544435	0.00336269	0.00560448	0.00304243	0.00128103	0.000800641	0	0
k__Bacteria | p__Proteobacteria | c__Gammaproteobacteria | o__Enterobacterales | f__Enterobacteriaceae | g__ | s__	0.000320256	0.000800641	0.0011209	0.00144115	0.000160128	0.000160128	0.000960769	0.0011209	0.0289832	0.0040032	0.000480384	0	0.00240192	0.000960769	0.00144115	0.00176141	0.00768615	0.00144115	0.00160128	0.00160128	0.000800641	0.000160128	0.000320256	0.00192154	0.000160128	0.00896717	0.000960769	0.000960769	0	0.000800641	0.000480384	0.00128103	0.000960769	0	0.000800641	0	0	0.000480384	0.000480384	0.000320256	0	0.00128103	0.0465973	0.00144115	0.000160128	0.000160128	0	0.000480384	0.000640512
k__Bacteria | p__Proteobacteria | c__Alphaproteobacteria | o__Rhizobiales | f__ | g__ | s__	0.000640512	0.00192154	0.00144115	0.00688551	0.000320256	0.000480384	0.00432346	0.0100881	0.00128103	0.00288231	0.0011209	0	0.0040032	0.0116894	0.00416333	0.00448359	0.00384307	0.00656525	0.00544435	0.00688551	0.00352282	0.00384307	0.00288231	0.0104083	0.000800641	0.00464371	0.000960769	0.00656525	0.000640512	0.00768615	0.00176141	0.00656525	0.00224179	0	0.00496397	0.000160128	0.000160128	0.000640512	0.00608487	0.0011209	0	0.0011209	0.000640512	0.00320256	0.000640512	0.00192154	0.00160128	0.000960769	0.000320256
k__Bacteria | p__Firmicutes | c__Bacilli | o__Lactobacillales | f__Streptococcaceae | g__Streptococcus | s__Streptococcus pyogenes	0.0172938	0.000960769	0.000320256	0.00160128	0.00272218	0	0	0.000640512	0.00320256	0.0118495	0.026261	0	0.0201761	0.00224179	0.000320256	0.000320256	0.00144115	0.000800641	0.0116894	0.000480384	0.00480384	0.00720577	0.0051241	0	0.000640512	0.000320256	0.00336269	0	0.0184147	0.000320256	0.00176141	0.000640512	0.000160128	0.00160128	0.000320256	0.000160128	0	0	0.000640512	0.00176141	0.000480384	0.0339472	0.00864692	0.00320256	0.00960769	0.0080064	0	0	0
k__Bacteria | p__Proteobacteria | c__Alphaproteobacteria | o__Rhizobiales | f__Rhizobiaceae | g__Ensifer | s__Ensifer adhaerens	0.000320256	0.00128103	0.000960769	0.00160128	0	0.000480384	0.0011209	0.00640512	0.000480384	0.000800641	0.000640512	0	0.00432346	0.0040032	0.00272218	0.00368295	0.00192154	0.00304243	0.00272218	0.00368295	0.00256205	0.000320256	0.0011209	0.00688551	0.000320256	0.000960769	0.000800641	0.00272218	0.000160128	0.00896717	0.00144115	0.00352282	0.00224179	0	0.0040032	0	0.000320256	0.000160128	0.00464371	0.00128103	0.000160128	0.00144115	0.000480384	0.00208166	0.000640512	0.000960769	0.000640512	0	0.000160128
k__Bacteria | p__Bacteroidetes | c__Bacteroidia | o__Bacteroidales | f__Prevotellaceae | g__Prevotella | s__	0.00752602	0.00224179	0.000640512	0.00288231	0.00656525	0.0211369	0	0	0.0116894	0.000640512	0.000800641	0	0	0	0.000480384	0.000480384	0.00736589	0.000800641	0.000320256	0.000160128	0.000320256	0.000320256	0.0123299	0.000160128	0	0.000480384	0.000800641	0	0	0.000160128	0.000800641	0.000320256	0	0.000960769	0.000480384	0.000320256	0.000160128	0.000480384	0.000480384	0.0235388	0.00336269	0.000320256	0.000160128	0	0.000480384	0.000160128	0	0	0
k__Bacteria | p__Firmicutes | c__Negativicutes | o__Veillonellales | f__Veillonellaceae | g__Dialister | s__Dialister pneumosintes	0.00144115	0.00176141	0.000320256	0.00208166	0.0144115	0.0494796	0.00144115	0.000480384	0.00768615	0.000160128	0.00128103	0.000160128	0.000480384	0	0	0	0	0.00192154	0.0051241	0.000320256	0.000160128	0	0.0409928	0	0.000160128	0	0.00128103	0.000640512	0.000160128	0	0.000960769	0.000160128	0	0	0.000640512	0.000960769	0.000160128	0.000320256	0	0.00384307	0.00240192	0	0	0	0	0	0	0	0
k__Bacteria | p__Proteobacteria | c__Gammaproteobacteria | o__Pseudomonadales | f__Pseudomonadaceae | g__Pseudomonas | s__Pseudomonas fragi	0.000320256	0.0011209	0.000320256	0.00560448	0.000160128	0.000160128	0.00448359	0.00592474	0.00160128	0.000800641	0.0011209	0	0.00224179	0.006245	0.00448359	0.00640512	0.00416333	0.00608487	0.00544435	0.006245	0.00192154	0.00240192	0.000320256	0.00576461	0.000160128	0.00304243	0.000640512	0.00656525	0.000320256	0.00864692	0.0011209	0.00528423	0.000160128	0	0.00560448	0	0	0.000480384	0.00560448	0.00144115	0	0.00128103	0.00144115	0.0040032	0.00128103	0.000480384	0.00128103	0.000960769	0.00176141
k__Bacteria | p__Firmicutes | c__Clostridia | o__Clostridiales | f__Ruminococcaceae | g__Faecalibacterium | s__	0	0.000160128	0	0	0	0	0	0	0	0	0	0	0	0	0.000640512	0.000160128	0.00672538	0.000480384	0	0	0	0	0	0	0	0.000160128	0.000320256	0	0	0	0	0	0	0	0.000320256	0	0	0	0	0.00144115	0	0.00176141	0.000160128	0	0	0	0.000480384	0	0
k__Bacteria | p__Firmicutes | c__Clostridia | o__Clostridiales | f__Clostridiaceae | g__Clostridium | s__Clostridium perfringens	0	0.00240192	0.000640512	0.00144115	0	0	0	0.000480384	0.029944	0.021297	0.0277022	0	0	0	0	0.000160128	0.000160128	0.000640512	0.000160128	0	0.000160128	0	0.000160128	0	0	0.000160128	0.000480384	0	0	0	0.000320256	0	0	0.000160128	0.000320256	0	0.000160128	0	0	0	0	0	0	0	0	0	0	0.000320256	0
k__Bacteria | p__Proteobacteria | c__Gammaproteobacteria | o__Oceanospirillales | f__Alcanivoracaceae | g__Alcanivorax | s__Alcanivorax pacificus	0	0.00688551	0.000640512	0.006245	0	0.00176141	0	0.00128103	0	0.000160128	0.000320256	0	0.000640512	0.000320256	0.426421	0.0011209	0.0011209	0.000960769	0.000640512	0	0.000640512	0.0080064	0.000960769	0.00656525	0.000640512	0.000800641	0.00160128	0.000160128	0.000320256	0.000160128	0.0139311	0.00368295	0.000480384	0	0.0011209	0	0	0	0	0	0	0.000320256	0.000160128	0.000160128	0.000320256	0.00128103	0.00432346	0.00464371	0.00432346
k__Bacteria | p__Proteobacteria | c__Gammaproteobacteria | o__Xanthomonadales | f__Xanthomonadaceae | g__Stenotrophomonas | s__	0.000160128	0.000320256	0.000480384	0.00192154	0.000160128	0.000160128	0.00128103	0.00272218	0.000480384	0.000320256	0.000160128	0	0.00288231	0.00688551	0.00160128	0.00320256	0.00224179	0.00256205	0.00176141	0.00288231	0.0011209	0.0011209	0.000320256	0.00208166	0	0.0115292	0.00160128	0.00576461	0	0.00128103	0.000960769	0.00304243	0	0	0.00320256	0	0	0	0.00288231	0.000480384	0	0.0011209	0.000320256	0.00128103	0.000320256	0.000160128	0.000320256	0.000320256	0.000640512
k__Bacteria | p__Firmicutes | c__Bacilli | o__Lactobacillales | f__Streptococcaceae | g__Streptococcus | s__Streptococcus infantarius	0.0169736	0.00208166	0.000160128	0.000480384	0.00144115	0.000320256	0.000320256	0	0.00176141	0.00784628	0.0220977	0	0.0120096	0.00176141	0.000480384	0	0.000640512	0.000640512	0.0136109	0	0.00432346	0.00288231	0.00384307	0.000480384	0.000640512	0.000800641	0.00256205	0.000480384	0.0139311	0.000160128	0.000640512	0.000960769	0	0.00176141	0.000320256	0.000480384	0.000320256	0.000800641	0.000480384	0.000480384	0.000960769	0.0253002	0.00592474	0.00448359	0.00832666	0.00608487	0.000320256	0	0
k__Bacteria | p__Proteobacteria | c__Betaproteobacteria | o__Burkholderiales | f__Comamonadaceae | g__ | s__	0	0.00240192	0.000800641	0.00304243	0	0.000640512	0.0040032	0.00272218	0.000480384	0.000800641	0.000160128	0	0.00432346	0.00560448	0.00192154	0.00464371	0.00736589	0.00288231	0.00720577	0.0051241	0.000960769	0.000800641	0.000960769	0.00544435	0	0.00640512	0.000960769	0.00304243	0	0.00288231	0.000320256	0.00256205	0.000160128	0.000320256	0.00144115	0.000160128	0.000160128	0.000320256	0.0051241	0.00144115	0	0	0.00144115	0.000960769	0	0.000800641	0	0	0
k__Bacteria | p__Firmicutes | c__Clostridia | o__Clostridiales | f__Peptostreptococcaceae | g__Paeniclostridium | s__Paeniclostridium sordellii	0.00128103	0.000960769	0.000160128	0	0.00288231	0.00736589	0	0	0.00432346	0	0.000320256	0	0	0	0	0	0.000160128	0.000320256	0	0	0	0	0.023699	0	0.000160128	0	0.000320256	0	0	0.000160128	0.000640512	0.000160128	0	0.0011209	0.000160128	0	0	0	0	0.0011209	0.0120096	0	0	0	0	0	0	0	0
k__Bacteria | p__Bacteroidetes | c__Bacteroidia | o__Bacteroidales | f__Prevotellaceae | g__Prevotella | s__Prevotella enoeca	0.00256205	0.00128103	0.000960769	0.000640512	0.00160128	0.00272218	0	0.000960769	0.0136109	0	0	0	0	0	0.000160128	0.000320256	0.00704564	0	0	0	0	0.000320256	0.00560448	0.000320256	0	0	0	0.000320256	0	0	0.00160128	0	0.000160128	0.000320256	0.000160128	0.000640512	0	0.000160128	0.000160128	0.0188951	0.000960769	0.000640512	0	0	0.000320256	0.000160128	0	0	0
k__Bacteria | p__Firmicutes | c__Clostridia | o__Clostridiales | f__Peptostreptococcaceae | g__Clostridioides | s__Clostridioides difficile	0.00256205	0.000320256	0	0.000320256	0.00208166	0.0051241	0.000160128	0	0.00336269	0	0	0	0.000160128	0	0	0.000160128	0.000160128	0.000640512	0	0	0	0.000320256	0.0201761	0	0	0	0.000320256	0	0.000160128	0	0	0	0	0.000800641	0.000320256	0	0	0	0	0.000320256	0.0104083	0	0	0	0	0	0.000160128	0	0
k__Bacteria | p__Firmicutes | c__Bacilli | o__Bacillales | f__ | g__Gemella | s__Gemella morbillorum	0.125861	0.00256205	0.00128103	0.00128103	0.0040032	0.000800641	0.000160128	0	0.000640512	0.0214572	0.0261009	0.000320256	0.00144115	0.00160128	0	0.000320256	0.000320256	0.000480384	0.00272218	0.000320256	0.00128103	0.00288231	0.0134508	0.000800641	0.000320256	0.000640512	0.00256205	0.00160128	0.00416333	0	0.00160128	0.00320256	0.000320256	0.00448359	0.000640512	0.000160128	0	0	0.000320256	0.00288231	0.00528423	0.00384307	0.00160128	0.00576461	0.00160128	0.00128103	0	0	0
k__Bacteria | p__Proteobacteria | c__Gammaproteobacteria | o__Pseudomonadales | f__Pseudomonadaceae | g__Pseudomonas | s__Pseudomonas sp. UW4	0	0.00160128	0.000960769	0.0051241	0	0.000800641	0.00272218	0.00704564	0.000160128	0.0011209	0.000160128	0	0.00176141	0.0051241	0.00224179	0.00432346	0.000800641	0.00352282	0.00352282	0.00608487	0.00192154	0.00160128	0.000640512	0.00352282	0.000160128	0.00304243	0.000640512	0.00352282	0.000160128	0.00368295	0.00192154	0.00528423	0	0	0.00368295	0.000640512	0	0.000480384	0.00304243	0.000960769	0	0.000960769	0.000960769	0.00208166	0.000320256	0.000480384	0.00128103	0.00144115	0.000960769
k__Bacteria | p__Proteobacteria | c__Gammaproteobacteria | o__Pasteurellales | f__Pasteurellaceae | g__Aggregatibacter | s__Aggregatibacter aphrophilus	0.00352282	0.0011209	0	0.000960769	0.000160128	0	0	0	0.000480384	0.00320256	0.000960769	0.000160128	0.00752602	0	0.000160128	0.0011209	0	0	0.00768615	0.000160128	0.00224179	0.00208166	0.000320256	0	0.000480384	0.0131305	0.0011209	0.000160128	0.00304243	0	0.000800641	0	0	0	0.000320256	0.000320256	0.000160128	0	0	0.00144115	0.000160128	0.00784628	0	0.00864692	0.000800641	0.000800641	0	0.000320256	0.000160128
k__Bacteria | p__Proteobacteria | c__Betaproteobacteria | o__Neisseriales | f__Neisseriaceae | g__Neisseria | s__Neisseria subflava	0.000960769	0.000160128	0.000320256	0	0.000480384	0	0.000320256	0	0.000160128	0.00496397	0.00128103	0	0.00224179	0	0.000160128	0.00368295	0	0.000320256	0.00640512	0.000160128	0.0011209	0.000640512	0	0.000160128	0.000320256	0.00176141	0.000800641	0	0.0011209	0	0.000320256	0.000960769	0.000160128	0	0	0.000160128	0	0	0	0.000320256	0.000160128	0.00960769	0.00176141	0	0.000320256	0.000320256	0	0	0
k__Bacteria | p__Proteobacteria | c__Gammaproteobacteria | o__Pseudomonadales | f__Pseudomonadaceae | g__Pseudomonas | s__Pseudomonas sp. SWI6	0	0.0011209	0.000480384	0.00352282	0	0.000160128	0.00272218	0.00352282	0.000480384	0.000800641	0.000320256	0	0.00192154	0.0040032	0.00240192	0.00384307	0.00224179	0.0051241	0.00224179	0.00384307	0.00128103	0.000640512	0.000640512	0.00304243	0.000160128	0.00240192	0.000960769	0.00336269	0	0.00464371	0.000640512	0.00432346	0	0.000160128	0.00432346	0.000160128	0	0.000160128	0.00192154	0.00208166	0.000640512	0.0011209	0.00160128	0.00368295	0.000480384	0.000320256	0.000320256	0.000160128	0.000640512
k__Bacteria | p__Firmicutes | c__Clostridia | o__Clostridiales | f__Peptostreptococcaceae | g__Acetoanaerobium | s__Acetoanaerobium sticklandii	0.00128103	0.000640512	0.000320256	0.000640512	0.00288231	0.0040032	0	0	0.00192154	0	0.000320256	0	0.000320256	0	0	0	0.000160128	0	0	0	0	0	0.0198559	0	0.000480384	0.000640512	0	0	0	0	0	0	0	0.000480384	0.000320256	0	0	0.000160128	0.000160128	0.000320256	0.00480384	0	0	0	0	0	0.000320256	0	0
k__Bacteria | p__Bacteroidetes | c__Bacteroidia | o__Bacteroidales | f__Prevotellaceae | g__Prevotella | s__Prevotella melaninogenica	0.0107286	0.000480384	0.000160128	0.000160128	0	0.00416333	0.000320256	0	0.000480384	0.00256205	0.000640512	0	0.00176141	0.000800641	0	0.000640512	0.00304243	0.000160128	0.000160128	0	0	0.000640512	0.000800641	0.000160128	0	0	0.000800641	0.000960769	0.0011209	0	0.000480384	0	0	0	0.000160128	0	0	0.000320256	0	0	0.0145717	0.000160128	0	0	0.00160128	0	0.000160128	0	0
k__Bacteria | p__Firmicutes | c__Negativicutes | o__Veillonellales | f__Veillonellaceae | g__Megasphaera | s__Megasphaera elsdenii	0	0	0	0	0	0.000320256	0	0	0	0	0	0	0	0	0	0	0	0	0	0	0	0.000320256	0	0	0	0	0	0	0	0.000160128	0	0	0	0	0	0	0	0	0	0	0	0	0.000160128	0	0	0	0	0	0
k__Bacteria | p__Proteobacteria | c__Gammaproteobacteria | o__Pasteurellales | f__Pasteurellaceae | g__Mannheimia | s__Mannheimia haemolytica	0.0113691	0.000320256	0	0.00176141	0.000640512	0.000160128	0.000320256	0	0	0.00144115	0.00144115	0	0.0040032	0	0	0	0	0	0	0.000480384	0	0.00176141	0.000800641	0	0	0.00704564	0.00320256	0.000320256	0	0	0	0	0	0	0.000320256	0.000320256	0	0.000320256	0	0.000160128	0	0.0355484	0	0.00464371	0.000480384	0.000480384	0	0	0
k__ | p__ | c__ | o__ | f__ | g__ | s__	0	0	0.000320256	0	0	0.000320256	0	0	0	0.000160128	0	0	0	0.000160128	0	0.000160128	0	0	0.000160128	0.000160128	0	0	0	0	0	0	0	0.000480384	0	0.000160128	0.000160128	0.000160128	0	0	0.000160128	0	0	0	0	0.000800641	0	0.000160128	0.000160128	0	0.000160128	0	0	0	0
k__Bacteria | p__Proteobacteria | c__Gammaproteobacteria | o__Xanthomonadales | f__Xanthomonadaceae | g__Stenotrophomonas | s__Stenotrophomonas maltophilia	0	0.00128103	0.000160128	0.000800641	0.000160128	0.000640512	0.00128103	0.00464371	0.000160128	0.000960769	0.000640512	0	0.00272218	0.00752602	0.00208166	0.00320256	0.00352282	0.00176141	0.00432346	0.00240192	0.0011209	0.000960769	0.000320256	0.00272218	0	0.00272218	0.00336269	0.00656525	0	0.00304243	0.000960769	0.00128103	0.000480384	0.000160128	0.00256205	0	0	0.000160128	0.00176141	0.000320256	0	0.000480384	0.000480384	0.000960769	0.000160128	0.000640512	0	0.000160128	0.000320256
k__Bacteria | p__Firmicutes | c__Clostridia | o__Clostridiales | f__Clostridiaceae | g__Clostridium | s__Clostridium baratii	0	0	0	0	0	0	0	0	0	0	0.000480384	0	0	0	0	0	0	0	0	0	0	0	0	0	0	0	0	0	0	0	0	0	0	0	0	0	0	0	0	0	0	0	0	0	0	0	0	0	0
k__Bacteria | p__Proteobacteria | c__Betaproteobacteria | o__Burkholderiales | f__Burkholderiaceae | g__Ralstonia | s__Ralstonia pickettii	0.000160128	0.0011209	0.000160128	0.0011209	0	0.000640512	0.000800641	0.00160128	0	0	0	0	0.00224179	0.00288231	0.0011209	0.000960769	0.000960769	0.000960769	0.00144115	0.0011209	0.000320256	0.000960769	0.0011209	0.015052	0	0.00128103	0.00384307	0.00368295	0.000160128	0.000960769	0.00176141	0.00192154	0	0.000160128	0.103122	0.000160128	0	0.0011209	0.00480384	0.000320256	0	0	0.000160128	0.000320256	0	0.000160128	0	0	0
k__Bacteria | p__Proteobacteria | c__Gammaproteobacteria | o__Pasteurellales | f__Pasteurellaceae | g__Haemophilus | s__Haemophilus sp. oral taxon 036	0.00992794	0.000480384	0.000160128	0.00304243	0.000800641	0	0	0	0.00240192	0.000800641	0.00144115	0	0.00352282	0.00240192	0.0011209	0.00192154	0	0	0.000480384	0	0.000320256	0.000320256	0.00176141	0.000320256	0	0.0040032	0.0040032	0.000160128	0.00144115	0	0.000160128	0.00288231	0.000320256	0	0.000320256	0.000320256	0	0.000160128	0	0.000160128	0	0.000480384	0.00560448	0.000320256	0.00224179	0.00144115	0.000160128	0	0
k__Bacteria | p__Firmicutes | c__Clostridia | o__Clostridiales | f__Lachnospiraceae | g__ | s__	0.000480384	0.000800641	0.000480384	0.000480384	0.00944756	0.00304243	0	0	0.00128103	0.000320256	0.00288231	0	0	0.000160128	0	0	0.00256205	0.000960769	0.000160128	0.000160128	0.000160128	0	0.00448359	0	0	0	0.000320256	0	0	0	0.000640512	0.000160128	0.000160128	0	0.000160128	0.000160128	0	0.000160128	0	0.000960769	0.000480384	0.00208166	0	0	0.000160128	0	0	0	0
k__Bacteria | p__Bacteroidetes | c__Bacteroidia | o__Bacteroidales | f__Bacteroidaceae | g__Bacteroides | s__Bacteroides salanitronis	0.00128103	0.00640512	0.000160128	0.00528423	0.000320256	0.269496	0.00320256	0.00208166	0	0	0.000320256	0	0	0	0.000160128	0.000960769	0.000960769	0.00416333	0.000160128	0	0	0	0.000800641	0.000320256	0.000320256	0.000640512	0.00272218	0.0011209	0.000320256	0.000160128	0.00128103	0.000160128	0.000480384	0	0.00144115	0.000320256	0	0	0.000320256	0.00608487	0	0	0	0	0.000160128	0	0	0	0
k__Bacteria | p__Proteobacteria | c__Gammaproteobacteria | o__Pasteurellales | f__Pasteurellaceae | g__Pasteurella | s__Pasteurella multocida	0.006245	0.000640512	0.000320256	0.000320256	0.000160128	0.000320256	0	0.000960769	0.00240192	0.00720577	0.00368295	0.000320256	0.00288231	0.000640512	0	0.000160128	0	0.000160128	0.000960769	0	0.000320256	0.000640512	0.00128103	0	0	0.00432346	0.0080064	0	0.000640512	0.000320256	0.000160128	0.00176141	0	0.000160128	0	0.000160128	0.000160128	0.000160128	0.000160128	0.00272218	0.000480384	0.011209	0.0011209	0.00352282	0.000480384	0.000480384	0	0	0.000160128
k__Bacteria | p__ | c__ | o__ | f__ | g__ | s__	0.0011209	0.000960769	0.000160128	0.000160128	0.00416333	0.00592474	0.000960769	0.000320256	0.00208166	0.000960769	0.00144115	0	0.0011209	0.0011209	0.000320256	0.000640512	0.000800641	0.000640512	0.00256205	0	0.000160128	0.000640512	0.00288231	0.000160128	0.000480384	0.000160128	0	0.000480384	0.000160128	0	0.000160128	0.000320256	0	0.00192154	0	0.000160128	0	0.000320256	0	0.00768615	0.000960769	0	0.000640512	0.000160128	0.000160128	0	0	0	0
k__Bacteria | p__Proteobacteria | c__ | o__ | f__ | g__ | s__	0.000160128	0.000800641	0.00208166	0.00368295	0.000480384	0.000960769	0.00352282	0.00192154	0.000320256	0.000800641	0.000960769	0	0.00160128	0.00240192	0.00304243	0.00288231	0.00256205	0.00384307	0.00384307	0.00144115	0.00304243	0.000960769	0.000960769	0.00224179	0.000160128	0.00288231	0.000640512	0.00416333	0.000640512	0.00176141	0.000320256	0.00176141	0.000480384	0.0011209	0.00368295	0.000160128	0.000320256	0.000320256	0.00208166	0.00208166	0	0.000320256	0.000640512	0.00176141	0.000320256	0.000480384	0.000480384	0.000320256	0.000480384
k__Bacteria | p__Proteobacteria | c__Gammaproteobacteria | o__Enterobacterales | f__ | g__ | s__	0.000480384	0.000480384	0.000800641	0.000640512	0	0	0.000640512	0.000640512	0.0198559	0.00256205	0.000640512	0	0.00288231	0	0.00192154	0.00304243	0.00560448	0.00144115	0.00176141	0.000640512	0.000160128	0.000160128	0	0.00144115	0.000320256	0.0105685	0	0.000480384	0	0.000960769	0.000960769	0.000480384	0.000960769	0	0.000640512	0	0	0.000160128	0.000160128	0.000960769	0.000160128	0.000160128	0.0254604	0.000160128	0	0.000640512	0.000320256	0	0.000160128
k__Bacteria | p__Bacteroidetes | c__Bacteroidia | o__Bacteroidales | f__Prevotellaceae | g__Prevotella | s__Prevotella jejuni	0.00752602	0.000480384	0	0	0.0011209	0.00720577	0	0	0.00304243	0.00192154	0.000160128	0	0.000480384	0	0.000160128	0.000160128	0.000960769	0.000480384	0.000320256	0	0.000640512	0	0.000640512	0.000160128	0.000320256	0	0.000160128	0.000160128	0	0	0	0.000160128	0.000320256	0.000320256	0.000480384	0.000160128	0.000160128	0	0	0.00240192	0.000160128	0.000160128	0.000480384	0.000320256	0.000160128	0	0.000160128	0	0
k__Bacteria | p__Proteobacteria | c__Gammaproteobacteria | o__Enterobacterales | f__Enterobacteriaceae | g__Enterobacter | s__Enterobacter cloacae	0	0.000160128	0.000160128	0	0	0.000160128	0	0.000480384	0.00320256	0.000640512	0	0	0.000960769	0.000160128	0	0.000320256	0.0011209	0	0	0.000160128	0.000160128	0	0	0	0	0.000800641	0	0	0	0.000960769	0	0	0	0	0.000320256	0	0	0.000160128	0.000160128	0.000320256	0	0	0.00464371	0	0	0	0.000320256	0	0
k__Bacteria | p__Bacteroidetes | c__Bacteroidia | o__Bacteroidales | f__ | g__ | s__	0.000320256	0.00224179	0.000640512	0.000960769	0.00576461	0.0827862	0.000640512	0.000640512	0.000640512	0	0.000160128	0	0	0.000160128	0	0.000160128	0	0.000960769	0.000480384	0	0.000160128	0	0.00240192	0	0	0.000160128	0.000640512	0.000640512	0	0.000160128	0.000480384	0	0.000160128	0.000640512	0	0.000160128	0	0	0	0.0206565	0.000480384	0	0	0	0	0	0	0	0
k__Bacteria | p__Proteobacteria | c__Alphaproteobacteria | o__Sphingomonadales | f__Sphingomonadaceae | g__ | s__	0	0	0	0.000960769	0	0	0.000320256	0	0	0	0	0	0	0.000480384	0	0.000160128	0	0.000160128	0.000320256	0.000160128	0.000320256	0	0.000160128	0.000320256	0	0.000320256	0	0	0	0	0	0	0	0	0	0	0	0	0	0	0	0.000320256	0	0	0	0	0	0	0
k__Bacteria | p__Proteobacteria | c__Betaproteobacteria | o__Burkholderiales | f__Comamonadaceae | g__Variovorax | s__Variovorax boronicumulans	0	0.000640512	0	0.000800641	0.000160128	0	0.00192154	0.00368295	0.000480384	0.000160128	0.000640512	0	0.00192154	0.00304243	0.000960769	0.00192154	0.00240192	0.00272218	0.00288231	0.00208166	0.000320256	0.000320256	0.000160128	0.00304243	0	0.00288231	0.0011209	0.00224179	0.000160128	0.00128103	0.000480384	0.00224179	0	0	0.00384307	0	0	0	0.00144115	0.000480384	0.000480384	0.000160128	0	0.000320256	0	0.000640512	0	0	0
k__Bacteria | p__Firmicutes | c__Clostridia | o__Clostridiales | f__Clostridiaceae | g__Clostridium | s__	0	0	0	0	0	0.000800641	0	0	0.000800641	0.000160128	0.000960769	0	0	0	0	0	0	0.000160128	0	0	0	0	0.000160128	0	0	0	0	0	0	0	0	0	0	0	0	0	0	0	0	0	0.000800641	0	0	0	0	0	0	0	0
k__Bacteria | p__Firmicutes | c__Clostridia | o__Clostridiales | f__Lachnospiraceae | g__Butyrivibrio | s__Butyrivibrio proteoclasticus	0.000480384	0.000960769	0.00224179	0.000640512	0.069976	0.0091273	0.000800641	0	0.00304243	0.000480384	0.0091273	0	0	0	0	0	0.000960769	0.000160128	0.000160128	0	0	0	0.000640512	0.000160128	0	0	0.000800641	0.000320256	0	0	0.00144115	0	0.000320256	0	0.000480384	0.000480384	0	0	0.000160128	0.00304243	0	0	0	0	0	0	0	0	0
k__Bacteria | p__Proteobacteria | c__Betaproteobacteria | o__Burkholderiales | f__Comamonadaceae | g__Variovorax | s__	0	0.00176141	0.000480384	0.00128103	0.000320256	0.000800641	0.00352282	0.00672538	0.00144115	0.000480384	0.000320256	0	0.00544435	0.00640512	0.00192154	0.00448359	0.00544435	0.0040032	0.00672538	0.00672538	0.00192154	0.000480384	0.000960769	0.00464371	0	0.00272218	0.00224179	0.00560448	0.000160128	0.00384307	0.00176141	0.00368295	0	0	0.00528423	0	0	0	0.00256205	0.000960769	0	0.000160128	0.000160128	0.00240192	0.000160128	0.000320256	0.000480384	0	0.000160128
k__Bacteria | p__Spirochaetes | c__Spirochaetia | o__Spirochaetales | f__Spirochaetaceae | g__Treponema | s__Treponema sp. OMZ 838	0	0.000640512	0.000320256	0	0.0152122	0.00368295	0.000160128	0	0.000320256	0	0.00208166	0	0.000160128	0	0	0	0	0.000640512	0	0	0	0	0.0011209	0	0	0	0.000800641	0	0	0	0	0.000160128	0	0	0	0	0	0	0.000160128	0.000320256	0	0	0	0	0	0	0	0	0
k__Bacteria | p__Firmicutes | c__Negativicutes | o__Selenomonadales | f__Selenomonadaceae | g__Selenomonas | s__Selenomonas sp. oral taxon 126	0.000320256	0.000160128	0.000480384	0	0.00544435	0.00240192	0	0.000320256	0.00480384	0.000480384	0.00304243	0	0	0	0	0.000160128	0	0.000160128	0.000320256	0	0	0	0.00480384	0	0	0	0.000160128	0	0	0	0.000160128	0	0	0	0	0	0	0.000480384	0.000160128	0.000960769	0.00272218	0	0	0	0	0	0	0	0
k__Bacteria | p__Firmicutes | c__Clostridia | o__Clostridiales | f__ | g__ | s__	0.000800641	0.000160128	0.000320256	0	0.0193755	0.00288231	0.000640512	0.000800641	0.00160128	0.000480384	0.00240192	0	0.000480384	0	0	0	0.00192154	0.000160128	0	0	0.000320256	0	0.00448359	0.000160128	0.000160128	0	0.0011209	0	0	0	0.000320256	0.000160128	0	0	0	0.000160128	0	0.000480384	0.000480384	0.00592474	0.00160128	0.000160128	0	0.000160128	0.000160128	0	0	0	0
k__Bacteria | p__Firmicutes | c__Clostridia | o__Clostridiales | f__Peptostreptococcaceae | g__ | s__	0.0011209	0.000320256	0.000160128	0.000160128	0.00160128	0.00208166	0	0.000320256	0.00160128	0.000320256	0	0	0	0.000160128	0	0	0	0.000160128	0	0.000160128	0	0	0.0116894	0	0	0	0.000160128	0	0	0	0.000160128	0.000160128	0	0	0	0	0	0	0	0.000480384	0.00336269	0	0	0	0	0	0.000160128	0	0
k__Bacteria | p__Firmicutes | c__Negativicutes | o__Selenomonadales | f__Selenomonadaceae | g__Selenomonas | s__	0.000640512	0.000960769	0.000320256	0.000800641	0.00608487	0.00224179	0.000640512	0	0.00416333	0.000160128	0.00320256	0	0	0	0	0.000160128	0.000160128	0.000160128	0	0	0	0.000160128	0.00416333	0	0	0	0.000160128	0.000320256	0	0	0.000480384	0	0	0	0	0	0	0.000800641	0	0.000960769	0.000480384	0	0	0	0	0	0	0	0
k__Bacteria | p__Firmicutes | c__Bacilli | o__Lactobacillales | f__Lactobacillaceae | g__Lactobacillus | s__Lactobacillus delbrueckii	0.000960769	0.000480384	0.000160128	0	0	0	0	0	0.00784628	0	0	0	0.000480384	0	0	0	0.000480384	0.000320256	0	0	0	0.0139311	0	0	0.000320256	0.000160128	0.000960769	0	0	0.000320256	0.000640512	0.000800641	0	0	0	0	0	0.000320256	0	0	0.000160128	0	0	0	0	0	0.000960769	0	0.000160128
k__Bacteria | p__Proteobacteria | c__Betaproteobacteria | o__Burkholderiales | f__Alcaligenaceae | g__Achromobacter | s__Achromobacter xylosoxidans	0.000320256	0.000800641	0.000800641	0.00304243	0.000160128	0.000800641	0.000640512	0.00384307	0.000480384	0.000640512	0.000320256	0	0.00224179	0.0105685	0.00128103	0.00240192	0.00592474	0.00432346	0.00256205	0.00304243	0.000480384	0.000480384	0.0011209	0.00272218	0	0.00256205	0.00128103	0.00320256	0	0.00288231	0.0011209	0.00448359	0	0	0.00224179	0	0.000160128	0	0.000800641	0.000960769	0.000160128	0.000160128	0.000480384	0.000960769	0.000480384	0.000320256	0	0	0
k__Bacteria | p__Proteobacteria | c__Betaproteobacteria | o__Burkholderiales | f__Comamonadaceae | g__Ottowia | s__Ottowia sp. oral taxon 894	0.000160128	0	0	0	0.000160128	0	0	0	0	0.000320256	0	0	0	0	0	0	0	0	0.000320256	0	0	0	0	0	0	0	0	0	0	0	0	0	0	0	0	0	0	0	0	0	0	0	0	0	0	0	0	0	0
k__Bacteria | p__Actinobacteria | c__Actinobacteria | o__Micrococcales | f__Intrasporangiaceae | g__Janibacter | s__Janibacter indicus	0	0	0	0	0	0	0	0	0	0	0	0	0	0	0	0	0	0	0	0	0	0	0	0	0	0	0	0	0	0	0	0	0	0	0	0	0	0	0	0	0	0	0	0	0	0	0	0	0
k__Bacteria | p__Proteobacteria | c__Betaproteobacteria | o__Neisseriales | f__Neisseriaceae | g__Neisseria | s__	0.000640512	0.000320256	0.000320256	0	0.000160128	0	0.000160128	0	0	0.00176141	0.0011209	0	0.00320256	0	0.000160128	0.00256205	0	0	0.0040032	0.000160128	0.000640512	0.000320256	0	0	0	0.00304243	0	0	0.000800641	0.000160128	0.000640512	0.0011209	0	0	0.000160128	0.000480384	0	0.000480384	0	0.00384307	0.000160128	0.00384307	0.00128103	0.000960769	0.0011209	0.000960769	0.000320256	0	0
k__Bacteria | p__Firmicutes | c__Clostridia | o__Clostridiales | f__Peptostreptococcaceae | g__Filifactor | s__Filifactor alocis	0.000480384	0.00256205	0.000320256	0.000960769	0.0746197	0.0158527	0.00160128	0.000960769	0.000160128	0.000160128	0.000160128	0	0.000320256	0	0	0	0	0.00176141	0.000160128	0	0	0.000160128	0.000160128	0	0.000160128	0.000640512	0.000160128	0	0	0	0.000640512	0.000800641	0	0	0.000160128	0	0	0.000320256	0	0.00144115	0	0	0	0.000160128	0	0.000160128	0	0	0
k__Bacteria | p__Proteobacteria | c__Gammaproteobacteria | o__Pseudomonadales | f__Pseudomonadaceae | g__Pseudomonas | s__Pseudomonas guangdongensis	0.000480384	0.000320256	0.000320256	0.00176141	0.000160128	0.000480384	0.000800641	0.00128103	0.000480384	0	0	0	0.00128103	0.00160128	0.000960769	0.00208166	0.000480384	0.00176141	0.00160128	0.00240192	0.000320256	0.000160128	0.00128103	0.00240192	0.000160128	0.00304243	0.000800641	0.00176141	0	0.00288231	0.000480384	0.00288231	0	0.000160128	0.00256205	0	0	0.000160128	0.000320256	0.000640512	0	0.0011209	0.000640512	0.00128103	0.000160128	0.000320256	0.000640512	0.000800641	0.000160128
k__Bacteria | p__Proteobacteria | c__Gammaproteobacteria | o__Pasteurellales | f__Pasteurellaceae | g__Histophilus | s__Histophilus somni	0.00640512	0.000320256	0.000160128	0.000480384	0.000160128	0	0	0	0.000320256	0.00144115	0.000480384	0	0.00128103	0.000160128	0	0.000480384	0.000320256	0.000320256	0.000160128	0.000160128	0	0.00176141	0.000640512	0	0	0.00368295	0.00128103	0	0	0	0.000800641	0.000160128	0.000160128	0	0	0.000160128	0	0.000480384	0	0.000160128	0.000160128	0.0208167	0.000320256	0.00320256	0	0.000320256	0	0	0.000320256
k__Bacteria | p__Proteobacteria | c__Gammaproteobacteria | o__Pseudomonadales | f__Pseudomonadaceae | g__Pseudomonas | s__Pseudomonas brenneri	0	0.0011209	0.000320256	0.00240192	0	0.000160128	0.00160128	0.0011209	0.000160128	0.000480384	0.000160128	0	0.000640512	0.00176141	0.000960769	0.00224179	0.00144115	0.000800641	0.00144115	0.00304243	0.00128103	0.000320256	0.000480384	0.00272218	0	0.000640512	0.000640512	0.00288231	0	0.00256205	0.000960769	0.00144115	0	0	0.00272218	0	0	0.000160128	0.000960769	0.00128103	0	0.000800641	0.000160128	0.000800641	0.000320256	0	0.000160128	0.00128103	0.000160128
k__Bacteria | p__Proteobacteria | c__Gammaproteobacteria | o__Pseudomonadales | f__Pseudomonadaceae | g__Pseudomonas | s__Pseudomonas libanensis	0	0.000480384	0.000480384	0.00256205	0	0	0.00176141	0.00272218	0.000480384	0.000160128	0	0	0	0.000960769	0.00160128	0.00224179	0.00176141	0.00128103	0.00272218	0.00160128	0.000800641	0.000320256	0.000480384	0.00256205	0	0.00160128	0.000480384	0.00208166	0	0.00320256	0.000640512	0.00224179	0	0	0.00320256	0	0	0.000160128	0.000640512	0.000480384	0	0.000960769	0	0.00176141	0.000320256	0.000320256	0.000480384	0.000480384	0.000160128
k__Bacteria | p__Firmicutes | c__Bacilli | o__Lactobacillales | f__Streptococcaceae | g__Streptococcus | s__Streptococcus pneumoniae	0.00320256	0.000320256	0.000320256	0.000960769	0.000480384	0	0.000800641	0	0.000160128	0.0040032	0.00864692	0	0.0011209	0.000320256	0	0.000320256	0.000320256	0	0.00352282	0.000160128	0.00128103	0.000800641	0.000960769	0	0.00288231	0.000320256	0.000320256	0	0.00592474	0	0.000160128	0.000160128	0.000160128	0.000800641	0	0	0	0	0.000160128	0	0.000480384	0.0228983	0.00208166	0.000640512	0.00384307	0.00304243	0	0	0.000160128
k__Bacteria | p__Firmicutes | c__Bacilli | o__Lactobacillales | f__Streptococcaceae | g__Streptococcus | s__Streptococcus mitis	0.00192154	0	0	0.000960769	0.00128103	0	0.000160128	0	0	0.00208166	0.00576461	0	0.00304243	0.000160128	0.000160128	0	0	0.000160128	0.006245	0.000480384	0.000480384	0.000320256	0.00528423	0	0	0.000320256	0.000800641	0.000160128	0.0273819	0.000160128	0.000960769	0	0	0.000320256	0.000160128	0	0	0.000160128	0	0.000160128	0.000480384	0.00544435	0.00160128	0	0.0153723	0.0123299	0	0	0
k__Bacteria | p__Proteobacteria | c__Gammaproteobacteria | o__Pseudomonadales | f__Pseudomonadaceae | g__Pseudomonas | s__Pseudomonas mucidolens	0.000160128	0.000480384	0.000800641	0.000960769	0	0.000640512	0.00272218	0.000640512	0.000160128	0.000320256	0.000320256	0	0.000960769	0.00272218	0.000640512	0.00176141	0.000320256	0.00256205	0.000960769	0.00256205	0.000800641	0.000640512	0.000640512	0.00224179	0.000160128	0.000800641	0.000800641	0.00240192	0	0.00240192	0.000320256	0.00224179	0	0	0.000960769	0	0	0	0.0011209	0.000960769	0	0.000640512	0.000640512	0.000960769	0	0.000320256	0.000640512	0.000480384	0.000160128
k__Bacteria | p__Proteobacteria | c__Betaproteobacteria | o__ | f__ | g__ | s__	0	0	0	0.000160128	0	0	0.000160128	0	0.000160128	0	0	0	0.000320256	0.000160128	0	0.000160128	0	0	0	0.000160128	0	0	0	0	0	0.000480384	0	0.000160128	0	0	0.000160128	0.0011209	0	0	0.000640512	0	0	0	0.000320256	0	0	0	0	0.000160128	0	0.000160128	0	0	0
k__Bacteria | p__Proteobacteria | c__Gammaproteobacteria | o__Pseudomonadales | f__Moraxellaceae | g__Acinetobacter | s__	0	0.00176141	0.00128103	0.00320256	0.000480384	0.000320256	0.013771	0	0.000480384	0.000640512	0	0	0.00256205	0.0051241	0.00656525	0.000800641	0.00256205	0.00736589	0.000960769	0.000160128	0.00320256	0.00704564	0.000320256	0.000640512	0.000160128	0.00768615	0.000320256	0.00688551	0.000160128	0.0011209	0.00416333	0.00128103	0.000160128	0.000320256	0.00608487	0.000480384	0	0	0.000160128	0.000480384	0	0	0.000480384	0.000160128	0	0.000160128	0	0.000160128	0.000640512
k__Bacteria | p__Proteobacteria | c__Gammaproteobacteria | o__Pseudomonadales | f__Pseudomonadaceae | g__Pseudomonas | s__Pseudomonas citronellolis	0	0.000320256	0.0011209	0.00192154	0	0.000320256	0.00224179	0.000960769	0.000160128	0.000640512	0	0	0.000480384	0.00176141	0.00144115	0.00208166	0.000960769	0.00144115	0.00128103	0.00224179	0.000320256	0	0.000160128	0.00144115	0	0.00176141	0.000160128	0.00144115	0	0.00144115	0.000640512	0.00272218	0	0.000160128	0.000160128	0	0	0.000160128	0.0011209	0.000960769	0	0.000960769	0.000480384	0.000320256	0	0.00144115	0	0.000160128	0.000800641
k__Bacteria | p__Firmicutes | c__ | o__ | f__ | g__ | s__	0.00208166	0.000640512	0	0	0.00432346	0.000640512	0.000480384	0.000320256	0.00208166	0.000800641	0.000800641	0	0.000320256	0	0	0	0.000160128	0.000320256	0.000640512	0	0	0.000160128	0.00848679	0.000160128	0.000160128	0	0.000320256	0	0	0.000160128	0	0	0	0.000640512	0	0.000160128	0	0	0	0.00384307	0.00416333	0.000480384	0	0	0	0	0	0	0
k__Bacteria | p__Firmicutes | c__Bacilli | o__Lactobacillales | f__Lactobacillaceae | g__Lactobacillus | s__Lactobacillus reuteri	0	0.000800641	0	0.000480384	0	0	0	0	0.000640512	0	0.000160128	0	0.000160128	0.000640512	0	0	0	0	0	0.000160128	0	0.0919135	0.000160128	0	0.000160128	0.000160128	0.0011209	0	0	0	0.000320256	0.000160128	0.000160128	0	0.000640512	0	0	0	0	0	0	0	0	0	0	0	0.000160128	0	0.000320256
k__Bacteria | p__Bacteroidetes | c__Bacteroidia | o__Bacteroidales | f__Porphyromonadaceae | g__Porphyromonas | s__Porphyromonas gingivalis	0.000480384	0.0011209	0.000800641	0.00192154	0.000160128	0.000480384	0	0.00176141	0	0	0.000160128	0	0.000480384	0	0.000160128	0	0.000320256	0.00288231	0	0	0.000160128	0.000160128	0.00224179	0.000320256	0.000160128	0	0.000640512	0.00160128	0	0.000160128	0.000480384	0.000160128	0.000160128	0.000320256	0.000320256	0	0	0	0.000160128	0.165572	0	0.000320256	0	0	0	0	0	0	0.000320256
k__Bacteria | p__Proteobacteria | c__Alphaproteobacteria | o__Rhizobiales | f__Phyllobacteriaceae | g__ | s__	0	0.000480384	0.000160128	0.00288231	0.000160128	0	0.000320256	0.00208166	0.000160128	0.000320256	0.000480384	0	0.00176141	0.00176141	0.00160128	0.0011209	0.00224179	0.00144115	0.000800641	0.000800641	0.000160128	0.000960769	0.000800641	0.00160128	0	0.000480384	0.000160128	0.000480384	0.000160128	0.000800641	0.00128103	0.00160128	0.000800641	0.000160128	0.000640512	0	0.000160128	0.000320256	0.00192154	0.000320256	0	0.000480384	0.000160128	0.000480384	0.000160128	0.000320256	0	0	0.000480384
k__Bacteria | p__Proteobacteria | c__Gammaproteobacteria | o__Pasteurellales | f__Pasteurellaceae | g__Actinobacillus | s__Actinobacillus pleuropneumoniae	0.00464371	0.000640512	0	0	0	0	0.000160128	0	0	0.00192154	0.00128103	0	0.00192154	0	0	0.00160128	0	0	0.000480384	0	0	0.00128103	0	0	0	0.00448359	0.000960769	0	0.000160128	0	0.000160128	0.000480384	0	0	0	0	0	0	0	0.000160128	0	0.017454	0	0.00272218	0.000160128	0.000160128	0	0	0
k__Bacteria | p__Proteobacteria | c__Gammaproteobacteria | o__Xanthomonadales | f__Xanthomonadaceae | g__Pseudoxanthomonas | s__Pseudoxanthomonas suwonensis	0	0	0	0	0	0	0	0	0	0	0	0	0.000160128	0	0	0	0.000160128	0	0	0	0	0	0	0	0	0	0	0.000640512	0	0.000320256	0	0	0	0	0.000160128	0	0	0	0	0	0	0	0	0	0	0	0	0	0
k__Bacteria | p__Proteobacteria | c__Gammaproteobacteria | o__Pseudomonadales | f__Pseudomonadaceae | g__Pseudomonas | s__Pseudomonas sp. MT-1	0	0.000480384	0.000480384	0.00160128	0	0.000160128	0.0011209	0.000960769	0	0.000640512	0.000160128	0	0.0011209	0.00176141	0.00128103	0.00208166	0.00128103	0.0011209	0.00176141	0.00240192	0.000640512	0.000640512	0.000800641	0.00272218	0	0.00176141	0.000320256	0.000960769	0	0.00128103	0.000160128	0.00288231	0	0	0.00144115	0	0	0	0.00128103	0.0011209	0	0	0	0.000160128	0	0.000640512	0.000800641	0.000160128	0.000640512
k__Bacteria | p__Firmicutes | c__Bacilli | o__Lactobacillales | f__Streptococcaceae | g__Streptococcus | s__Streptococcus intermedius	0.0747798	0.000960769	0.000640512	0.00160128	0.000320256	0.000160128	0	0	0.000480384	0.0104083	0.000800641	0	0.00144115	0.000160128	0	0	0.000160128	0.000320256	0.000480384	0.000640512	0.000320256	0	0.000800641	0	0	0.000160128	0.00144115	0.006245	0	0	0.000160128	0	0	0	0.000960769	0	0	0.000160128	0	0.000320256	0	0.00144115	0.00128103	0.000160128	0	0.000160128	0.000160128	0	0
k__Bacteria | p__Firmicutes | c__Bacilli | o__Lactobacillales | f__Streptococcaceae | g__Streptococcus | s__Streptococcus sp. A12	0.00160128	0.000480384	0.000320256	0.000320256	0.00448359	0	0.000640512	0	0.000160128	0.000640512	0.00784628	0.000160128	0.00576461	0.000320256	0.000160128	0.000160128	0.000320256	0	0.00672538	0.000160128	0.00848679	0.00432346	0.00672538	0.000320256	0.00224179	0.000160128	0.000320256	0	0.0091273	0	0.0011209	0	0	0	0.000160128	0	0	0.000320256	0	0.000160128	0	0.00496397	0.00288231	0	0.000160128	0.000160128	0.000160128	0	0
k__Bacteria | p__Firmicutes | c__Negativicutes | o__Selenomonadales | f__Selenomonadaceae | g__Selenomonas | s__Selenomonas sp. oral taxon 920	0	0.000320256	0	0.000160128	0.00448359	0.0040032	0.000320256	0	0.000480384	0	0.00368295	0	0	0	0	0	0	0.000160128	0.000800641	0	0	0.000320256	0.00192154	0	0.000160128	0	0	0	0.000160128	0	0	0.000160128	0	0	0.000160128	0	0	0.000320256	0	0	0	0	0	0	0	0	0	0	0
k__Bacteria | p__Firmicutes | c__Bacilli | o__Lactobacillales | f__Streptococcaceae | g__Streptococcus | s__Streptococcus sp. 'group B'	0.00448359	0.000320256	0.000160128	0	0.000800641	0	0	0.000640512	0.000160128	0.00352282	0.00720577	0	0.00352282	0.000480384	0	0.000320256	0.000640512	0.000160128	0.00448359	0	0.00176141	0.00192154	0.00160128	0	0	0	0.000480384	0	0.00656525	0.000160128	0.000320256	0.000320256	0.000160128	0.000480384	0	0.000160128	0	0	0	0.000640512	0.000160128	0.00736589	0.00144115	0.000640512	0.00416333	0.00208166	0.000320256	0	0
k__Bacteria | p__Proteobacteria | c__Epsilonproteobacteria | o__Campylobacterales | f__Campylobacteraceae | g__Campylobacter | s__Campylobacter gracilis	0.00192154	0.000160128	0	0.000320256	0.000640512	0	0.000160128	0	0	0	0	0	0.000320256	0	0	0	0	0	0	0	0	0	0.000640512	0	0	0	0.000160128	0	0	0	0	0	0	0.0011209	0	0	0	0	0	0.000640512	0	0	0	0	0.000160128	0	0	0	0
k__Bacteria | p__Cyanobacteria | c__ | o__Synechococcales | f__Synechococcaceae | g__Synechococcus | s__Synechococcus sp. PCC 7336	0	0	0	0	0	0	0	0	0	0	0	0	0	0	0	0	0	0	0	0	0	0	0	0	0	0	0	0	0	0	0	0	0	0	0	0	0	0	0	0	0	0	0	0	0	0	0	0	0
k__Bacteria | p__Firmicutes | c__Clostridia | o__Clostridiales | f__Clostridiaceae | g__ | s__	0.000960769	0.000480384	0	0	0.000480384	0.000960769	0	0	0.000800641	0	0.000160128	0	0	0	0	0	0	0	0	0	0	0	0.00560448	0	0	0	0.000320256	0	0	0	0	0	0	0.000320256	0.000480384	0	0	0	0.000320256	0.000320256	0.00208166	0	0	0	0	0	0	0	0
k__Bacteria | p__Proteobacteria | c__Gammaproteobacteria | o__Xanthomonadales | f__Xanthomonadaceae | g__ | s__	0	0.000480384	0	0.000960769	0	0	0.00128103	0.00256205	0.000320256	0.000160128	0.000480384	0	0.000640512	0.00384307	0.000480384	0.000960769	0.00144115	0	0.00144115	0.000800641	0.000160128	0.000160128	0.000320256	0.000480384	0	0.00240192	0.000320256	0.00128103	0	0.000480384	0.000960769	0.000480384	0	0	0.000160128	0	0	0.000160128	0.000960769	0.000160128	0	0	0.000160128	0.000960769	0.000320256	0.000320256	0	0.000160128	0.000640512
k__Bacteria | p__Bacteroidetes | c__Bacteroidia | o__Bacteroidales | f__Bacteroidaceae | g__Bacteroides | s__Bacteroides vulgatus	0	0.000160128	0.000160128	0.000320256	0	0.000320256	0	0.000480384	0	0	0	0	0	0	0.000160128	0	0.000320256	0	0	0	0	0	0.000480384	0	0	0	0.000160128	0	0	0	0.000160128	0	0	0	0	0	0	0	0	0.0132906	0	0.000160128	0	0	0	0	0	0	0
k__Bacteria | p__Proteobacteria | c__Alphaproteobacteria | o__Rhizobiales | f__Bradyrhizobiaceae | g__Variibacter | s__Variibacter gotjawalensis	0	0	0.000160128	0.000640512	0	0	0.000480384	0.000640512	0	0	0	0	0.00176141	0.000800641	0.0011209	0	0	0.000480384	0.000160128	0.000320256	0.000160128	0	0.000320256	0.00432346	0.000160128	0.000160128	0	0.000960769	0	0.000800641	0.000480384	0.000480384	0.000800641	0	0.00256205	0	0	0.000160128	0.00144115	0.000160128	0	0.000320256	0.000160128	0.000320256	0.000480384	0.000640512	0	0	0
k__Bacteria | p__Proteobacteria | c__Epsilonproteobacteria | o__Campylobacterales | f__Campylobacteraceae | g__Campylobacter | s__Campylobacter curvus	0.00176141	0	0	0	0	0	0	0	0	0.000640512	0.000160128	0	0	0	0	0	0	0	0	0	0	0	0.000160128	0	0	0	0.000160128	0	0	0	0.000160128	0	0	0.000320256	0.000160128	0.000160128	0	0	0	0.000160128	0	0	0.000160128	0	0	0	0	0	0
k__Bacteria | p__Proteobacteria | c__Epsilonproteobacteria | o__Campylobacterales | f__Helicobacteraceae | g__Helicobacter | s__Helicobacter cetorum	0	0.00128103	0.000320256	0	0.000160128	0	0.000160128	0	0	0	0.000160128	0.00192154	0	0	0	0	0	0	0	0	0.000480384	0	0	0	0.000640512	0	0.000160128	0	0.000640512	0	0.000480384	0	0.000640512	0.000320256	0	0.000320256	0.000800641	0.0011209	0.000320256	0	0	0	0.000320256	0	0.00176141	0.00128103	0.000320256	0.000640512	0.0011209
k__Bacteria | p__Proteobacteria | c__Alphaproteobacteria | o__ | f__ | g__ | s__	0	0.000320256	0.000960769	0.00192154	0	0.000160128	0.000640512	0.000640512	0.000320256	0	0.000320256	0	0.000960769	0.00192154	0.000320256	0.000800641	0.000800641	0.000960769	0.000320256	0.000320256	0.000160128	0.000480384	0.000160128	0.00160128	0	0.000640512	0.000480384	0.000800641	0.000160128	0.00160128	0.000320256	0.00144115	0.000160128	0	0.000640512	0	0	0.000480384	0.000320256	0.00240192	0	0.000160128	0	0	0.000160128	0.000160128	0	0.000160128	0
k__Bacteria | p__Proteobacteria | c__Betaproteobacteria | o__Burkholderiales | f__ | g__ | s__	0	0.000160128	0	0	0	0	0	0.000480384	0	0.000640512	0.000160128	0	0	0	0	0	0.000480384	0.000160128	0.000160128	0.000480384	0	0	0	0.000640512	0	0.000960769	0	0	0	0	0	0.000160128	0	0	0.000960769	0	0	0	0	0	0	0.000160128	0	0	0	0	0	0	0
k__Bacteria | p__Bacteroidetes | c__Chitinophagia | o__Chitinophagales | f__Chitinophagaceae | g__ | s__	0	0.000160128	0	0	0	0	0.00128103	0	0	0.000160128	0	0	0.000160128	0.000480384	0.000320256	0.000160128	0.000160128	0	0	0	0.000480384	0.000480384	0	0	0	0	0	0	0	0	0.000320256	0.000320256	0	0	0	0	0	0	0	0	0	0	0	0	0	0	0	0	0
k__Bacteria | p__Firmicutes | c__Bacilli | o__Lactobacillales | f__Streptococcaceae | g__Streptococcus | s__Streptococcus sp. NPS 308	0.000800641	0.000160128	0.000160128	0	0.000160128	0	0	0	0	0.0011209	0.00288231	0	0.0011209	0	0	0	0.000160128	0	0.00320256	0	0	0.000160128	0	0	0	0.000320256	0.000160128	0	0.00128103	0	0	0	0	0	0	0	0	0	0	0	0	0.000800641	0	0.000960769	0.000160128	0	0	0	0
k__Bacteria | p__Proteobacteria | c__Gammaproteobacteria | o__Enterobacterales | f__Hafniaceae | g__Edwardsiella | s__Edwardsiella ictaluri	0	0.000640512	0.000320256	0.000320256	0	0	0.000160128	0	0.0105685	0.00192154	0	0	0.000640512	0.000160128	0.000160128	0.000480384	0.00272218	0.000320256	0.000640512	0.000160128	0	0	0.000320256	0	0	0.00464371	0	0.000160128	0	0	0	0	0.000320256	0	0	0	0	0	0	0	0	0.000320256	0.0148919	0.000160128	0	0	0	0	0
k__Bacteria | p__Proteobacteria | c__Betaproteobacteria | o__Burkholderiales | f__Comamonadaceae | g__Variovorax | s__Variovorax paradoxus	0	0.000800641	0	0.000800641	0.000160128	0	0.000960769	0.006245	0.000800641	0.000640512	0.000320256	0.000480384	0.000800641	0.00176141	0.000800641	0.00336269	0.00128103	0.0011209	0.00320256	0.00384307	0.000160128	0.000640512	0.000480384	0.000640512	0.000320256	0.00128103	0.00144115	0.00432346	0	0.00208166	0.00144115	0.00304243	0.000480384	0.000320256	0.00192154	0	0	0	0.00128103	0.00128103	0.000320256	0.000160128	0.000640512	0.000320256	0	0	0.000480384	0	0
k__Bacteria | p__Proteobacteria | c__Alphaproteobacteria | o__Rhizobiales | f__Phyllobacteriaceae | g__Mesorhizobium | s__Mesorhizobium oceanicum	0	0.000320256	0	0.000160128	0	0.000160128	0.000320256	0	0	0.000160128	0.000480384	0	0.000640512	0.00128103	0.00160128	0.00144115	0.000160128	0.000160128	0.000160128	0.000480384	0.000480384	0.000800641	0.000160128	0.00128103	0	0.000320256	0	0.000480384	0	0.00128103	0.000160128	0.000960769	0.000320256	0	0.00192154	0	0	0	0.00192154	0.000160128	0	0.000480384	0.000160128	0.000320256	0.000320256	0.000160128	0	0	0
k__Bacteria | p__Firmicutes | c__Clostridia | o__Clostridiales | f__Lachnospiraceae | g__Lachnoanaerobaculum | s__Lachnoanaerobaculum umeaense	0	0.000160128	0.000320256	0.000320256	0	0.000160128	0	0	0.0120096	0.00160128	0.000480384	0.000160128	0.000160128	0	0	0	0	0	0	0	0	0	0.00736589	0	0	0	0.000480384	0	0	0	0	0	0	0.000160128	0.000160128	0.000320256	0	0	0	0	0	0	0	0	0.000160128	0.000320256	0.000160128	0	0
k__Bacteria | p__Proteobacteria | c__Gammaproteobacteria | o__Pseudomonadales | f__Moraxellaceae | g__Acinetobacter | s__Acinetobacter radioresistens	0	0.000160128	0	0	0	0	0.000160128	0	0	0	0	0	0	0	0	0	0	0	0	0.000320256	0.000160128	0	0	0	0	0	0	0	0	0	0	0	0	0	0	0	0	0	0	0	0	0	0	0	0	0	0	0	0
k__Bacteria | p__Bacteroidetes | c__Bacteroidia | o__Bacteroidales | f__Prevotellaceae | g__Prevotella | s__Prevotella ruminicola	0.000480384	0.000640512	0.000160128	0.00208166	0.000640512	0.00272218	0	0.000160128	0	0.000160128	0	0	0.000480384	0.000160128	0	0	0.000640512	0.000960769	0.000160128	0.000160128	0	0	0.00320256	0.000640512	0	0	0.000320256	0.000320256	0	0.000320256	0.000640512	0	0	0	0	0	0	0	0.000160128	0.0224179	0	0	0	0	0	0.000160128	0	0	0
k__Bacteria | p__Firmicutes | c__Bacilli | o__Bacillales | f__Bacillaceae | g__Bacillus | s__Bacillus cereus	0.00128103	0.000160128	0	0.000320256	0.000640512	0.00176141	0	0	0.000320256	0.000960769	0.000480384	0	0.000640512	0.000320256	0	0.000480384	0.000320256	0.000480384	0.000320256	0.000320256	0.000160128	0.000320256	0.00256205	0.000320256	0	0.000640512	0.000640512	0	0.000480384	0.000160128	0.000640512	0	0	0.000160128	0	0	0	0.000640512	0.000160128	0.00160128	0.00368295	0	0.000320256	0	0.000640512	0.000800641	0	0	0
k__Bacteria | p__Bacteroidetes | c__Bacteroidia | o__Bacteroidales | f__Tannerellaceae | g__Parabacteroides | s__	0	0.00128103	0	0.000160128	0.00240192	0.0669335	0.000320256	0	0	0	0	0	0.000160128	0	0	0	0.000160128	0.00128103	0.000160128	0	0	0	0	0	0	0	0.000320256	0.000160128	0	0.000320256	0.000800641	0	0.000160128	0	0.000800641	0	0	0	0	0.000160128	0	0	0	0	0	0	0	0	0
k__Bacteria | p__Firmicutes | c__Bacilli | o__Lactobacillales | f__Streptococcaceae | g__Streptococcus | s__Streptococcus suis	0.00432346	0.000160128	0	0.000480384	0.000160128	0.000480384	0	0	0.000160128	0.00176141	0.00752602	0.000160128	0.00320256	0.000320256	0.000160128	0	0.000160128	0.000320256	0.00480384	0.000160128	0.000800641	0.00144115	0.00160128	0	0.000160128	0	0.000160128	0	0.00416333	0	0.000800641	0.000160128	0	0.000320256	0.000320256	0	0	0	0	0	0.000320256	0.00480384	0.00192154	0	0.00176141	0.00160128	0.000160128	0	0
k__Bacteria | p__Firmicutes | c__Bacilli | o__Lactobacillales | f__Lactobacillaceae | g__Lactobacillus | s__Lactobacillus johnsonii	0.000640512	0	0	0.000480384	0	0	0	0	0.000160128	0	0	0	0	0	0	0	0	0	0	0	0	0.0051241	0	0	0	0	0.000480384	0	0	0	0	0.000160128	0	0	0	0	0	0	0	0	0.000160128	0	0	0	0.000160128	0	0	0	0
k__Bacteria | p__Firmicutes | c__Clostridia | o__Clostridiales | f__Lachnospiraceae | g__Lachnoclostridium | s__Lachnoclostridium phocaeense	0	0	0	0	0.000800641	0	0	0	0	0	0.000640512	0	0	0	0	0	0.000160128	0	0	0	0	0	0.000960769	0.000160128	0	0	0.000320256	0	0	0	0	0	0	0	0	0	0	0	0	0	0	0.000160128	0	0	0	0	0	0	0
k__Bacteria | p__Actinobacteria | c__Actinobacteria | o__Corynebacteriales | f__Nocardiaceae | g__Rhodococcus | s__	0.000160128	0	0.000320256	0.000480384	0	0.000320256	0.000160128	0	0.000800641	0.00160128	0.000480384	0.000160128	0.000800641	0.000160128	0	0.000480384	0.000320256	0.000320256	0.0011209	0.000160128	0.000320256	0.000320256	0.0011209	0.00192154	0	0.000800641	0.000800641	0.000480384	0	0.000960769	0.000160128	0.00224179	0.000160128	0	0.000640512	0	0	0.000320256	0.000160128	0.000320256	0	0.000160128	0	0.000480384	0	0	0	0	0
k__Bacteria | p__Proteobacteria | c__Alphaproteobacteria | o__Rhizobiales | f__Phyllobacteriaceae | g__Aminobacter | s__Aminobacter sp. MSH1	0.000320256	0	0.000160128	0.0011209	0	0	0.000960769	0.000960769	0	0	0.000320256	0	0	0.00176141	0.000480384	0.000960769	0.000640512	0.000320256	0.000480384	0.000960769	0.000640512	0.000480384	0	0.00240192	0	0	0.000640512	0.000480384	0.000160128	0.000480384	0	0.000320256	0	0	0.000320256	0	0	0	0.000960769	0	0	0.000320256	0.000480384	0.000160128	0.000320256	0.000160128	0.000160128	0	0.000160128
k__Bacteria | p__Proteobacteria | c__Alphaproteobacteria | o__Rhizobiales | f__Bradyrhizobiaceae | g__Bosea | s__Bosea sp. AS-1	0	0.000800641	0	0.000480384	0	0	0.000160128	0	0	0	0	0	0.00160128	0.000800641	0	0.000160128	0	0.000160128	0.000160128	0.000320256	0	0	0.000160128	0.00336269	0	0	0	0.000800641	0	0.000160128	0.000640512	0.000960769	0.000160128	0	0.00208166	0	0	0	0.000960769	0.000640512	0	0.000480384	0	0.000480384	0.000480384	0.000800641	0	0	0
k__Bacteria | p__Fusobacteria | c__Fusobacteriia | o__Fusobacteriales | f__Leptotrichiaceae | g__Leptotrichia | s__Leptotrichia buccalis	0.000320256	0	0	0	0	0	0	0	0	0.000320256	0.00128103	0	0	0	0	0	0	0	0	0	0	0	0.00144115	0	0.000160128	0.000160128	0.000480384	0	0	0.000160128	0	0	0	0	0	0	0	0	0	0	0	0	0	0	0	0	0	0	0
k__Bacteria | p__Bacteroidetes | c__Bacteroidia | o__Bacteroidales | f__Prevotellaceae | g__Prevotella | s__Prevotella sp. oral taxon 299	0.000320256	0	0	0	0.000480384	0	0	0	0.00160128	0.000160128	0.000160128	0	0.000320256	0	0.000160128	0	0	0	0.000480384	0	0	0	0.000800641	0	0	0.000320256	0	0	0	0	0	0.000160128	0	0	0	0.000320256	0	0	0.000160128	0.00304243	0.00336269	0	0	0	0	0	0	0	0
k__Bacteria | p__Proteobacteria | c__Gammaproteobacteria | o__Pseudomonadales | f__Pseudomonadaceae | g__Pseudomonas | s__Pseudomonas brassicacearum	0	0.000160128	0	0.0011209	0	0	0.000640512	0.00320256	0	0.000160128	0	0	0.000160128	0.000960769	0.000320256	0.00160128	0.000960769	0.000960769	0.00160128	0.000640512	0.000320256	0.000480384	0	0.00144115	0	0.000480384	0	0.00128103	0	0.00208166	0.000480384	0.00128103	0	0	0.00176141	0	0	0	0.000640512	0.000160128	0	0.000320256	0.000160128	0.000160128	0.000160128	0.000160128	0	0.000320256	0.000320256
k__Bacteria | p__Proteobacteria | c__Gammaproteobacteria | o__Pseudomonadales | f__Pseudomonadaceae | g__Pseudomonas | s__Pseudomonas frederiksbergensis	0.000160128	0.000320256	0.000320256	0.000800641	0	0	0.000800641	0.000800641	0.000160128	0	0	0.000320256	0.000480384	0.000960769	0.000480384	0.00144115	0.000480384	0.000960769	0.000640512	0.00176141	0.000480384	0.000160128	0.000160128	0.00208166	0	0.000320256	0	0.000960769	0	0.00144115	0	0.0011209	0	0	0.000320256	0	0	0	0.000960769	0.000960769	0	0.000160128	0	0.00128103	0.000320256	0	0.000320256	0.000480384	0.000640512
k__Bacteria | p__Proteobacteria | c__Alphaproteobacteria | o__Rhizobiales | f__Bartonellaceae | g__Bartonella | s__Bartonella sp. Raccoon60	0	0.000160128	0.000320256	0.00160128	0	0.000320256	0.000480384	0.000800641	0	0.000160128	0.000160128	0	0.000160128	0.00224179	0.000640512	0.00192154	0.000480384	0.000480384	0.000800641	0.000800641	0.000480384	0.000640512	0.000640512	0.00256205	0	0.000320256	0.000320256	0.000480384	0	0.000960769	0.000960769	0.000960769	0.000640512	0	0.00176141	0	0	0	0.000960769	0.000320256	0	0.000320256	0	0.000160128	0	0.000480384	0	0	0.000320256
k__Bacteria | p__Bacteroidetes | c__Bacteroidia | o__Bacteroidales | f__Porphyromonadaceae | g__Porphyromonas | s__Porphyromonas asaccharolytica	0	0.000800641	0	0.000320256	0	0.000800641	0.000160128	0	0	0	0	0	0	0	0	0	0	0.000480384	0	0	0	0	0.0142514	0	0	0.000320256	0.000160128	0.000320256	0	0	0.000160128	0	0.000160128	0	0.000160128	0	0	0	0.000320256	0.0408327	0	0	0	0	0	0.000160128	0	0	0
k__Bacteria | p__Proteobacteria | c__Betaproteobacteria | o__Rhodocyclales | f__Rhodocyclaceae | g__Aromatoleum | s__Aromatoleum aromaticum	0	0	0	0	0	0	0	0	0	0	0	0	0	0	0	0	0	0	0	0	0	0	0	0	0	0	0	0	0	0	0	0	0	0	0	0	0	0	0	0	0	0	0	0	0	0	0	0	0
k__Bacteria | p__Proteobacteria | c__Gammaproteobacteria | o__Pseudomonadales | f__Pseudomonadaceae | g__Pseudomonas | s__Pseudomonas salegens	0	0.000160128	0	0.000800641	0	0	0.000320256	0.000640512	0.000160128	0.000160128	0.000480384	0.000160128	0.000960769	0.000960769	0.000960769	0.000960769	0.000160128	0.000800641	0.000160128	0.000800641	0.000320256	0.000480384	0.000480384	0.00128103	0	0	0.000320256	0.000320256	0	0.000640512	0	0.000480384	0.000160128	0	0.000640512	0	0.000160128	0	0.000960769	0.000640512	0	0.000160128	0.000640512	0.000800641	0	0	0.000800641	0.000480384	0.000160128
k__Bacteria | p__Firmicutes | c__Clostridia | o__Clostridiales | f__Clostridiaceae | g__Clostridium | s__Clostridium botulinum	0	0	0	0.000320256	0.000640512	0.00128103	0	0	0	0	0.000480384	0	0	0	0	0.000160128	0	0	0	0	0	0	0.00160128	0	0	0	0	0	0	0.000160128	0	0	0	0	0	0	0	0	0	0	0.000320256	0	0	0	0	0	0	0	0
k__Bacteria | p__Proteobacteria | c__Alphaproteobacteria | o__Sphingomonadales | f__Sphingomonadaceae | g__Sphingobium | s__Sphingobium sp. YG1	0	0.000480384	0.000160128	0.0011209	0	0.000320256	0.000320256	0.00192154	0	0.000160128	0	0	0.00144115	0.000960769	0.000960769	0.00160128	0.000480384	0.000960769	0.000640512	0.000320256	0.000480384	0	0	0.00160128	0	0.00128103	0	0.000960769	0	0.0011209	0.000480384	0.0011209	0.000320256	0	0.000320256	0	0	0	0.000800641	0.000480384	0	0	0.000480384	0	0	0	0	0	0
k__Bacteria | p__Firmicutes | c__Negativicutes | o__Veillonellales | f__Veillonellaceae | g__Dialister | s__Dialister massiliensis	0	0	0	0.000320256	0.000160128	0	0	0	0	0.000320256	0.000160128	0	0	0	0	0	0	0.000320256	0.00128103	0	0	0	0.00240192	0.000160128	0	0	0.000160128	0	0	0	0.000320256	0.000320256	0	0	0	0	0	0	0	0.000960769	0.00144115	0	0.000160128	0	0	0	0	0	0
k__Bacteria | p__Proteobacteria | c__Gammaproteobacteria | o__Pasteurellales | f__Pasteurellaceae | g__Actinobacillus | s__	0.00256205	0	0	0	0	0	0	0	0.000480384	0.00144115	0.000160128	0	0.000640512	0	0	0	0.000160128	0	0.000320256	0	0	0.000640512	0	0	0	0.00192154	0	0	0	0	0.000320256	0	0	0.000160128	0	0.000160128	0	0.000160128	0	0.000320256	0	0.0164932	0.000160128	0.00336269	0	0	0	0	0
k__Bacteria | p__Proteobacteria | c__Gammaproteobacteria | o__Pseudomonadales | f__Pseudomonadaceae | g__Pseudomonas | s__Pseudomonas trivialis	0	0.000160128	0	0.000800641	0	0	0.00128103	0.000960769	0.000160128	0.000160128	0.000160128	0	0.000160128	0.000800641	0.0011209	0.00128103	0.000640512	0.00208166	0.0011209	0.00128103	0.000480384	0.000640512	0.000320256	0.000960769	0	0.000640512	0	0.00176141	0	0.0011209	0.000160128	0.00160128	0	0	0.00192154	0	0	0	0.000800641	0.000800641	0	0.000480384	0.000640512	0.000800641	0.000160128	0.000160128	0.000160128	0.000320256	0.000160128
k__Bacteria | p__Proteobacteria | c__Gammaproteobacteria | o__Pseudomonadales | f__Pseudomonadaceae | g__Pseudomonas | s__Pseudomonas synxantha	0	0.000160128	0.000160128	0.00208166	0	0	0.0011209	0.000640512	0	0.000320256	0.000320256	0	0.0011209	0.000480384	0.00128103	0.000640512	0.000960769	0.000800641	0.000640512	0.00128103	0.000320256	0.000320256	0.000320256	0.000160128	0	0.000480384	0.0011209	0	0	0.000960769	0.000160128	0.00160128	0	0	0.000960769	0	0	0.000160128	0.000800641	0.000160128	0	0.000160128	0	0.000480384	0	0	0.000480384	0.000480384	0.000160128
k__Bacteria | p__Bacteroidetes | c__Bacteroidia | o__Bacteroidales | f__Bacteroidaceae | g__Bacteroides | s__	0	0	0	0	0	0.000960769	0	0	0.000160128	0.000160128	0	0	0	0	0	0	0	0	0	0	0	0.000160128	0.000160128	0	0	0	0.000160128	0	0	0	0	0	0	0	0.000320256	0	0	0	0	0.00416333	0	0.000480384	0	0	0	0	0	0	0
k__Bacteria | p__Firmicutes | c__Clostridia | o__Clostridiales | f__Clostridiales Family XIII. Incertae Sedis | g__Mogibacterium | s__	0.000800641	0	0.000640512	0	0.000480384	0.00256205	0	0	0.00576461	0	0.000320256	0	0	0	0	0	0	0.000800641	0	0	0.000160128	0.000160128	0.00288231	0	0	0	0.000320256	0.000640512	0	0.000160128	0	0	0	0	0.000160128	0	0	0.000160128	0.000480384	0.00256205	0	0	0	0	0	0	0	0	0
k__Bacteria | p__Proteobacteria | c__Gammaproteobacteria | o__Pseudomonadales | f__Pseudomonadaceae | g__Pseudomonas | s__Pseudomonas sp. S09G 359	0	0.000320256	0.000160128	0.000640512	0	0	0.000160128	0.00208166	0	0	0.000320256	0	0	0.000640512	0.000480384	0.00144115	0.000640512	0.000160128	0.000640512	0.000800641	0.000800641	0.000320256	0	0.000320256	0	0.000160128	0	0.000960769	0	0.000640512	0.000160128	0.000640512	0	0	0.000320256	0	0	0	0	0.000160128	0	0.000480384	0	0	0	0	0.000160128	0.000480384	0
k__Bacteria | p__Bacteroidetes | c__Bacteroidia | o__Bacteroidales | f__Bacteroidaceae | g__Bacteroides | s__Bacteroides cellulosilyticus	0	0	0	0	0.00128103	0	0	0	0	0	0	0	0	0	0.000160128	0	0.00128103	0	0	0	0	0	0.000960769	0	0	0	0	0.000160128	0	0	0	0	0	0	0	0	0	0	0.000160128	0.011209	0	0	0	0	0	0	0	0	0
k__Bacteria | p__Proteobacteria | c__Betaproteobacteria | o__Burkholderiales | f__Comamonadaceae | g__Melaminivora | s__Melaminivora sp. SC2-9	0	0	0	0	0	0	0.000480384	0	0	0	0	0	0.000160128	0	0	0	0	0	0	0	0	0	0	0	0	0.000160128	0	0	0	0.000160128	0	0.000320256	0	0	0	0	0	0	0	0	0	0	0	0	0	0	0	0	0
k__Bacteria | p__Firmicutes | c__Clostridia | o__Clostridiales | f__Clostridiaceae | g__Geosporobacter | s__Geosporobacter ferrireducens	0.000640512	0.000480384	0.000480384	0.000960769	0.0345877	0.000960769	0.000480384	0	0.000640512	0.000160128	0.00288231	0	0	0	0	0	0	0	0	0	0	0	0.000960769	0.000320256	0	0	0	0	0	0	0.0011209	0	0	0	0	0	0	0	0	0.000320256	0	0	0	0	0	0	0	0	0
k__Bacteria | p__Firmicutes | c__Negativicutes | o__Selenomonadales | f__Selenomonadaceae | g__Selenomonas | s__Selenomonas sp. oral taxon 136	0.000160128	0.000480384	0	0.000160128	0.00128103	0.000320256	0	0	0.00128103	0	0.000320256	0	0	0	0	0	0	0	0.000320256	0	0	0	0.00336269	0	0	0	0	0	0.000160128	0	0	0	0	0	0	0.000160128	0	0.000320256	0	0.000160128	0.000320256	0	0	0	0	0	0	0	0
k__Bacteria | p__Proteobacteria | c__Alphaproteobacteria | o__Caulobacterales | f__Caulobacteraceae | g__Brevundimonas | s__	0.000160128	0	0.000160128	0	0	0	0.000160128	0	0	0	0	0	0	0	0	0	0	0	0.000160128	0	0	0	0	0	0	0.00176141	0	0	0	0	0	0	0	0	0.000160128	0	0	0	0	0	0	0	0	0.000160128	0	0	0	0	0
k__Bacteria | p__Fusobacteria | c__Fusobacteriia | o__Fusobacteriales | f__Leptotrichiaceae | g__Leptotrichia | s__	0	0	0	0	0	0	0	0	0	0.000160128	0.000960769	0	0	0	0	0	0	0	0	0	0	0	0.000640512	0	0	0	0	0	0	0	0	0	0	0	0	0	0	0	0	0	0	0	0	0	0	0	0	0	0
k__Bacteria | p__Proteobacteria | c__Gammaproteobacteria | o__Xanthomonadales | f__Xanthomonadaceae | g__Stenotrophomonas | s__Stenotrophomonas acidaminiphila	0	0	0	0	0	0	0	0.000160128	0	0	0	0	0	0	0	0	0	0	0	0	0	0	0	0	0	0	0	0	0	0	0	0	0	0	0	0	0	0	0	0	0	0	0	0	0	0	0	0	0
k__Bacteria | p__Firmicutes | c__Bacilli | o__Lactobacillales | f__Streptococcaceae | g__Streptococcus | s__Streptococcus agalactiae	0.00288231	0	0	0.000640512	0.000640512	0.000320256	0	0.000160128	0.000320256	0.00416333	0.0040032	0	0.00240192	0.000160128	0	0	0.000640512	0	0.00144115	0	0.0011209	0.0011209	0.000800641	0	0	0.000160128	0.000640512	0	0.00288231	0	0.000800641	0	0	0.000160128	0.000320256	0	0	0	0.000160128	0	0	0.00448359	0.000640512	0.000800641	0.0011209	0.00192154	0	0	0
k__Bacteria | p__Firmicutes | c__Bacilli | o__Lactobacillales | f__Lactobacillaceae | g__Lactobacillus | s__Lactobacillus helveticus	0.00224179	0.000160128	0.000160128	0.000160128	0	0	0	0	0.000960769	0.000640512	0	0	0	0	0	0	0	0	0	0	0	0.00736589	0	0.000320256	0	0	0	0	0.000160128	0	0.000160128	0	0	0	0	0	0	0	0	0.000160128	0.000160128	0	0	0	0	0	0	0	0
k__Bacteria | p__Proteobacteria | c__Gammaproteobacteria | o__Pseudomonadales | f__Pseudomonadaceae | g__Pseudomonas | s__Pseudomonas balearica	0	0	0.000160128	0.00240192	0	0	0.000160128	0.000480384	0.000160128	0	0.000160128	0	0	0.000960769	0.000480384	0.000960769	0.000320256	0.000640512	0.000960769	0.000800641	0.000480384	0	0.000320256	0.000960769	0	0.000640512	0	0.000320256	0	0.00160128	0.000320256	0.000480384	0	0	0.000320256	0	0	0	0.000320256	0	0	0.000320256	0	0.000480384	0	0.000320256	0.000960769	0.000320256	0.000320256
k__Bacteria | p__Proteobacteria | c__Gammaproteobacteria | o__Pasteurellales | f__Pasteurellaceae | g__Aggregatibacter | s__	0.000800641	0.000160128	0	0.000320256	0	0	0	0	0.00208166	0.00560448	0.000800641	0	0.000960769	0.000640512	0	0	0	0	0.0011209	0.000320256	0	0.000160128	0.00128103	0.000160128	0	0.000640512	0.000160128	0	0	0	0.000640512	0.00192154	0	0	0	0	0	0.000320256	0.000160128	0.000960769	0.000320256	0.000640512	0	0	0	0	0	0	0
k__Bacteria | p__Firmicutes | c__Clostridia | o__Clostridiales | f__Lachnospiraceae | g__Roseburia | s__Roseburia hominis	0	0.000480384	0	0	0	0	0	0	0	0	0	0	0	0	0.000480384	0.000320256	0.00256205	0	0	0	0	0	0.000480384	0	0	0	0	0	0	0	0	0	0	0	0	0	0	0.000160128	0	0.00128103	0	0.000480384	0	0	0	0	0	0	0
k__Bacteria | p__Firmicutes | c__Clostridia | o__Clostridiales | f__Lachnospiraceae | g__Lachnospira | s__Lachnospira eligens	0.000320256	0	0.000160128	0	0.0132906	0.000480384	0	0	0.000960769	0	0.00224179	0	0.000320256	0.000160128	0	0	0.00176141	0.000480384	0	0	0	0	0.000480384	0	0	0	0.000160128	0	0.000320256	0	0.000160128	0	0	0	0	0	0	0	0	0.000320256	0	0	0	0	0	0	0	0	0
k__Bacteria | p__Spirochaetes | c__Spirochaetia | o__Spirochaetales | f__Spirochaetaceae | g__Treponema | s__Treponema brennaborense	0.000480384	0.000160128	0.000160128	0.000320256	0.00224179	0.00128103	0.000160128	0.000640512	0.000160128	0	0.00144115	0	0	0	0	0	0	0	0.000160128	0	0	0	0.000160128	0	0	0	0	0	0	0	0	0	0	0	0	0	0	0	0	0	0	0	0	0	0	0	0	0	0
k__Bacteria | p__Bacteroidetes | c__Chitinophagia | o__Chitinophagales | f__Chitinophagaceae | g__Chitinophaga | s__Chitinophaga sp. MD30	0	0	0.000320256	0	0	0.000160128	0.000640512	0	0.000160128	0	0	0	0.000160128	0.000320256	0.000160128	0	0.000480384	0.000160128	0	0	0.000160128	0.000480384	0	0	0	0	0	0	0	0	0	0	0	0	0.000160128	0	0	0	0	0	0	0	0	0	0	0	0	0	0
k__Bacteria | p__Proteobacteria | c__Gammaproteobacteria | o__Pseudomonadales | f__Moraxellaceae | g__Acinetobacter | s__Acinetobacter johnsonii	0	0.000320256	0.00144115	0.000160128	0.000320256	0.000160128	0.00336269	0	0.000320256	0.000320256	0.000160128	0	0	0.000160128	0.000800641	0.000480384	0.000320256	0.00768615	0.000320256	0	0.000480384	0.00288231	0	0.000160128	0	0.00816653	0.000160128	0.00656525	0	0.000640512	0.00368295	0.000160128	0.000160128	0.000960769	0.0123299	0.000320256	0	0	0.000320256	0.000160128	0	0	0	0	0.000320256	0.000160128	0.000480384	0.000480384	0.000160128
k__Bacteria | p__Proteobacteria | c__Epsilonproteobacteria | o__Campylobacterales | f__Helicobacteraceae | g__Wolinella | s__Wolinella succinogenes	0	0	0	0	0	0.000960769	0.000320256	0	0	0	0.000800641	0	0	0	0	0	0	0	0	0	0	0	0	0	0	0	0	0.000160128	0	0	0	0	0	0	0	0	0	0	0	0	0	0	0	0	0	0	0	0	0
k__Bacteria | p__Firmicutes | c__Clostridia | o__Clostridiales | f__Lachnospiraceae | g__ | s__[Eubacterium] rectale	0	0	0	0	0	0	0	0	0	0	0	0	0	0	0	0	0.0011209	0	0	0	0.000640512	0	0.000320256	0	0.000160128	0	0	0	0	0	0.000160128	0	0	0	0	0	0	0	0	0	0	0.000640512	0	0	0	0	0	0	0
k__Bacteria | p__Bacteroidetes | c__Chitinophagia | o__Chitinophagales | f__Chitinophagaceae | g__Paraflavitalea | s__Paraflavitalea soli	0	0	0	0	0	0	0	0	0	0	0	0	0	0	0	0	0	0	0	0	0.000320256	0	0	0	0	0	0	0	0	0	0	0	0	0	0	0	0	0	0	0	0	0	0	0	0	0	0	0	0
k__Bacteria | p__Firmicutes | c__Clostridia | o__Clostridiales | f__Lachnospiraceae | g__Lachnoclostridium | s__	0.000480384	0	0	0	0.000640512	0.000160128	0	0	0.000320256	0.000160128	0.000640512	0	0	0	0	0.000480384	0.000480384	0	0	0	0	0	0.00128103	0	0	0	0	0	0	0.000160128	0	0	0	0	0	0	0	0	0	0	0	0	0	0	0	0	0	0	0
k__Bacteria | p__Firmicutes | c__Bacilli | o__Lactobacillales | f__Lactobacillaceae | g__Lactobacillus | s__Lactobacillus kefiranofaciens	0.000480384	0	0	0	0	0	0	0	0	0	0	0	0	0	0	0	0	0	0	0	0	0.000800641	0	0	0	0	0	0	0	0	0	0	0	0	0	0	0	0	0	0.000160128	0	0	0	0	0	0	0	0	0
k__Bacteria | p__Proteobacteria | c__Gammaproteobacteria | o__Xanthomonadales | f__Xanthomonadaceae | g__Xylella | s__	0	0	0	0	0	0	0	0	0	0	0	0	0	0	0	0	0	0	0	0	0	0	0	0	0	0	0	0	0	0	0	0	0	0	0	0	0	0	0	0	0	0.000160128	0	0	0	0	0	0	0
k__Bacteria | p__Proteobacteria | c__Alphaproteobacteria | o__Rhizobiales | f__Bartonellaceae | g__Bartonella | s__	0	0.000160128	0	0.000320256	0	0.000160128	0.000160128	0.000480384	0	0	0	0.000160128	0.000800641	0.000800641	0.000320256	0.000320256	0.000480384	0.000800641	0	0.00128103	0	0.000160128	0.000320256	0.00256205	0	0	0.000320256	0.000640512	0.000160128	0.00144115	0	0.0011209	0.000160128	0	0.00144115	0.000320256	0	0	0.0011209	0.000320256	0	0.000160128	0	0	0.000320256	0	0	0.000160128	0
k__Bacteria | p__Firmicutes | c__Bacilli | o__Lactobacillales | f__Lactobacillaceae | g__Lactobacillus | s__Lactobacillus mucosae	0	0.000160128	0.000160128	0.000640512	0	0	0.000160128	0	0.00352282	0	0	0	0.029944	0.0142514	0.000640512	0.00128103	0.000480384	0.000160128	0.00144115	0	0.000800641	0.00368295	0	0.000480384	0	0.000320256	0.000800641	0	0.000160128	0.000160128	0.000320256	0.000160128	0	0	0	0	0	0	0.000160128	0	0.000160128	0	0	0	0	0	0	0	0
k__Bacteria | p__Firmicutes | c__Bacilli | o__Lactobacillales | f__Streptococcaceae | g__Streptococcus | s__Streptococcus parasanguinis	0	0.000160128	0	0.000320256	0	0	0	0	0.000160128	0.00944756	0.0011209	0	0.00224179	0.000320256	0	0	0	0	0.0011209	0.000160128	0	0.00192154	0.000320256	0	0	0	0.000320256	0	0.00256205	0	0.000640512	0.000960769	0	0	0	0	0	0.000640512	0.000160128	0	0.000800641	0.00256205	0.00640512	0.00352282	0	0.0011209	0.000320256	0	0
k__Bacteria | p__Proteobacteria | c__Betaproteobacteria | o__Rhodocyclales | f__Azonexaceae | g__Dechloromonas | s__Dechloromonas aromatica	0	0	0	0	0	0	0	0	0	0	0	0	0	0	0	0	0	0	0	0	0	0	0	0	0	0	0	0	0	0	0	0	0	0	0	0	0	0	0	0	0	0	0	0	0	0	0	0	0
k__Bacteria | p__Proteobacteria | c__Alphaproteobacteria | o__Sphingomonadales | f__Sphingomonadaceae | g__Sphingomonas | s__Sphingomonas sp. FARSPH	0	0	0	0	0	0	0	0	0	0	0	0	0	0	0	0	0	0.000320256	0.000320256	0	0.000320256	0	0	0	0	0	0	0	0	0	0	0	0.000160128	0	0	0	0	0	0	0	0	0	0	0	0	0	0	0	0
k__Bacteria | p__Proteobacteria | c__Gammaproteobacteria | o__Pasteurellales | f__Pasteurellaceae | g__Aggregatibacter | s__Aggregatibacter actinomycetemcomitans	0.000640512	0	0.000320256	0	0.000160128	0	0	0	0.000160128	0.00448359	0.0011209	0	0.000320256	0	0	0.000640512	0	0	0	0	0.000160128	0	0.000160128	0	0	0.000160128	0.000640512	0	0	0	0	0.000640512	0	0	0	0	0	0	0.000160128	0.000800641	0	0.000960769	0	0.000160128	0	0.000160128	0	0	0
k__Bacteria | p__Proteobacteria | c__Epsilonproteobacteria | o__Campylobacterales | f__Campylobacteraceae | g__Campylobacter | s__Campylobacter concisus	0.00416333	0.000160128	0	0	0.000160128	0	0	0	0	0.000320256	0.000160128	0	0.00144115	0.000160128	0.000320256	0	0	0	0.000640512	0.000160128	0	0.000480384	0	0	0.000160128	0	0.000480384	0	0.00144115	0.000640512	0	0	0	0.000160128	0.000160128	0	0	0	0	0.000160128	0	0.000160128	0.000480384	0.000160128	0.000160128	0.000320256	0	0	0
k__Bacteria | p__Proteobacteria | c__Alphaproteobacteria | o__Caulobacterales | f__Caulobacteraceae | g__Brevundimonas | s__Brevundimonas diminuta	0	0	0	0	0	0	0	0	0	0	0	0	0	0	0	0	0	0	0	0	0	0	0	0	0	0	0	0	0	0	0	0	0	0	0	0	0	0	0	0	0	0	0	0.000480384	0	0	0	0	0
k__Bacteria | p__Bacteroidetes | c__Chitinophagia | o__Chitinophagales | f__Chitinophagaceae | g__Flavisolibacter | s__Flavisolibacter tropicus	0	0	0	0	0	0	0.000320256	0	0	0	0	0	0.0011209	0.000640512	0.000320256	0.000480384	0.000160128	0.000800641	0.000160128	0	0.0011209	0.000320256	0.000160128	0	0	0	0	0	0	0	0.000640512	0.000160128	0	0	0.000160128	0	0	0	0	0	0	0	0	0	0	0	0	0	0
k__Bacteria | p__Firmicutes | c__Clostridia | o__Clostridiales | f__Lachnospiraceae | g__Blautia | s__	0	0	0	0	0.000480384	0.000160128	0	0	0.000160128	0	0	0	0	0	0.000160128	0	0.000640512	0	0	0	0	0	0.000320256	0	0	0	0	0	0	0	0.000320256	0	0	0	0	0	0	0	0.000160128	0.000160128	0	0.000160128	0	0	0	0.000320256	0	0	0
k__Bacteria | p__Firmicutes | c__Bacilli | o__Lactobacillales | f__ | g__ | s__	0.0011209	0.000640512	0	0.000160128	0	0	0	0	0.00144115	0.00272218	0.0011209	0	0.00416333	0.00128103	0.000160128	0	0.000320256	0	0.000640512	0	0	0.000960769	0.0011209	0	0	0.000320256	0.000160128	0.000160128	0.000320256	0	0	0.000320256	0	0.000320256	0	0.000320256	0	0	0	0.00288231	0.0040032	0.000640512	0.000640512	0.000960769	0.000960769	0.000480384	0	0	0
k__Bacteria | p__Proteobacteria | c__Betaproteobacteria | o__Burkholderiales | f__ | g__Thiomonas | s__	0	0	0	0	0	0	0	0	0	0	0	0	0	0	0	0	0	0	0	0	0	0	0	0	0	0	0	0	0	0	0	0	0	0	0	0	0	0	0	0	0	0	0	0	0	0	0	0	0
k__Bacteria | p__Bacteroidetes | c__Chitinophagia | o__Chitinophagales | f__Chitinophagaceae | g__Niabella | s__Niabella soli	0	0	0	0	0	0.000160128	0	0	0	0	0	0	0	0.000160128	0	0	0	0	0	0	0	0.000160128	0	0	0	0	0	0	0	0	0	0	0	0	0	0	0	0	0	0	0	0	0	0	0	0	0	0	0
k__Bacteria | p__Cyanobacteria | c__ | o__Synechococcales | f__Synechococcaceae | g__Synechococcus | s__Synechococcus sp. JA-3-3Ab	0	0	0	0	0	0	0	0	0	0	0	0	0.000320256	0	0	0	0	0	0	0	0	0	0	0	0	0	0	0	0	0	0	0	0	0	0	0	0	0	0	0	0	0	0	0	0	0	0	0	0
k__Bacteria | p__Proteobacteria | c__Betaproteobacteria | o__Burkholderiales | f__Comamonadaceae | g__Delftia | s__	0	0	0	0.000160128	0	0	0	0.000640512	0	0	0.000160128	0	0	0	0	0	0	0	0	0	0	0	0	0	0.000160128	0.0195356	0.000640512	0.00160128	0	0.000320256	0	0.0011209	0	0	0.00224179	0	0	0.000160128	0.00144115	0	0	0	0	0	0.000320256	0	0.000320256	0.000160128	0
k__Bacteria | p__Firmicutes | c__Bacilli | o__Lactobacillales | f__Lactobacillaceae | g__Lactobacillus | s__Lactobacillus crispatus	0.00928743	0	0	0	0	0	0	0	0	0.000160128	0	0	0	0	0	0	0	0	0	0	0	0	0	0	0	0	0	0	0	0	0	0	0	0	0	0	0	0	0	0	0	0	0	0	0	0	0	0	0
k__Bacteria | p__Proteobacteria | c__Alphaproteobacteria | o__Sphingomonadales | f__Sphingomonadaceae | g__Sphingomonas | s__Sphingomonas melonis	0	0	0	0	0	0	0	0	0	0	0	0	0	0	0.000160128	0.000320256	0	0	0	0	0	0	0	0	0	0	0.000640512	0	0	0	0	0	0	0	0	0	0	0	0	0	0	0.000320256	0	0.000800641	0.000320256	0.000320256	0	0	0
k__Bacteria | p__Proteobacteria | c__Gammaproteobacteria | o__Pseudomonadales | f__Pseudomonadaceae | g__Pseudomonas | s__Pseudomonas sp. B10	0	0	0.000160128	0.0011209	0	0	0.000480384	0.000960769	0.000160128	0.000320256	0	0	0.000480384	0.000160128	0.000160128	0.000640512	0.000480384	0	0.000640512	0.000320256	0.000320256	0.000160128	0.000160128	0.000480384	0	0.000960769	0.000320256	0.000800641	0	0.000640512	0.000160128	0.000320256	0	0.000160128	0.000960769	0	0	0	0.000960769	0	0	0.000160128	0	0.000480384	0	0	0	0	0.000320256
k__Bacteria | p__Proteobacteria | c__Gammaproteobacteria | o__Pseudomonadales | f__Pseudomonadaceae | g__Pseudomonas | s__Pseudomonas sp. TMW 2.1634	0	0	0	0.00240192	0	0	0.000960769	0.000320256	0	0	0	0	0.000160128	0.000800641	0.000160128	0.000160128	0.000480384	0.000640512	0.000480384	0.000800641	0	0.000160128	0.000160128	0.000960769	0.000160128	0.000320256	0	0.000480384	0	0.000320256	0	0.0011209	0	0	0.000320256	0	0	0	0.000160128	0.000160128	0	0.000160128	0.000320256	0	0	0	0	0	0
k__Bacteria | p__Firmicutes | c__Bacilli | o__Lactobacillales | f__Streptococcaceae | g__Streptococcus | s__Streptococcus salivarius	0.000640512	0	0	0	0	0.000320256	0	0	0.00192154	0.00160128	0.0011209	0	0.0142514	0.00224179	0	0.000320256	0	0.000160128	0.000320256	0	0.000160128	0.000640512	0	0	0.000160128	0	0.000160128	0.000160128	0.00192154	0	0	0	0	0	0.000160128	0	0	0.000160128	0.000160128	0.000160128	0	0.00224179	0.000800641	0.000160128	0.000320256	0.000320256	0	0	0
k__Bacteria | p__Firmicutes | c__Bacilli | o__Lactobacillales | f__Streptococcaceae | g__Streptococcus | s__Streptococcus thermophilus	0.000480384	0.000320256	0.000160128	0	0.000160128	0	0.000320256	0	0.00144115	0.00128103	0.000640512	0	0.0108887	0.0011209	0	0	0.000160128	0.000160128	0.000640512	0	0.000160128	0.00368295	0	0.000160128	0	0	0.000320256	0	0.00176141	0	0.000160128	0	0	0	0	0	0	0	0	0	0	0.0011209	0.00160128	0	0.000800641	0.000640512	0	0	0
k__Bacteria | p__Proteobacteria | c__Gammaproteobacteria | o__Pseudomonadales | f__Pseudomonadaceae | g__Pseudomonas | s__Pseudomonas extremorientalis	0	0.000160128	0.000160128	0.000480384	0	0	0.000800641	0.0011209	0	0.000160128	0.000160128	0.000160128	0.000160128	0.000160128	0.000480384	0.000800641	0.000640512	0.000320256	0.000480384	0.000640512	0.000320256	0.000320256	0	0.000800641	0	0.000960769	0	0.000320256	0	0.000800641	0	0.00128103	0	0	0.000320256	0	0	0	0.000320256	0	0	0.000160128	0.000160128	0.00128103	0.000160128	0.000480384	0.000160128	0	0
k__Bacteria | p__Firmicutes | c__Clostridia | o__Clostridiales | f__Clostridiales Family XIII. Incertae Sedis | g__ | s__[Eubacterium] sulci	0.000160128	0.000320256	0.000160128	0.000160128	0.000960769	0.000960769	0	0	0.000160128	0.000960769	0	0	0.000480384	0	0	0	0.000320256	0	0.000320256	0.000320256	0	0	0.000960769	0	0	0.000160128	0	0	0	0	0	0.000160128	0	0	0	0	0	0	0	0.00688551	0.000160128	0	0.000160128	0	0	0	0	0	0
k__Bacteria | p__Bacteroidetes | c__Bacteroidia | o__Bacteroidales | f__Bacteroidaceae | g__Bacteroides | s__Bacteroides zoogleoformans	0	0	0	0	0	0	0	0	0	0	0	0	0	0	0	0	0	0	0	0	0	0	0	0	0	0	0	0	0	0	0	0	0	0	0	0	0	0	0	0	0	0	0	0	0	0	0	0	0
k__Bacteria | p__Proteobacteria | c__Alphaproteobacteria | o__Rhizobiales | f__Methylobacteriaceae | g__ | s__	0	0	0	0	0	0	0	0	0	0	0	0	0	0	0	0.000160128	0	0.000320256	0	0	0	0	0	0	0	0	0	0	0	0.000480384	0	0	0	0	0	0	0	0	0.000320256	0	0	0	0	0.000160128	0	0.000160128	0	0	0
k__Bacteria | p__Fusobacteria | c__Fusobacteriia | o__Fusobacteriales | f__Leptotrichiaceae | g__Leptotrichia | s__Leptotrichia sp. oral taxon 498	0	0	0	0	0	0	0	0	0	0	0	0	0	0	0	0	0.000160128	0	0	0	0	0	0	0	0	0	0	0	0	0	0	0	0	0	0	0	0	0	0	0	0	0.000160128	0	0	0	0	0	0	0
k__Bacteria | p__Bacteroidetes | c__Bacteroidia | o__Bacteroidales | f__Prevotellaceae | g__Prevotella | s__Prevotella fusca	0.000320256	0.000480384	0.000160128	0.000640512	0.000960769	0.00304243	0	0	0.000320256	0	0	0	0	0	0	0	0.000160128	0	0	0	0.000160128	0	0.0203363	0.000160128	0	0	0.000160128	0.000160128	0	0	0	0	0	0	0	0	0	0	0	0.000320256	0.000160128	0.000160128	0	0	0	0	0	0	0
k__Bacteria | p__Proteobacteria | c__Betaproteobacteria | o__Burkholderiales | f__Burkholderiaceae | g__Ephemeroptericola | s__Ephemeroptericola cinctiostellae	0	0	0	0	0	0	0	0	0	0	0	0	0	0	0	0	0	0	0	0	0	0	0	0	0	0	0	0	0	0	0	0	0	0	0	0	0	0	0	0	0	0	0	0	0	0	0	0	0
k__Bacteria | p__Firmicutes | c__Bacilli | o__Lactobacillales | f__Lactobacillaceae | g__Lactobacillus | s__Lactobacillus fermentum	0	0	0.000160128	0.000160128	0	0	0	0	0	0	0.000160128	0	0.000320256	0.000320256	0.000800641	0	0	0	0	0	0	0.000640512	0	0	0	0	0	0	0	0	0.000160128	0.000160128	0	0	0	0	0	0	0	0	0	0	0	0	0	0	0	0	0
k__Bacteria | p__Proteobacteria | c__Betaproteobacteria | o__Neisseriales | f__Neisseriaceae | g__Neisseria | s__Neisseria meningitidis	0.000320256	0	0	0.000480384	0	0	0	0	0	0.000160128	0.000160128	0	0.000320256	0	0	0.000320256	0	0	0.0011209	0.000160128	0.000160128	0	0	0	0	0.000320256	0	0	0	0.000480384	0	0.000160128	0	0	0	0	0	0	0	0	0	0.000640512	0.000160128	0.000320256	0	0.000640512	0	0	0
k__Bacteria | p__Bacteroidetes | c__Bacteroidia | o__Bacteroidales | f__Prevotellaceae | g__Prevotella | s__Prevotella scopos	0.000480384	0	0.000160128	0.000160128	0.000800641	0	0	0	0.00208166	0	0	0	0	0	0	0	0	0	0	0	0	0	0.000960769	0	0	0	0	0	0	0	0	0	0	0	0	0.000160128	0	0	0	0	0.000320256	0	0	0	0.000160128	0	0	0	0
k__Bacteria | p__Firmicutes | c__Bacilli | o__Lactobacillales | f__Streptococcaceae | g__Streptococcus | s__Streptococcus cristatus	0.0011209	0.000320256	0	0.000160128	0.000160128	0	0	0	0	0.00160128	0.000800641	0	0.00432346	0	0.000480384	0	0	0	0.00896717	0	0.000160128	0.000480384	0.000320256	0	0	0	0.000320256	0	0.00144115	0	0.000640512	0	0	0.000160128	0.000320256	0	0	0	0	0	0.000320256	0.000960769	0.000160128	0.000160128	0.000960769	0.000640512	0	0	0
k__Bacteria | p__Proteobacteria | c__Betaproteobacteria | o__Burkholderiales | f__Burkholderiaceae | g__Ralstonia | s__	0	0.000320256	0	0.000480384	0.000160128	0	0	0.000800641	0.000160128	0	0	0	0	0.000960769	0.000480384	0.000320256	0	0	0.000480384	0.000160128	0	0	0.000960769	0.00448359	0	0.000480384	0	0.000800641	0	0.000480384	0.000160128	0.000320256	0	0	0.0136109	0	0.000160128	0.000800641	0.000320256	0.000320256	0	0	0	0	0	0.000480384	0	0	0
k__Bacteria | p__Proteobacteria | c__Betaproteobacteria | o__Burkholderiales | f__Burkholderiaceae | g__Ralstonia | s__Ralstonia solanacearum	0	0	0	0.00160128	0	0	0	0	0	0	0	0	0.000480384	0.000800641	0.000640512	0.000160128	0	0.000320256	0.000160128	0.000160128	0.000320256	0	0	0.00144115	0	0.000800641	0.000160128	0.000640512	0	0	0	0	0	0	0.0136109	0	0	0	0.000160128	0.000160128	0	0	0	0	0	0	0	0	0
k__Bacteria | p__Bacteroidetes | c__ | o__ | f__ | g__ | s__	0.000160128	0.000320256	0	0	0.00160128	0.0163331	0.000320256	0	0.000160128	0	0	0	0	0	0	0	0.000320256	0.000160128	0	0	0	0	0.000480384	0	0	0	0	0	0	0	0.000320256	0	0.000160128	0.000160128	0	0	0	0	0	0.0011209	0	0	0	0	0	0	0	0	0
k__Bacteria | p__Proteobacteria | c__Betaproteobacteria | o__Burkholderiales | f__Alcaligenaceae | g__ | s__	0	0.0011209	0.000320256	0.00128103	0	0	0.000320256	0.00192154	0	0.000160128	0.000480384	0.000320256	0.000160128	0.00320256	0.000640512	0.00160128	0.00240192	0.000800641	0.000640512	0.00336269	0.000320256	0.000160128	0.000480384	0.000480384	0	0.000640512	0.000480384	0.0011209	0	0.000960769	0.000160128	0.00128103	0	0	0.000800641	0	0	0.000320256	0.000320256	0	0	0	0.000320256	0.00128103	0.000320256	0.000160128	0	0	0
k__Bacteria | p__Proteobacteria | c__Gammaproteobacteria | o__Cardiobacteriales | f__Cardiobacteriaceae | g__Dichelobacter | s__Dichelobacter nodosus	0	0.000640512	0	0.000160128	0	0	0.000320256	0	0.000320256	0.000160128	0.000480384	0	0	0.000480384	0	0.000640512	0.000160128	0.000320256	0.000160128	0.000800641	0	0	0.000160128	0.000800641	0	0	0.000160128	0	0	0.0011209	0	0.000160128	0	0	0.000160128	0	0	0	0.000320256	0.000320256	0	0	0	0.000320256	0	0	0.000480384	0.000160128	0.000320256
k__Bacteria | p__Firmicutes | c__Clostridia | o__Clostridiales | f__Clostridiaceae | g__Clostridium | s__Clostridium estertheticum	0	0	0	0	0	0	0	0	0	0	0	0	0	0	0	0	0	0	0	0	0	0	0	0	0	0.000480384	0	0	0	0	0	0	0	0	0	0	0	0	0	0	0	0	0	0	0	0	0	0	0
k__Bacteria | p__Firmicutes | c__Bacilli | o__Lactobacillales | f__Streptococcaceae | g__Streptococcus | s__Streptococcus constellatus	0.00224179	0.000480384	0	0.00144115	0	0	0	0	0.000320256	0.0128102	0.000640512	0	0	0	0	0	0	0.000160128	0	0	0	0	0.000640512	0	0	0	0	0.000960769	0	0	0	0	0	0.000160128	0	0	0	0	0.000320256	0.00128103	0	0.000480384	0.00128103	0	0	0.000160128	0	0	0
k__Bacteria | p__Proteobacteria | c__Gammaproteobacteria | o__Pasteurellales | f__Pasteurellaceae | g__Glaesserella | s__Glaesserella parasuis	0.000320256	0	0	0	0	0	0	0	0.000320256	0.000800641	0.000640512	0	0.000640512	0.000160128	0	0	0	0	0.000320256	0	0	0.000640512	0	0	0	0.00160128	0.0011209	0	0	0	0	0	0	0	0	0	0	0	0	0.000160128	0	0.00464371	0.000320256	0.000640512	0	0.000320256	0	0	0.000160128
k__Bacteria | p__Spirochaetes | c__Spirochaetia | o__Spirochaetales | f__Spirochaetaceae | g__Treponema | s__Treponema denticola	0	0.000160128	0.000320256	0	0.0040032	0.00160128	0	0	0	0	0.000160128	0	0	0	0	0	0	0	0	0	0.000160128	0	0.0011209	0	0	0.000320256	0.000320256	0	0	0.000160128	0	0	0	0	0	0	0	0	0	0	0	0	0	0	0	0	0	0	0
k__Bacteria | p__Proteobacteria | c__Betaproteobacteria | o__Burkholderiales | f__Alcaligenaceae | g__Achromobacter | s__	0	0.000800641	0	0.000480384	0	0	0	0.000640512	0	0.000320256	0.000160128	0	0.0011209	0.00144115	0.000160128	0.000640512	0.000960769	0.0011209	0.000320256	0.000480384	0	0.000160128	0	0.000160128	0	0.000640512	0	0.00192154	0.000160128	0.000640512	0	0.00160128	0.000320256	0	0.000800641	0	0	0	0.000320256	0	0	0	0	0.000480384	0.000320256	0	0	0	0
k__Bacteria | p__Proteobacteria | c__Zetaproteobacteria | o__Mariprofundales | f__Mariprofundaceae | g__Mariprofundus | s__Mariprofundus aestuarium	0	0	0	0	0	0	0	0	0	0	0	0	0	0	0	0	0	0	0	0	0	0	0	0	0	0	0	0	0	0	0	0	0	0	0	0	0	0	0	0	0	0	0	0	0	0	0	0	0
k__Bacteria | p__Proteobacteria | c__Gammaproteobacteria | o__Vibrionales | f__Vibrionaceae | g__Vibrio | s__Vibrio rumoiensis	0	0.000640512	0	0.000960769	0	0	0.000640512	0.000320256	0	0.000160128	0.000160128	0	0	0.000160128	0.000320256	0.000320256	0.000320256	0.000160128	0	0.000480384	0	0	0	0.000800641	0	0	0	0.000320256	0	0.000480384	0	0.000640512	0	0	0	0	0	0	0.000480384	0.000640512	0	0.000160128	0	0.000160128	0	0	0.000480384	0	0
k__Bacteria | p__Proteobacteria | c__Epsilonproteobacteria | o__Campylobacterales | f__Helicobacteraceae | g__Helicobacter | s__Helicobacter acinonychis	0.000160128	0.000480384	0.000160128	0	0	0	0.000160128	0	0	0	0	0.000960769	0	0	0	0	0	0.000160128	0	0	0.000160128	0.000320256	0	0	0.000320256	0	0	0	0.000480384	0	0	0	0	0.000480384	0	0	0.000480384	0.00128103	0.000160128	0	0	0	0	0	0.000160128	0.000480384	0.000480384	0.000480384	0.000320256
k__Bacteria | p__Proteobacteria | c__Gammaproteobacteria | o__Pasteurellales | f__Pasteurellaceae | g__Bibersteinia | s__Bibersteinia trehalosi	0.00160128	0.000160128	0	0	0	0	0	0	0.000160128	0	0	0	0.000800641	0	0	0.000480384	0	0	0.000160128	0	0	0	0.000160128	0.000160128	0	0.000480384	0.000160128	0	0	0	0	0	0	0	0	0	0	0	0	0	0	0.00272218	0	0	0	0	0	0	0
k__Bacteria | p__Proteobacteria | c__Gammaproteobacteria | o__Pseudomonadales | f__Moraxellaceae | g__Acinetobacter | s__Acinetobacter baumannii	0	0	0.00144115	0.000800641	0	0.000160128	0.00208166	0	0.000320256	0	0	0	0.000160128	0.000640512	0.000800641	0.000320256	0	0.00144115	0.000160128	0	0.0011209	0.000800641	0.000160128	0.000160128	0	0.00240192	0	0.00224179	0	0.000160128	0.00128103	0.000640512	0	0.000160128	0.00192154	0.000160128	0.000480384	0	0	0	0	0	0.000160128	0	0	0.000160128	0	0.000160128	0
k__Bacteria | p__Spirochaetes | c__Spirochaetia | o__Spirochaetales | f__Spirochaetaceae | g__Treponema | s__	0	0.000160128	0	0	0.00208166	0.000640512	0	0	0	0	0.000960769	0	0	0	0	0	0	0.000160128	0	0	0	0	0	0	0	0	0	0	0	0	0.000320256	0	0	0	0	0	0	0	0	0	0	0	0	0	0	0	0	0	0
k__Bacteria | p__Bacteroidetes | c__Flavobacteriia | o__Flavobacteriales | f__Flavobacteriaceae | g__Croceibacter | s__Croceibacter atlanticus	0.000160128	0.00144115	0	0.000320256	0.000160128	0.0435548	0.000320256	0.0011209	0	0	0	0.000160128	0	0	0	0.000320256	0	0.00128103	0	0	0	0	0.000160128	0	0	0	0.000160128	0	0	0.000320256	0	0.000160128	0	0	0	0	0	0	0	0	0	0	0	0	0	0	0	0	0
k__Bacteria | p__Bacteroidetes | c__Bacteroidia | o__Bacteroidales | f__Prevotellaceae | g__Prevotella | s__Prevotella dentalis	0	0	0	0.000480384	0.000640512	0.00144115	0	0	0	0	0	0	0	0	0	0	0	0.000320256	0	0.000160128	0	0	0.0113691	0	0	0.000320256	0	0	0	0	0	0	0	0.000160128	0	0.000480384	0	0	0.000160128	0.00272218	0	0	0	0	0	0	0	0	0
k__Bacteria | p__Firmicutes | c__Bacilli | o__Lactobacillales | f__Carnobacteriaceae | g__Jeotgalibaca | s__Jeotgalibaca sp. PTS2502	0.000160128	0.000160128	0.000320256	0	0	0	0	0	0.000320256	0.00176141	0.000160128	0	0.0011209	0.000160128	0	0	0	0	0.000160128	0.000160128	0.000160128	0.000480384	0.000160128	0	0	0	0.000640512	0	0.000480384	0	0	0.000320256	0	0.000160128	0	0	0	0	0	0.000160128	0.00224179	0	0.000480384	0.000480384	0.000320256	0.000160128	0	0	0
k__Bacteria | p__Firmicutes | c__Negativicutes | o__Selenomonadales | f__Selenomonadaceae | g__Selenomonas | s__Selenomonas sp. oral taxon 478	0.000160128	0	0.000160128	0.000800641	0.00240192	0.00256205	0	0	0	0	0.000320256	0	0	0	0	0	0	0.000160128	0	0	0	0	0.000320256	0	0	0	0	0	0.000160128	0	0	0	0	0	0	0	0	0.000160128	0	0	0	0	0	0	0	0	0	0	0
k__Bacteria | p__Proteobacteria | c__Gammaproteobacteria | o__Pasteurellales | f__Pasteurellaceae | g__Mannheimia | s__Mannheimia varigena	0.000640512	0.000160128	0	0	0	0	0	0	0.000640512	0.00176141	0.000800641	0	0.000160128	0	0.000320256	0	0.000160128	0	0.000640512	0	0	0.000160128	0.000320256	0	0	0.000960769	0.000480384	0	0	0.000160128	0	0.000480384	0	0	0	0	0	0	0.000160128	0.000480384	0	0.0011209	0.000160128	0.000480384	0.000160128	0	0	0	0
k__Bacteria | p__Proteobacteria | c__Gammaproteobacteria | o__Pseudomonadales | f__Pseudomonadaceae | g__Pseudomonas | s__Pseudomonas sp. FGI182	0	0.000160128	0	0	0	0	0.000160128	0	0.000160128	0	0	0	0.000480384	0.000320256	0.000320256	0.000320256	0.000160128	0.000160128	0.000640512	0.000320256	0.000160128	0	0.000320256	0.00144115	0	0.000320256	0	0.000960769	0	0	0.000160128	0.000160128	0	0	0.000640512	0	0	0	0.000160128	0.000320256	0	0	0	0.000160128	0	0	0	0	0.000320256
k__Bacteria | p__Firmicutes | c__Clostridia | o__Clostridiales | f__Lachnospiraceae | g__Anaerostipes | s__Anaerostipes hadrus	0.000160128	0	0	0.000480384	0.0011209	0.000640512	0	0	0.000160128	0	0	0	0.000160128	0	0	0	0.0011209	0.000160128	0	0	0	0	0.000160128	0	0	0	0	0	0	0	0	0	0	0	0	0	0	0	0	0	0	0	0	0	0	0	0	0	0
k__Bacteria | p__Proteobacteria | c__Gammaproteobacteria | o__Enterobacterales | f__Enterobacteriaceae | g__Klebsiella | s__Klebsiella quasipneumoniae	0.000320256	0	0.000160128	0.000160128	0	0	0	0	0.000640512	0.000960769	0	0	0	0	0.000160128	0	0.00208166	0	0	0	0	0	0	0	0	0.00224179	0	0	0	0	0	0	0	0	0	0	0	0	0	0	0	0	0.00688551	0	0	0	0	0	0
k__Bacteria | p__Planctomycetes | c__Planctomycetia | o__Planctomycetales | f__Planctomycetaceae | g__ | s__	0	0	0	0	0	0	0	0	0	0	0	0	0	0	0	0	0	0	0	0	0	0	0	0	0	0	0	0	0	0	0	0	0	0	0	0	0	0	0	0	0	0	0	0	0	0	0	0	0
k__Bacteria | p__Firmicutes | c__Bacilli | o__Lactobacillales | f__Streptococcaceae | g__Streptococcus | s__Streptococcus dysgalactiae	0.00144115	0.000160128	0.000320256	0.000160128	0.000320256	0	0	0	0.000160128	0.000640512	0.00144115	0	0.00336269	0	0	0	0	0	0.0011209	0	0.000480384	0.000640512	0.000960769	0	0.000160128	0	0	0	0.0011209	0.000160128	0	0	0	0	0	0	0	0	0	0	0.000320256	0.00176141	0.0011209	0.000960769	0.000960769	0.000640512	0	0	0
k__Bacteria | p__Proteobacteria | c__Gammaproteobacteria | o__Pseudomonadales | f__Moraxellaceae | g__Acinetobacter | s__Acinetobacter venetianus	0	0.000160128	0.000480384	0	0	0	0.00160128	0	0.000160128	0	0	0	0.000160128	0.000320256	0.000800641	0	0.000320256	0.00368295	0.000480384	0.000320256	0.000160128	0.000640512	0	0.000640512	0	0.000800641	0	0.000960769	0	0.000480384	0.000640512	0.000160128	0	0	0.00160128	0.000160128	0	0	0	0.000160128	0	0	0	0.000160128	0.000160128	0	0	0	0
k__Bacteria | p__Proteobacteria | c__Epsilonproteobacteria | o__Campylobacterales | f__Campylobacteraceae | g__Campylobacter | s__	0.0011209	0	0	0.000320256	0.000160128	0	0.000160128	0	0.000160128	0.000640512	0.000160128	0	0.000640512	0.000160128	0	0	0	0	0.000320256	0	0	0	0.000320256	0	0	0.000320256	0.000320256	0	0.000320256	0.000160128	0	0	0	0.000480384	0	0.000320256	0	0	0	0.000640512	0	0	0	0	0	0	0	0	0
k__Bacteria | p__Proteobacteria | c__Betaproteobacteria | o__Burkholderiales | f__Comamonadaceae | g__Acidovorax | s__	0	0.000160128	0.000160128	0.000160128	0	0	0.000480384	0.00176141	0.000160128	0	0	0	0	0.0011209	0.000160128	0.0011209	0.000320256	0.000640512	0.0011209	0.000800641	0.000640512	0.000320256	0.000320256	0.000800641	0	0.000480384	0.000480384	0.000640512	0.000160128	0.000320256	0.000320256	0.000480384	0	0	0.000320256	0	0	0	0.000160128	0	0	0.000800641	0	0.000640512	0.000160128	0	0	0	0
k__Bacteria | p__Firmicutes | c__Bacilli | o__Bacillales | f__Bacillaceae | g__Bacillus | s__	0.000320256	0	0.000160128	0	0.000320256	0.000800641	0	0	0	0.000320256	0.000160128	0	0	0	0	0	0	0.000320256	0.000320256	0.000480384	0	0.000960769	0.0011209	0.000640512	0	0	0	0.000640512	0	0	0	0	0	0.000160128	0	0	0	0	0	0.000800641	0.000640512	0	0	0	0	0	0	0	0
k__Bacteria | p__Proteobacteria | c__Betaproteobacteria | o__Burkholderiales | f__Burkholderiaceae | g__ | s__	0	0.000320256	0	0	0	0	0	0	0	0	0	0	0.000160128	0	0	0.000320256	0.000480384	0	0	0	0	0	0.000160128	0.000640512	0	0.000160128	0	0.000480384	0	0	0	0.000160128	0	0	0.00464371	0	0	0.000160128	0.000320256	0	0	0	0	0	0.000160128	0	0	0	0
k__Bacteria | p__Firmicutes | c__Bacilli | o__Lactobacillales | f__Streptococcaceae | g__Streptococcus | s__Streptococcus parauberis	0.00176141	0.000320256	0.000160128	0	0	0	0	0	0.000160128	0.0011209	0.00304243	0	0.00192154	0.000320256	0	0	0	0	0.00144115	0	0.000480384	0.000320256	0.000800641	0	0	0	0.000320256	0	0.0011209	0	0	0	0	0	0	0	0	0	0	0	0.000160128	0.000960769	0.000800641	0	0.000800641	0.000960769	0	0	0
k__Bacteria | p__Proteobacteria | c__Gammaproteobacteria | o__Pseudomonadales | f__Pseudomonadaceae | g__Pseudomonas | s__Pseudomonas fulva	0	0.000160128	0	0	0	0	0.00128103	0	0	0	0	0	0.000320256	0.000320256	0.000480384	0.000480384	0.000800641	0.00128103	0.000160128	0.000480384	0	0	0.000160128	0.000480384	0	0.000320256	0.000160128	0	0	0.00144115	0.000320256	0.000480384	0	0	0.000320256	0	0	0	0	0.000320256	0	0	0.000160128	0.000480384	0.000320256	0.000160128	0	0.000320256	0
k__Bacteria | p__Proteobacteria | c__Epsilonproteobacteria | o__Campylobacterales | f__Helicobacteraceae | g__Helicobacter | s__Helicobacter canadensis	0	0.000640512	0	0	0.000160128	0	0.000480384	0	0	0	0	0.000640512	0	0	0	0	0	0	0	0	0.000160128	0	0	0	0.000160128	0	0.000480384	0	0.000480384	0	0	0	0.000320256	0.000320256	0	0	0.000480384	0.000480384	0	0	0	0	0	0	0.000160128	0.000320256	0.000160128	0	0.000160128
k__Bacteria | p__Proteobacteria | c__Gammaproteobacteria | o__Enterobacterales | f__Enterobacteriaceae | g__Klebsiella | s__Klebsiella variicola	0	0.000160128	0.000160128	0	0.000160128	0	0	0	0.00144115	0.000320256	0	0	0	0	0	0.000160128	0.00128103	0.000160128	0	0	0	0	0	0.000640512	0	0.00128103	0	0	0	0	0	0	0.000160128	0	0	0	0	0	0	0	0	0	0.00864692	0.000320256	0	0	0.000320256	0	0
k__Bacteria | p__Proteobacteria | c__Gammaproteobacteria | o__Pseudomonadales | f__Pseudomonadaceae | g__Pseudomonas | s__Pseudomonas sp. Os17	0	0	0.000640512	0.000160128	0	0	0.000160128	0.000480384	0	0	0	0	0.000480384	0.00128103	0	0.000480384	0.000160128	0.000480384	0.000480384	0.000960769	0	0.000480384	0.000160128	0.000480384	0	0.000480384	0.000160128	0.000800641	0.000320256	0.000320256	0	0.000160128	0.000160128	0	0.000160128	0	0	0.000320256	0	0	0	0	0.000320256	0.000480384	0	0	0	0.000160128	0
k__Bacteria | p__Bacteroidetes | c__Bacteroidia | o__Bacteroidales | f__Bacteroidaceae | g__Bacteroides | s__Bacteroides fragilis	0	0	0	0	0	0	0	0	0	0	0	0	0	0	0	0	0.000640512	0	0	0	0	0	0	0	0	0	0	0	0	0	0	0	0	0	0	0	0	0	0	0	0	0	0	0	0	0	0	0	0
k__Bacteria | p__Firmicutes | c__Bacilli | o__Bacillales | f__ | g__ | s__	0.000640512	0	0	0	0.000320256	0.000640512	0.000160128	0	0.000640512	0	0.000320256	0	0	0.000160128	0	0	0	0.000320256	0	0	0	0.000320256	0.0011209	0	0	0	0	0	0	0	0	0	0.000320256	0.000160128	0	0	0	0	0	0.00128103	0.000320256	0	0	0	0.000640512	0.000480384	0	0	0
k__Bacteria | p__Proteobacteria | c__Alphaproteobacteria | o__Rhizobiales | f__Bradyrhizobiaceae | g__Bosea | s__	0	0.000160128	0	0	0	0	0	0	0	0	0	0	0.00176141	0.000960769	0.000320256	0.000160128	0	0	0	0.000160128	0	0.000160128	0	0.000960769	0	0	0	0	0	0.000480384	0.000160128	0.000800641	0	0	0.00224179	0	0	0	0.000800641	0.000160128	0	0.000160128	0	0	0.000160128	0.000160128	0	0	0
k__Bacteria | p__Proteobacteria | c__Gammaproteobacteria | o__Enterobacterales | f__Yersiniaceae | g__Yersinia | s__Yersinia enterocolitica	0	0.000320256	0.000160128	0	0	0	0.000320256	0	0.00176141	0.000960769	0	0	0.000320256	0.000160128	0.000160128	0.000160128	0.00128103	0.000320256	0	0	0	0	0	0	0	0.000800641	0.000320256	0	0	0.000320256	0	0.000160128	0	0	0	0	0	0	0	0.000320256	0	0	0.0051241	0	0	0	0	0	0
k__Bacteria | p__Firmicutes | c__Negativicutes | o__Veillonellales | f__Veillonellaceae | g__Veillonella | s__	0.00224179	0.000160128	0	0	0	0	0	0	0.000480384	0.000480384	0.000320256	0	0.00128103	0	0	0	0	0	0.000160128	0	0	0.000480384	0.0011209	0.000160128	0	0	0	0	0	0	0.000480384	0	0	0.000160128	0	0	0	0	0	0.000320256	0.0289832	0.000320256	0.000480384	0.000480384	0	0	0	0	0
k__Bacteria | p__Firmicutes | c__Negativicutes | o__Selenomonadales | f__Selenomonadaceae | g__Selenomonas | s__Selenomonas ruminantium	0	0	0	0	0.000160128	0	0	0	0.000640512	0	0	0	0	0	0	0	0	0	0	0	0	0.000480384	0.000960769	0	0	0	0	0	0	0	0.000160128	0	0	0	0	0	0	0.000160128	0	0.0011209	0	0	0	0	0	0	0	0	0
k__Bacteria | p__Proteobacteria | c__Betaproteobacteria | o__Burkholderiales | f__Comamonadaceae | g__Limnohabitans | s__Limnohabitans sp. 63ED37-2	0	0	0	0	0	0	0	0	0	0	0	0	0	0	0	0	0	0	0	0	0	0	0	0	0	0.0011209	0	0	0	0	0	0	0	0	0	0	0	0	0	0	0	0	0	0	0	0	0	0	0
k__Bacteria | p__Bacteroidetes | c__Bacteroidia | o__Bacteroidales | f__Bacteroidaceae | g__Bacteroides | s__Bacteroides caccae	0.000160128	0	0	0	0	0.00128103	0	0.000160128	0	0	0	0	0	0	0	0	0	0	0	0	0.000160128	0	0.0011209	0	0.000160128	0.000160128	0.000160128	0	0.000160128	0	0.000480384	0	0	0.000160128	0	0.000320256	0	0	0	0.00208166	0	0	0	0	0	0	0	0	0
k__Bacteria | p__Proteobacteria | c__Betaproteobacteria | o__Rhodocyclales | f__Zoogloeaceae | g__Thauera | s__	0	0	0	0	0	0	0	0	0	0	0	0	0	0	0	0	0	0	0	0	0	0	0	0	0	0	0	0	0	0	0	0	0	0	0	0	0	0	0	0	0	0	0	0	0	0	0	0	0
k__Bacteria | p__Firmicutes | c__Bacilli | o__Lactobacillales | f__Streptococcaceae | g__Streptococcus | s__Streptococcus sp. FDAARGOS_192	0.000160128	0.000320256	0	0	0	0	0	0	0.0011209	0.00256205	0	0	0.0128102	0.00160128	0.000160128	0.000160128	0	0.000160128	0	0	0.000160128	0.00768615	0	0.000800641	0	0	0.000160128	0	0.00272218	0	0	0	0	0	0	0	0	0.000160128	0	0	0	0	0.000800641	0	0	0	0	0	0
k__Bacteria | p__Proteobacteria | c__Betaproteobacteria | o__Neisseriales | f__ | g__ | s__	0	0	0	0	0	0	0	0	0	0	0	0	0	0	0	0	0	0	0	0	0	0	0	0	0	0	0	0	0	0	0	0	0	0	0.000160128	0	0	0	0	0	0	0.000480384	0	0	0	0	0	0	0
k__Bacteria | p__Tenericutes | c__Mollicutes | o__Mycoplasmatales | f__Mycoplasmataceae | g__Mycoplasma | s__Mycoplasma hyosynoviae	0	0	0	0	0	0	0	0	0	0	0	0	0	0	0	0	0	0	0	0	0	0	0	0	0	0	0	0	0	0	0	0	0	0	0	0	0	0	0	0	0	0	0	0	0	0	0	0	0
k__Bacteria | p__Cyanobacteria | c__ | o__Synechococcales | f__Synechococcaceae | g__Synechococcus | s__	0	0	0	0	0	0	0	0	0	0	0	0	0	0	0	0	0	0	0	0	0	0	0	0	0	0	0	0	0	0	0	0	0	0	0	0	0	0	0	0	0	0	0	0	0	0	0	0	0
k__Bacteria | p__Proteobacteria | c__Gammaproteobacteria | o__Xanthomonadales | f__Rhodanobacteraceae | g__Ahniella | s__Ahniella affigens	0	0	0	0	0	0	0	0	0	0	0	0	0	0	0	0	0	0	0	0	0	0	0	0	0	0	0	0	0	0	0	0	0	0	0	0	0	0	0	0	0	0	0	0	0	0	0	0	0
k__Bacteria | p__Firmicutes | c__Negativicutes | o__Selenomonadales | f__Selenomonadaceae | g__Megamonas | s__Megamonas hypermegale	0	0	0	0	0	0	0	0	0	0	0	0	0	0	0	0	0.000320256	0	0	0	0.000160128	0	0	0	0	0	0	0	0	0	0	0	0	0	0	0	0	0	0	0.000160128	0	0	0	0	0	0	0	0	0
k__Bacteria | p__Proteobacteria | c__Alphaproteobacteria | o__Rhizobiales | f__Rhizobiaceae | g__Agrobacterium | s__	0	0	0	0	0	0	0.000960769	0.000800641	0	0	0.000160128	0	0.000640512	0.000320256	0	0.000640512	0	0.000320256	0	0.000640512	0.000320256	0	0.000160128	0	0	0.000480384	0.000160128	0.000640512	0	0.000640512	0.000160128	0.000320256	0.000160128	0	0.000320256	0	0	0	0.000320256	0	0	0	0	0.000160128	0	0	0	0.000160128	0
k__Bacteria | p__Armatimonadetes | c__Fimbriimonadia | o__Fimbriimonadales | f__Fimbriimonadaceae | g__Fimbriimonas | s__Fimbriimonas ginsengisoli	0	0	0	0	0	0	0	0	0	0	0	0	0	0	0	0	0	0	0	0	0	0	0	0	0	0	0	0	0	0	0	0	0	0	0	0	0	0	0	0	0	0	0	0	0	0	0	0	0
k__Bacteria | p__Firmicutes | c__Bacilli | o__Lactobacillales | f__Streptococcaceae | g__Streptococcus | s__Streptococcus pantholopis	0.00208166	0	0	0	0	0	0	0	0.000160128	0.000480384	0.00192154	0	0	0	0	0	0	0	0.00208166	0	0.000160128	0.000640512	0.000160128	0	0.000160128	0.000480384	0	0.000160128	0.00176141	0	0	0.000320256	0	0.000320256	0	0	0	0	0	0	0	0.00192154	0.000320256	0.000960769	0.000800641	0.000480384	0	0	0
k__Bacteria | p__Proteobacteria | c__Alphaproteobacteria | o__ | f__ | g__Phreatobacter | s__Phreatobacter cathodiphilus	0	0	0	0	0	0	0	0	0	0	0	0	0.00144115	0.00128103	0	0	0	0	0	0.000640512	0	0	0.000160128	0.00176141	0	0	0	0.000320256	0	0.000160128	0	0.000800641	0.000160128	0	0.00272218	0	0	0.000320256	0.000640512	0.000320256	0	0.000960769	0	0.000320256	0.000160128	0	0.000160128	0	0
k__Bacteria | p__Firmicutes | c__Clostridia | o__Clostridiales | f__Lachnospiraceae | g__Blautia | s__Blautia sp. N6H1-15	0	0.000160128	0.000160128	0.000640512	0.00144115	0.000320256	0.000160128	0	0.000800641	0	0.0011209	0	0	0	0.000160128	0	0.000480384	0	0	0	0	0	0.000320256	0	0	0	0.000160128	0	0	0	0	0	0	0	0	0	0	0	0	0.000320256	0	0	0	0	0	0	0	0	0
k__Bacteria | p__Fusobacteria | c__Fusobacteriia | o__Fusobacteriales | f__Leptotrichiaceae | g__Leptotrichia | s__Leptotrichia sp. oral taxon 212	0.000160128	0	0	0	0	0	0	0	0	0.000480384	0.000960769	0	0	0	0	0	0	0	0	0	0	0	0.000480384	0	0	0.000320256	0.000160128	0	0.000320256	0	0	0	0	0	0	0	0	0	0	0	0	0	0	0	0	0	0	0	0
k__Bacteria | p__Proteobacteria | c__Betaproteobacteria | o__Neisseriales | f__Neisseriaceae | g__ | s__	0	0.000320256	0	0	0	0	0	0	0	0.000320256	0.000160128	0	0.000160128	0	0	0.000800641	0	0	0.000480384	0.000160128	0.000480384	0	0	0.000160128	0	0.000320256	0	0	0.000160128	0	0.000160128	0.000160128	0	0	0	0.000160128	0	0	0	0	0	0.000640512	0.000160128	0.00176141	0	0.000160128	0	0	0
k__Bacteria | p__Actinobacteria | c__Actinobacteria | o__Micrococcales | f__Microbacteriaceae | g__Microbacterium | s__	0	0.000320256	0.000160128	0	0	0	0.000320256	0	0.000160128	0.000320256	0.000480384	0	0	0.000640512	0.000320256	0.000480384	0	0.000160128	0	0	0	0	0	0	0	0.000480384	0	0.000640512	0	0	0	0.000160128	0	0	0	0	0	0.000320256	0	0	0	0	0	0	0	0	0	0	0
k__Bacteria | p__Fusobacteria | c__Fusobacteriia | o__Fusobacteriales | f__Leptotrichiaceae | g__Leptotrichia | s__Leptotrichia sp. oral taxon 847	0	0	0	0	0	0	0	0	0	0	0.00224179	0	0	0	0	0	0.000160128	0	0	0	0	0	0	0	0	0	0	0	0	0.000160128	0	0	0	0	0	0	0	0	0	0	0	0	0	0	0	0	0	0	0
k__Bacteria | p__Proteobacteria | c__Betaproteobacteria | o__Rhodocyclales | f__ | g__ | s__	0	0	0	0	0	0	0	0	0	0	0	0	0	0	0	0	0	0	0	0	0	0	0	0	0	0	0	0	0	0	0	0	0	0	0	0	0	0	0	0	0	0	0	0	0	0	0	0	0
k__Bacteria | p__Cyanobacteria | c__ | o__ | f__ | g__ | s__	0	0	0	0	0	0	0	0	0	0	0	0	0	0	0	0	0	0	0	0	0	0	0	0	0	0	0	0	0	0	0	0	0	0	0	0	0	0	0.000160128	0.000160128	0	0	0	0	0	0	0	0	0
k__Bacteria | p__Proteobacteria | c__Gammaproteobacteria | o__Enterobacterales | f__Enterobacteriaceae | g__Klebsiella | s__	0	0.000320256	0	0	0	0	0	0	0.0011209	0.000960769	0.000320256	0	0	0	0.000160128	0	0.00224179	0.000160128	0	0	0	0	0	0	0	0.000800641	0	0	0	0	0	0	0	0	0	0	0	0	0	0	0	0	0.0184147	0	0	0	0	0	0
k__Bacteria | p__Bacteroidetes | c__Bacteroidia | o__Bacteroidales | f__Bacteroidaceae | g__Bacteroides | s__Bacteroides helcogenes	0	0	0	0	0	0.000800641	0	0	0	0	0	0	0	0	0	0	0	0	0	0	0	0	0.000160128	0	0	0	0	0	0	0	0	0	0	0	0	0	0	0	0	0.000960769	0	0	0	0	0	0	0	0	0
k__Bacteria | p__Proteobacteria | c__Betaproteobacteria | o__Rhodocyclales | f__Zoogloeaceae | g__Azoarcus | s__Azoarcus communis	0	0	0	0	0	0	0	0	0	0	0	0	0	0	0	0	0	0	0	0	0	0	0	0	0	0	0	0	0	0	0	0	0	0	0	0	0	0	0	0	0	0	0	0	0	0	0	0	0
k__Bacteria | p__Proteobacteria | c__Alphaproteobacteria | o__Sphingomonadales | f__Sphingomonadaceae | g__Sphingobium | s__	0	0.000320256	0	0.000320256	0	0.000160128	0.000480384	0.000160128	0	0.000160128	0	0	0.000480384	0.00128103	0.000640512	0.000960769	0.000480384	0.000480384	0.000320256	0.000480384	0.000160128	0.000160128	0.000160128	0.000960769	0	0.00128103	0	0.000480384	0	0	0.000320256	0.000640512	0	0	0	0	0	0	0	0	0	0	0	0.000320256	0	0	0	0.000160128	0.000160128
k__Bacteria | p__Proteobacteria | c__Gammaproteobacteria | o__Nevskiales | f__Steroidobacteraceae | g__Steroidobacter | s__Steroidobacter denitrificans	0	0	0	0.000160128	0	0	0	0.000640512	0	0.000160128	0	0	0	0	0.000160128	0.000160128	0	0	0	0.000480384	0	0	0	0	0	0	0	0	0	0.00128103	0.000320256	0.000320256	0	0	0	0	0	0	0.000480384	0.000320256	0	0.000160128	0	0.000160128	0.000160128	0.000320256	0	0.000160128	0.000160128
k__Bacteria | p__Proteobacteria | c__Gammaproteobacteria | o__Xanthomonadales | f__Xanthomonadaceae | g__Luteimonas | s__Luteimonas sp. JM171	0	0	0	0	0	0	0	0	0	0	0	0	0	0	0	0	0	0	0	0	0	0	0	0	0	0	0	0	0	0	0	0	0	0	0	0	0	0	0	0	0	0	0	0	0	0	0	0	0
k__Bacteria | p__Proteobacteria | c__Gammaproteobacteria | o__Vibrionales | f__Vibrionaceae | g__Photobacterium | s__	0	0.000160128	0	0.000160128	0	0	0	0	0	0	0	0	0.000160128	0.000160128	0	0	0	0.000320256	0.000160128	0	0	0.000160128	0.000160128	0.000640512	0	0.000480384	0	0.000160128	0	0.000160128	0	0	0	0	0.000160128	0	0	0	0.000160128	0	0	0	0	0.000960769	0	0	0	0.000160128	0.000320256
k__Bacteria | p__Proteobacteria | c__Betaproteobacteria | o__Neisseriales | f__Neisseriaceae | g__Neisseria | s__Neisseria lactamica	0.000320256	0.000320256	0	0	0	0	0	0	0	0.000320256	0	0	0	0	0	0	0	0.000160128	0.000160128	0	0	0.000320256	0	0	0	0	0.000160128	0.000160128	0	0	0.000320256	0.00160128	0	0	0	0	0	0	0.000160128	0.00224179	0	0.000320256	0	0.000160128	0	0	0	0	0
k__Bacteria | p__Proteobacteria | c__Alphaproteobacteria | o__Sphingomonadales | f__ | g__ | s__	0	0.000160128	0	0	0	0.000320256	0	0	0	0.000640512	0	0	0	0.000320256	0	0	0	0	0	0.000160128	0	0.000320256	0	0	0	0.000160128	0	0.000160128	0	0	0.000160128	0	0.000160128	0	0	0.000160128	0	0	0	0	0	0.000160128	0.000160128	0	0	0	0	0	0
k__Bacteria | p__Firmicutes | c__Bacilli | o__Bacillales | f__Paenibacillaceae | g__Aneurinibacillus | s__Aneurinibacillus soli	0.000160128	0	0	0	0.000480384	0.000640512	0	0	0.000480384	0	0	0	0	0	0	0	0	0	0	0	0	0	0.00240192	0	0.000160128	0	0	0	0	0	0	0	0	0	0	0	0	0	0	0	0.000160128	0	0	0	0	0	0	0	0
k__Bacteria | p__Proteobacteria | c__Gammaproteobacteria | o__Pseudomonadales | f__Pseudomonadaceae | g__Pseudomonas | s__Pseudomonas sp. CCOS 191	0	0	0	0	0	0	0.000160128	0.000320256	0	0	0	0	0.000480384	0.000320256	0.000480384	0.000800641	0	0.000480384	0.000480384	0.000480384	0.000320256	0	0	0.000160128	0	0	0	0.0011209	0	0.000320256	0.000160128	0.000320256	0	0	0.000160128	0	0	0	0.000160128	0	0	0.000480384	0.000160128	0.000160128	0	0	0.000160128	0.000640512	0.000640512
k__Bacteria | p__Spirochaetes | c__Spirochaetia | o__Spirochaetales | f__Spirochaetaceae | g__Treponema | s__Treponema primitia	0	0	0	0	0.00160128	0.000960769	0.000160128	0	0	0	0.000640512	0	0	0	0	0	0	0	0	0	0	0	0.000320256	0	0	0	0	0	0	0	0	0	0	0	0	0	0	0	0	0	0	0	0	0	0	0	0	0	0
k__Bacteria | p__Firmicutes | c__Bacilli | o__Bacillales | f__Bacillaceae | g__Bacillus | s__Bacillus thuringiensis	0.000320256	0.000160128	0.000160128	0	0	0.000640512	0.000160128	0	0.000320256	0.000160128	0	0	0	0	0	0	0.000160128	0	0	0	0	0.000160128	0.0011209	0	0	0	0	0	0.000320256	0	0.000160128	0	0	0.000320256	0	0	0	0	0	0.00128103	0.000480384	0	0	0	0.000160128	0.000320256	0	0	0
k__Bacteria | p__Proteobacteria | c__Betaproteobacteria | o__Burkholderiales | f__Comamonadaceae | g__Hydrogenophaga | s__Hydrogenophaga sp. PBC	0	0	0	0	0	0	0	0	0	0	0	0	0.000160128	0	0	0	0	0	0	0	0	0	0	0	0	0	0	0	0	0	0	0	0	0	0	0	0	0	0	0	0	0	0	0	0	0	0	0	0
k__Bacteria | p__Proteobacteria | c__Gammaproteobacteria | o__Pseudomonadales | f__ | g__ | s__	0	0.000160128	0	0.000480384	0	0	0.000480384	0.000160128	0	0	0.000160128	0	0	0.000480384	0	0.000480384	0	0.000160128	0.000320256	0.000160128	0.000160128	0.000160128	0	0.000320256	0	0.000480384	0	0.000640512	0	0.0011209	0	0.000640512	0	0	0	0	0	0	0.000160128	0.000320256	0	0.000160128	0	0.000160128	0	0	0	0.000160128	0.000480384
k__Bacteria | p__Firmicutes | c__Bacilli | o__Bacillales | f__Staphylococcaceae | g__Staphylococcus | s__Staphylococcus aureus	0	0	0	0	0.000160128	0	0	0	0	0.000160128	0	0	0	0	0	0	0	0	0	0	0	0.000160128	0.000160128	0	0	0.000320256	0	0	0	0	0	0	0	0	0	0	0	0	0.000320256	0.000320256	0	0	0.000960769	0	0.00128103	0.000320256	0	0	0
k__Bacteria | p__Proteobacteria | c__Alphaproteobacteria | o__Rhodobacterales | f__Rhodobacteraceae | g__ | s__	0	0	0	0	0	0	0.000320256	0	0	0.000160128	0.000160128	0	0	0	0	0.000320256	0	0	0.000160128	0	0.000160128	0	0	0	0	0	0.000160128	0.000160128	0	0	0	0	0	0	0	0	0	0	0	0	0	0.000320256	0	0	0	0.000320256	0	0	0
k__Bacteria | p__Candidatus Saccharibacteria | c__ | o__ | f__ | g__ | s__Candidatus Saccharibacteria oral taxon TM7x	0	0	0.000160128	0	0	0	0.000160128	0	0	0	0.000160128	0	0.000320256	0	0	0	0.000480384	0.000160128	0.000160128	0	0.000160128	0	0	0	0	0.000480384	0	0	0	0	0	0	0	0	0.000160128	0	0	0	0.000160128	0.000160128	0	0	0.000480384	0	0	0	0	0	0
k__Bacteria | p__Firmicutes | c__Bacilli | o__Lactobacillales | f__Streptococcaceae | g__Streptococcus | s__Streptococcus marmotae	0	0	0	0	0	0	0	0	0.000320256	0.000320256	0	0	0.00256205	0.000160128	0.000320256	0	0	0	0	0	0	0.000480384	0	0	0	0	0.000320256	0	0.000320256	0	0	0	0	0	0	0	0	0	0	0	0	0.00192154	0.000480384	0.000160128	0.0011209	0.00144115	0	0	0
k__Bacteria | p__Firmicutes | c__Bacilli | o__Bacillales | f__Bacillaceae | g__Bacillus | s__Bacillus velezensis	0.000320256	0	0	0	0	0	0	0	0	0.000160128	0.000480384	0	0	0.000320256	0	0	0	0	0.000320256	0	0	0	0.000800641	0	0	0	0	0	0.000160128	0	0.000160128	0	0	0	0	0	0	0	0	0	0	0	0	0	0.000320256	0.000320256	0	0	0
k__Bacteria | p__Proteobacteria | c__Betaproteobacteria | o__Burkholderiales | f__Burkholderiaceae | g__Burkholderia | s__Burkholderia cenocepacia	0	0	0	0	0	0.000160128	0	0	0	0	0	0	0	0.000160128	0	0.000160128	0	0	0	0.000160128	0	0	0	0.000960769	0	0	0	0.000480384	0	0	0	0	0	0	0.0011209	0	0	0	0.000160128	0	0	0	0	0	0	0	0	0	0
k__Bacteria | p__Firmicutes | c__Clostridia | o__Clostridiales | f__Lachnospiraceae | g__Anaerobutyricum | s__Anaerobutyricum hallii	0	0	0.000320256	0	0.00224179	0.000160128	0	0	0.000160128	0.000320256	0.000160128	0	0	0	0	0	0.000480384	0	0	0	0	0	0.000160128	0.000160128	0	0	0	0	0	0	0	0	0	0	0	0	0	0	0	0.000480384	0	0	0	0	0.000160128	0	0	0	0
k__Bacteria | p__Proteobacteria | c__Epsilonproteobacteria | o__Campylobacterales | f__Helicobacteraceae | g__Helicobacter | s__Helicobacter saguini	0	0.000320256	0	0	0.000320256	0	0	0	0	0	0	0.000160128	0.000160128	0	0	0	0	0	0	0	0	0	0	0	0.000160128	0	0	0	0.000160128	0	0	0	0	0	0	0.000160128	0.000320256	0.000320256	0.000160128	0	0	0	0	0	0.000320256	0.000320256	0.000320256	0	0.000480384
k__Bacteria | p__Bacteroidetes | c__Bacteroidia | o__Bacteroidales | f__Bacteroidaceae | g__Bacteroides | s__Bacteroides heparinolyticus	0	0.000160128	0	0	0	0.00240192	0	0	0	0	0	0	0	0	0	0	0	0	0	0	0	0	0.000800641	0	0	0	0.000480384	0	0	0	0	0	0	0	0	0	0	0	0.000160128	0.00496397	0	0	0	0	0	0	0	0	0
k__Bacteria | p__Actinobacteria | c__Actinobacteria | o__Micrococcales | f__ | g__ | s__	0	0.000160128	0	0	0	0.000160128	0	0	0	0.000160128	0	0	0	0.000160128	0.000160128	0.000160128	0	0	0	0	0.000160128	0	0	0	0	0	0	0	0.000160128	0.000160128	0	0	0	0	0	0	0	0	0	0	0	0	0	0.000320256	0	0	0	0	0
k__Bacteria | p__Nitrospirae | c__Nitrospira | o__Nitrospirales | f__Nitrospiraceae | g__Nitrospira | s__Nitrospira defluvii	0	0	0	0	0	0	0	0	0	0	0	0	0	0	0	0	0	0	0	0	0	0	0	0	0	0	0	0	0	0	0	0	0	0	0	0	0	0	0	0	0	0	0	0	0	0	0	0	0
k__Bacteria | p__Proteobacteria | c__Alphaproteobacteria | o__Rhizobiales | f__Brucellaceae | g__Brucella | s__Brucella suis	0	0	0.000160128	0	0	0	0.000320256	0	0	0	0	0	0.000320256	0	0.000160128	0	0	0.000160128	0	0.000160128	0.000160128	0	0.000160128	0.000160128	0	0.000320256	0	0.000160128	0.000320256	0.000320256	0	0	0	0	0.000320256	0.000160128	0	0	0.000160128	0	0	0	0	0.000480384	0	0.000160128	0	0	0.000160128
k__Bacteria | p__Proteobacteria | c__Gammaproteobacteria | o__Pseudomonadales | f__Pseudomonadaceae | g__Pseudomonas | s__Pseudomonas litoralis	0	0.000160128	0	0.000640512	0	0	0	0.000320256	0	0.000160128	0	0	0.000800641	0.000480384	0	0.000640512	0.000160128	0.000480384	0.000480384	0.000160128	0	0	0	0.000160128	0	0	0	0	0	0.000480384	0.000320256	0.000160128	0	0	0.000800641	0	0	0	0	0	0	0.000160128	0	0.000320256	0	0	0	0	0
k__Bacteria | p__Firmicutes | c__Bacilli | o__Bacillales | f__Bacillaceae | g__Bacillus | s__Bacillus anthracis	0.000160128	0	0	0	0.000320256	0.000160128	0	0	0	0	0.000320256	0	0.000480384	0	0	0	0	0.000160128	0.000480384	0	0	0.000160128	0.000800641	0	0	0	0	0	0	0	0	0	0	0.000160128	0	0	0	0	0	0	0.000480384	0	0	0	0	0	0	0	0
k__Bacteria | p__Firmicutes | c__Bacilli | o__Lactobacillales | f__Carnobacteriaceae | g__Jeotgalibaca | s__	0.000800641	0	0	0	0	0	0	0	0.000160128	0.00176141	0	0	0.000960769	0.000160128	0.000160128	0	0	0	0.000160128	0	0	0.000160128	0.000800641	0	0	0.000160128	0.000640512	0.000320256	0.000320256	0	0.000160128	0	0	0	0	0	0	0	0	0	0.000960769	0.000320256	0.000480384	0.000640512	0.00128103	0.000320256	0	0	0
k__Bacteria | p__Proteobacteria | c__Betaproteobacteria | o__Rhodocyclales | f__Azonexaceae | g__Dechloromonas | s__Dechloromonas sp. HYN0024	0	0	0	0	0	0	0	0	0	0	0	0	0	0	0	0	0	0	0	0	0	0	0	0	0	0	0	0	0	0	0	0	0	0	0	0	0	0	0	0	0	0	0	0	0	0	0	0	0
k__Bacteria | p__Proteobacteria | c__Betaproteobacteria | o__Nitrosomonadales | f__Thiobacillaceae | g__Thiobacillus | s__Thiobacillus denitrificans	0	0	0	0	0	0	0	0	0	0	0	0	0	0	0	0	0	0	0	0	0	0	0	0	0	0	0	0	0	0	0	0	0	0	0	0	0	0	0	0	0	0	0	0	0	0	0	0	0
k__Bacteria | p__Proteobacteria | c__Gammaproteobacteria | o__Oceanospirillales | f__Halomonadaceae | g__Candidatus Carsonella | s__Candidatus Carsonella ruddii	0	0.000160128	0	0	0	0	0.000800641	0.000160128	0	0	0	0	0	0.000160128	0.000320256	0	0.000320256	0	0	0.000800641	0	0.000320256	0	0.000960769	0	0	0	0.000160128	0	0.000320256	0	0.000160128	0	0	0	0	0	0	0	0.000160128	0	0.000160128	0	0.000320256	0	0	0.000160128	0.000160128	0
k__Bacteria | p__Firmicutes | c__Clostridia | o__Clostridiales | f__Clostridiaceae | g__Clostridium | s__Clostridium taeniosporum	0	0	0.000320256	0	0.000320256	0	0	0	0	0	0	0	0	0	0	0	0	0	0	0	0	0	0	0	0	0	0	0	0	0	0	0	0	0	0.000160128	0	0	0	0	0	0	0	0	0	0	0	0	0	0
k__Bacteria | p__Proteobacteria | c__Betaproteobacteria | o__Neisseriales | f__Chromobacteriaceae | g__ | s__	0	0	0	0	0	0	0	0	0	0	0	0	0	0	0	0	0	0	0	0	0	0	0	0	0	0	0	0	0	0	0	0	0	0	0	0	0	0	0	0	0	0	0	0	0	0	0	0	0
k__Bacteria | p__Proteobacteria | c__Gammaproteobacteria | o__Pasteurellales | f__Pasteurellaceae | g__Haemophilus | s__[Haemophilus] ducreyi	0.000320256	0	0	0	0	0	0	0	0	0.000160128	0.000320256	0	0	0	0	0.000320256	0	0	0	0	0.000160128	0.000480384	0.000480384	0	0	0.000160128	0.000480384	0	0	0	0.000160128	0.000640512	0	0	0	0	0	0	0	0	0.000320256	0	0	0	0.000160128	0.000160128	0	0	0
k__Bacteria | p__Firmicutes | c__Bacilli | o__Lactobacillales | f__Lactobacillaceae | g__Lactobacillus | s__Lactobacillus agilis	0	0	0	0	0	0	0	0	0	0	0	0	0	0	0	0	0	0	0	0	0	0	0	0	0	0	0	0	0	0	0	0	0	0	0	0	0	0	0	0	0	0	0	0	0	0	0	0	0
k__Bacteria | p__Proteobacteria | c__Gammaproteobacteria | o__Enterobacterales | f__Yersiniaceae | g__Yersinia | s__Yersinia frederiksenii	0	0.000320256	0	0	0	0	0	0.000320256	0.0011209	0.000480384	0	0	0	0	0.000160128	0.000480384	0.000800641	0.000160128	0.000160128	0.000480384	0.000320256	0	0	0.000160128	0	0.000800641	0.000320256	0	0	0	0.000160128	0.000480384	0	0	0.000160128	0	0	0	0.000320256	0	0	0	0.000800641	0.000480384	0	0	0	0	0
k__Bacteria | p__Proteobacteria | c__Gammaproteobacteria | o__Xanthomonadales | f__Rhodanobacteraceae | g__ | s__	0	0	0	0	0	0	0	0	0	0	0	0	0	0	0	0	0	0	0	0	0	0	0	0	0	0	0	0.000160128	0	0	0	0	0	0	0	0	0	0	0	0	0	0	0	0	0	0	0	0	0
k__Bacteria | p__Firmicutes | c__Clostridia | o__Clostridiales | f__Lachnospiraceae | g__Enterocloster | s__Enterocloster bolteae	0	0	0	0	0	0	0	0	0	0	0	0	0	0	0	0	0.000640512	0	0	0	0	0	0	0	0	0	0	0	0	0	0	0	0	0	0	0	0	0	0	0	0	0	0	0	0	0	0	0	0
k__Bacteria | p__Firmicutes | c__Clostridia | o__Clostridiales | f__Lachnospiraceae | g__Lachnoclostridium | s__Lachnoclostridium phytofermentans	0.000160128	0.000160128	0.000160128	0	0.00128103	0.000160128	0	0	0.000480384	0.000480384	0	0	0	0	0	0	0	0	0	0	0	0	0.000480384	0	0	0	0	0	0	0	0.000160128	0	0	0	0	0	0	0.000320256	0	0	0	0	0	0	0	0	0	0	0
k__Bacteria | p__Proteobacteria | c__Betaproteobacteria | o__Neisseriales | f__Neisseriaceae | g__Neisseria | s__Neisseria elongata	0	0	0	0	0	0	0	0	0	0.000480384	0.000160128	0	0	0	0	0	0	0	0.000160128	0	0	0.000160128	0	0	0	0	0.000160128	0	0	0	0	0.000160128	0	0	0	0	0	0	0.000160128	0.000960769	0	0	0.000320256	0.000160128	0	0	0	0	0
k__Bacteria | p__Proteobacteria | c__Gammaproteobacteria | o__Pseudomonadales | f__Pseudomonadaceae | g__Pseudomonas | s__Pseudomonas cerasi	0.000160128	0.000320256	0.000160128	0.000320256	0	0	0.000640512	0.000160128	0.000160128	0	0	0	0.000160128	0	0.000160128	0.000800641	0.000320256	0.000800641	0.000160128	0	0.000160128	0.000480384	0.000480384	0.0011209	0	0	0	0.000160128	0	0.000480384	0.000320256	0.000320256	0	0	0.000160128	0	0	0	0.000160128	0	0	0.000160128	0	0.000640512	0.000160128	0.000160128	0.000160128	0	0.000160128
k__Bacteria | p__Proteobacteria | c__Alphaproteobacteria | o__Rhizobiales | f__Rhizobiaceae | g__Sinorhizobium | s__Sinorhizobium sp. RAC02	0	0	0	0	0	0	0	0	0	0	0	0	0	0	0	0	0	0	0	0	0	0	0	0	0	0	0	0	0	0	0	0	0	0	0	0	0	0	0	0	0	0	0	0	0	0	0	0	0
k__Bacteria | p__Firmicutes | c__Bacilli | o__ | f__ | g__ | s__	0.00192154	0	0	0.0011209	0	0	0	0	0.000320256	0.000800641	0.000480384	0	0.000480384	0.000480384	0	0	0	0	0.000320256	0	0.000160128	0.000640512	0.000960769	0	0	0	0.000320256	0.000320256	0.000480384	0	0.000160128	0	0	0	0	0	0	0.000160128	0	0.000960769	0.000480384	0	0	0	0.000160128	0	0	0	0
k__Bacteria | p__Proteobacteria | c__Epsilonproteobacteria | o__Campylobacterales | f__Campylobacteraceae | g__Campylobacter | s__Campylobacter ureolyticus	0.000320256	0	0	0	0	0	0	0	0.000160128	0	0	0	0	0	0	0	0	0	0	0	0	0	0.000480384	0	0	0	0	0	0	0	0	0	0	0.000160128	0	0	0	0	0	0.000160128	0	0	0.000160128	0	0	0.000160128	0	0	0
k__Bacteria | p__Firmicutes | c__Bacilli | o__Lactobacillales | f__Lactobacillaceae | g__Lactobacillus | s__Lactobacillus acidophilus	0.000320256	0.000160128	0	0	0	0	0	0	0.000640512	0	0	0	0	0	0	0	0	0	0	0	0	0.00176141	0	0	0	0	0	0	0	0	0	0	0	0.000160128	0	0	0	0	0	0	0	0	0	0	0	0	0	0	0
k__Bacteria | p__Proteobacteria | c__Alphaproteobacteria | o__Sphingomonadales | f__Sphingomonadaceae | g__Sphingomonas | s__Sphingomonas sp. Cra20	0	0	0	0	0	0	0	0	0	0	0	0	0	0	0	0	0	0	0	0	0	0	0	0	0	0	0	0	0	0	0.000160128	0	0	0	0	0	0	0	0	0	0	0	0	0	0	0	0	0	0
k__Bacteria | p__Firmicutes | c__Clostridia | o__Clostridiales | f__Lachnospiraceae | g__Butyrivibrio | s__	0	0	0	0	0	0	0	0	0	0	0	0	0	0	0	0	0	0	0	0	0	0	0.000320256	0	0	0	0	0	0	0	0	0	0	0	0	0	0	0	0	0	0	0	0	0	0	0	0	0	0
k__Bacteria | p__Firmicutes | c__Clostridia | o__Clostridiales | f__Clostridiales Family XIII. Incertae Sedis | g__ | s__	0	0	0	0	0.000480384	0	0	0	0	0	0	0	0	0	0	0	0	0	0	0	0	0	0.000480384	0	0	0	0	0	0	0	0	0	0	0	0	0	0	0	0	0.000160128	0	0	0	0	0	0	0	0	0
k__Bacteria | p__Proteobacteria | c__Alphaproteobacteria | o__Rhizobiales | f__Xanthobacteraceae | g__Starkeya | s__Starkeya novella	0	0	0	0	0	0	0	0	0	0	0	0	0.00128103	0.000640512	0	0	0	0.000320256	0	0.000320256	0	0	0	0.00224179	0	0.000160128	0	0.000160128	0	0.000160128	0	0.000480384	0	0	0.000960769	0.000160128	0	0.000160128	0.000320256	0	0	0	0	0	0.000320256	0.000320256	0	0	0
k__Bacteria | p__Proteobacteria | c__Alphaproteobacteria | o__Rhizobiales | f__ | g__Pseudorhodoplanes | s__Pseudorhodoplanes sinuspersici	0	0	0	0	0	0	0	0	0	0	0	0	0	0	0	0	0	0	0	0	0	0	0	0	0	0	0	0	0	0	0	0	0	0	0	0	0	0	0	0	0	0	0	0	0	0	0	0	0
k__Bacteria | p__Proteobacteria | c__Gammaproteobacteria | o__Pseudomonadales | f__Pseudomonadaceae | g__Pseudomonas | s__Pseudomonas agarici	0	0	0	0	0	0	0	0.000160128	0	0	0	0	0.000160128	0.000160128	0.000160128	0.000480384	0	0.000160128	0.000480384	0.000160128	0	0.000320256	0	0.000320256	0	0.000320256	0.000160128	0	0	0	0	0	0	0	0.000160128	0	0	0	0	0	0	0	0	0.000480384	0.000160128	0.000320256	0	0	0
k__Bacteria | p__Proteobacteria | c__Alphaproteobacteria | o__Sphingomonadales | f__Sphingomonadaceae | g__Sphingopyxis | s__Sphingopyxis lindanitolerans	0	0	0	0.000320256	0	0	0	0	0	0	0	0	0	0	0.000480384	0	0	0	0.000160128	0	0.000480384	0	0	0.000640512	0	0	0	0	0	0	0	0.000160128	0	0	0	0	0	0	0	0	0	0	0	0	0	0	0	0	0
k__Bacteria | p__Proteobacteria | c__Alphaproteobacteria | o__Sphingomonadales | f__Sphingomonadaceae | g__Sphingomonas | s__Sphingomonas sanxanigenens	0	0	0.000160128	0.00128103	0	0.000320256	0.000320256	0.000800641	0	0	0	0	0.000480384	0.000640512	0	0	0.000160128	0	0.000160128	0.000480384	0.000800641	0.000160128	0	0.000640512	0	0	0	0.000320256	0	0.000320256	0	0.000640512	0	0	0.000160128	0	0	0	0.000480384	0	0	0	0	0	0.000160128	0	0	0	0
k__Bacteria | p__Proteobacteria | c__Betaproteobacteria | o__Rhodocyclales | f__Zoogloeaceae | g__Thauera | s__Thauera aromatica	0	0	0	0	0	0	0	0	0	0	0	0	0	0	0	0	0	0	0	0	0	0	0	0	0	0	0	0	0	0	0	0	0	0	0	0	0	0	0	0	0	0	0	0	0	0	0	0	0
k__Bacteria | p__Proteobacteria | c__Betaproteobacteria | o__Burkholderiales | f__Burkholderiaceae | g__Burkholderia | s__	0	0	0	0	0	0	0	0	0	0	0	0	0	0	0	0	0	0	0.000160128	0	0	0	0	0	0	0.000160128	0	0	0	0	0	0	0	0	0.000960769	0	0	0	0	0	0	0	0	0	0	0	0	0	0
k__Bacteria | p__Proteobacteria | c__Gammaproteobacteria | o__Pseudomonadales | f__Moraxellaceae | g__Acinetobacter | s__Acinetobacter lwoffii	0	0	0.000160128	0	0	0	0.000320256	0	0	0	0	0	0	0	0	0	0	0.000800641	0	0	0.000160128	0.000480384	0	0	0	0.000480384	0	0.000960769	0	0	0.000160128	0	0	0	0.000160128	0.000160128	0	0	0	0	0	0	0	0	0	0	0	0	0
k__Bacteria | p__Spirochaetes | c__Spirochaetia | o__Spirochaetales | f__Spirochaetaceae | g__Treponema | s__Treponema succinifaciens	0	0	0	0	0.000320256	0	0	0	0	0	0.000160128	0	0	0	0	0	0	0	0	0	0	0	0	0	0	0	0	0	0	0	0	0	0	0	0	0	0	0	0	0	0	0	0	0	0	0	0	0	0
k__Bacteria | p__Bacteroidetes | c__Chitinophagia | o__Chitinophagales | f__Chitinophagaceae | g__Niabella | s__Niabella ginsenosidivorans	0	0	0	0	0	0	0	0	0	0	0	0	0	0	0	0	0	0	0	0	0	0	0	0	0	0	0	0	0	0	0	0	0	0	0	0	0	0	0	0	0	0	0	0	0	0	0	0	0
k__Bacteria | p__Proteobacteria | c__Gammaproteobacteria | o__Pseudomonadales | f__Pseudomonadaceae | g__Pseudomonas | s__Pseudomonas mosselii	0	0.000480384	0	0	0	0	0	0.000800641	0	0	0	0	0.000320256	0.000320256	0	0.000640512	0.000160128	0	0.000160128	0.000800641	0.000160128	0.000160128	0.000160128	0.000480384	0	0	0	0	0	0	0	0.000160128	0	0	0	0	0	0	0	0	0	0	0	0	0	0	0	0	0
k__Bacteria | p__Actinobacteria | c__Actinobacteria | o__Corynebacteriales | f__Nocardiaceae | g__Rhodococcus | s__Rhodococcus ruber	0	0	0	0	0	0	0.000160128	0	0	0	0	0	0.000320256	0	0	0.000320256	0.000160128	0.000160128	0.000160128	0	0	0.000640512	0.000640512	0.000160128	0	0	0	0	0	0.000320256	0	0.000480384	0	0	0	0	0	0	0.000320256	0	0	0.000320256	0	0	0	0	0	0	0
k__Bacteria | p__Bacteroidetes | c__Bacteroidia | o__Bacteroidales | f__Rikenellaceae | g__Mucinivorans | s__Mucinivorans hirudinis	0	0	0	0	0.00272218	0.00176141	0	0	0	0	0	0	0	0	0	0	0	0.000160128	0.000160128	0	0	0	0	0	0	0	0	0	0	0	0	0	0	0	0	0	0	0	0	0	0	0	0	0	0	0	0	0	0
k__Bacteria | p__Proteobacteria | c__Gammaproteobacteria | o__Pasteurellales | f__Pasteurellaceae | g__Haemophilus | s__Haemophilus pittmaniae	0.000640512	0	0	0	0	0	0	0	0	0.000480384	0.000640512	0	0	0	0	0.000160128	0.000160128	0	0.000160128	0	0	0	0	0	0	0.000160128	0	0	0	0	0	0	0	0	0	0	0	0	0	0.000160128	0	0	0	0	0	0	0	0	0
k__Bacteria | p__Proteobacteria | c__Gammaproteobacteria | o__Pseudomonadales | f__Pseudomonadaceae | g__Pseudomonas | s__Pseudomonas plecoglossicida	0	0	0.000320256	0.000480384	0	0	0	0.000960769	0	0	0	0	0	0.000160128	0.000320256	0.000320256	0	0	0	0	0	0.000160128	0	0.000480384	0	0	0	0.000320256	0	0.000160128	0.000320256	0	0	0	0.000480384	0	0	0	0	0	0	0	0	0.000480384	0	0	0.000160128	0.000320256	0
k__Bacteria | p__Proteobacteria | c__Gammaproteobacteria | o__Aeromonadales | f__Aeromonadaceae | g__Aeromonas | s__Aeromonas rivipollensis	0.000320256	0.000160128	0	0	0	0	0	0	0.000160128	0.000480384	0.000320256	0	0.000640512	0.000160128	0	0.000160128	0.000320256	0	0.000320256	0	0	0	0.000800641	0.000160128	0	0.000160128	0	0	0	0.000160128	0	0.000480384	0	0.000160128	0.000160128	0	0	0	0	0.000320256	0	0	0.000160128	0.000640512	0	0	0	0	0
k__Bacteria | p__Tenericutes | c__Mollicutes | o__Acholeplasmatales | f__Acholeplasmataceae | g__Acholeplasma | s__Acholeplasma palmae	0	0	0	0	0.000320256	0	0	0	0	0	0	0	0	0	0	0	0	0	0	0	0	0	0	0	0	0	0	0	0	0	0	0	0	0	0	0	0	0	0	0	0	0	0	0	0	0	0	0	0
k__Bacteria | p__Proteobacteria | c__Betaproteobacteria | o__Rhodocyclales | f__Zoogloeaceae | g__Azoarcus | s__	0	0	0	0	0	0	0	0	0	0	0	0	0	0	0	0	0	0	0	0	0	0	0	0	0	0	0	0	0	0	0	0	0	0	0	0	0	0	0	0	0	0	0	0	0	0	0	0	0
k__Bacteria | p__Firmicutes | c__Bacilli | o__Bacillales | f__Paenibacillaceae | g__Brevibacillus | s__	0.000160128	0	0	0	0	0.000320256	0	0	0	0	0	0	0	0	0	0	0	0	0	0	0	0	0.0011209	0	0	0	0	0	0	0	0	0	0	0	0	0	0	0	0	0	0.000800641	0	0	0	0	0	0	0	0
k__Bacteria | p__Proteobacteria | c__Epsilonproteobacteria | o__Campylobacterales | f__Helicobacteraceae | g__Helicobacter | s__Helicobacter apodemus	0	0	0	0	0.000160128	0	0	0	0	0	0	0.000160128	0	0	0	0	0	0	0	0	0	0	0	0	0	0	0	0	0.000160128	0	0.000320256	0	0	0.000160128	0	0	0	0.000320256	0.000160128	0	0	0	0	0	0.000160128	0.000320256	0	0.000320256	0.000160128
k__Bacteria | p__Proteobacteria | c__Gammaproteobacteria | o__Pseudomonadales | f__Pseudomonadaceae | g__Pseudomonas | s__Pseudomonas amygdali	0	0.000160128	0.000160128	0	0	0	0	0.000160128	0	0.000160128	0	0	0	0	0.000160128	0.000160128	0	0	0	0.000320256	0	0	0	0	0	0	0	0	0	0.000480384	0	0	0	0	0.000320256	0	0	0.000160128	0	0	0	0	0	0	0	0	0	0	0
k__Bacteria | p__Proteobacteria | c__Alphaproteobacteria | o__Sphingomonadales | f__Sphingomonadaceae | g__Sphingomonas | s__Sphingomonas panacis	0.000160128	0	0	0	0	0	0	0	0	0	0	0	0	0	0	0	0	0	0.000320256	0	0	0.000160128	0	0	0	0	0	0	0	0	0.000160128	0.000160128	0	0	0	0	0	0	0	0	0	0	0	0	0	0	0	0	0
k__Bacteria | p__Firmicutes | c__Clostridia | o__Clostridiales | f__Lachnospiraceae | g__Butyrivibrio | s__Butyrivibrio fibrisolvens	0.000480384	0	0.000160128	0	0.000640512	0	0	0	0.000320256	0.000800641	0	0	0	0	0	0	0	0	0	0	0	0	0.0011209	0	0	0	0.000320256	0	0	0	0	0	0	0	0	0	0	0	0	0.000160128	0	0	0	0	0	0	0	0	0
k__Bacteria | p__Proteobacteria | c__Alphaproteobacteria | o__Rhodobacterales | f__Rhodobacteraceae | g__Rhodobacter | s__Rhodobacter capsulatus	0	0	0	0	0	0	0	0	0	0	0	0	0	0	0	0	0	0	0	0	0	0	0	0	0	0	0	0	0	0	0	0	0	0	0	0	0	0	0	0	0	0	0	0	0	0	0	0	0
k__Bacteria | p__Proteobacteria | c__Alphaproteobacteria | o__Rhizobiales | f__Brucellaceae | g__Brucella | s__	0	0.000160128	0	0.000320256	0	0	0	0	0	0	0.000160128	0	0.000320256	0.000320256	0	0	0	0	0	0.000640512	0.000160128	0	0	0.000160128	0	0	0	0	0	0	0	0	0	0	0	0	0	0	0	0	0	0	0	0	0	0	0	0	0
k__Bacteria | p__Proteobacteria | c__Epsilonproteobacteria | o__Campylobacterales | f__Helicobacteraceae | g__Helicobacter | s__Helicobacter sp. MIT 01-6242	0	0	0	0	0	0	0	0	0	0	0	0	0	0	0	0	0.000160128	0	0	0	0	0	0	0	0.000320256	0	0	0.000320256	0	0	0	0	0.000160128	0	0	0	0.000320256	0	0	0	0	0	0	0	0.000480384	0	0	0.000320256	0.000480384
k__Bacteria | p__Actinobacteria | c__Actinobacteria | o__Micrococcales | f__Micrococcaceae | g__Arthrobacter | s__Arthrobacter crystallopoietes	0	0	0	0	0	0.000320256	0	0	0	0	0.000160128	0	0	0	0	0.000160128	0	0	0	0	0	0	0	0	0	0	0	0	0	0	0	0	0	0	0	0	0	0	0	0	0	0	0	0	0	0	0	0	0
k__Bacteria | p__Proteobacteria | c__Gammaproteobacteria | o__Enterobacterales | f__Yersiniaceae | g__Yersinia | s__Yersinia pestis	0	0	0	0.000960769	0.000160128	0	0	0	0.000640512	0	0	0	0	0	0	0.000640512	0.000320256	0.000160128	0.000320256	0.000160128	0.000160128	0	0	0	0	0	0	0.000320256	0	0.000160128	0	0.000160128	0	0	0	0	0	0	0	0	0	0	0.0011209	0.000160128	0	0	0	0	0
k__Bacteria | p__Bacteroidetes | c__Bacteroidia | o__Bacteroidales | f__Bacteroidaceae | g__Bacteroides | s__Bacteroides ovatus	0	0	0	0	0.000320256	0	0	0	0	0	0	0	0	0	0	0	0	0	0	0	0	0	0.000320256	0	0	0	0	0	0	0	0	0	0	0	0.000320256	0	0	0	0	0.00128103	0	0	0	0	0	0	0	0	0
k__Bacteria | p__Proteobacteria | c__Alphaproteobacteria | o__Rhizobiales | f__Phyllobacteriaceae | g__Mesorhizobium | s__Mesorhizobium huakuii	0	0.000160128	0	0	0	0	0	0	0	0.000160128	0.000160128	0	0.000480384	0.000160128	0	0	0.000320256	0	0	0	0	0	0	0.000160128	0	0	0	0.000160128	0	0	0	0.000160128	0	0	0.000160128	0	0	0	0.000160128	0.000480384	0	0	0	0	0	0	0	0	0
k__Bacteria | p__Proteobacteria | c__Gammaproteobacteria | o__Enterobacterales | f__Enterobacteriaceae | g__Enterobacter | s__	0	0	0	0	0	0	0	0	0	0	0	0	0	0	0.000160128	0.000480384	0.000320256	0	0	0.000480384	0	0	0	0	0	0	0	0	0	0	0	0	0	0	0	0	0	0	0	0	0	0	0	0	0	0	0	0	0
k__Bacteria | p__Firmicutes | c__Bacilli | o__Lactobacillales | f__Streptococcaceae | g__Streptococcus | s__Streptococcus sanguinis	0.000320256	0.000160128	0	0	0	0.000160128	0	0.000800641	0	0.00192154	0.000640512	0	0.000640512	0	0	0	0	0	0.000160128	0	0.000320256	0	0.000160128	0	0	0	0	0	0.000960769	0	0.000160128	0	0	0	0	0	0	0	0	0	0	0.0011209	0	0.000160128	0.000320256	0.000160128	0	0	0
k__Bacteria | p__Proteobacteria | c__Alphaproteobacteria | o__Rhizobiales | f__Rhizobiaceae | g__Liberibacter | s__Candidatus Liberibacter solanacearum	0	0	0	0	0	0	0	0.000320256	0	0	0	0	0.000320256	0	0.000320256	0	0	0.000320256	0	0.000320256	0.000320256	0	0.000320256	0.000320256	0	0.000160128	0.000320256	0	0	0	0.000160128	0.000160128	0	0	0	0	0	0	0	0.000160128	0	0	0	0	0.000160128	0	0	0	0
k__Bacteria | p__Firmicutes | c__Bacilli | o__Lactobacillales | f__Lactobacillaceae | g__Lactobacillus | s__Lactobacillus murinus	0	0	0	0	0	0	0	0	0.000320256	0	0	0	0	0	0	0	0	0	0	0	0	0.000960769	0	0	0	0	0	0	0.000160128	0	0	0	0	0	0	0	0	0	0	0	0	0	0	0	0	0	0	0	0
k__Bacteria | p__Planctomycetes | c__Phycisphaerae | o__Phycisphaerales | f__Phycisphaeraceae | g__Phycisphaera | s__Phycisphaera mikurensis	0	0	0	0	0	0	0	0	0	0	0	0	0	0	0	0	0	0	0	0	0	0	0	0	0	0	0	0	0	0	0	0	0	0	0	0	0	0	0	0	0	0	0	0	0	0	0	0	0
k__Bacteria | p__Proteobacteria | c__Betaproteobacteria | o__Burkholderiales | f__Burkholderiaceae | g__Burkholderia | s__Burkholderia pseudomallei	0	0	0	0.000160128	0	0.000160128	0	0	0	0	0	0	0	0.000160128	0	0	0	0.000160128	0	0.000160128	0	0	0	0.000160128	0	0	0	0	0	0.000320256	0	0	0	0	0.000640512	0	0	0	0.000160128	0	0	0	0	0	0	0	0	0	0
k__Bacteria | p__Proteobacteria | c__Betaproteobacteria | o__Burkholderiales | f__Comamonadaceae | g__Candidatus Symbiobacter | s__Candidatus Symbiobacter mobilis	0	0.000160128	0	0	0	0	0.000480384	0.00128103	0	0	0	0	0	0.000320256	0.000160128	0	0.000640512	0	0.000320256	0.000320256	0.000160128	0	0	0.000160128	0	0.000320256	0	0.000640512	0	0.000160128	0.000160128	0.000320256	0	0	0	0	0	0	0.000480384	0.000320256	0	0	0	0	0	0	0	0	0
k__Bacteria | p__Proteobacteria | c__Gammaproteobacteria | o__Pseudomonadales | f__Pseudomonadaceae | g__Pseudomonas | s__Pseudomonas sabulinigri	0	0	0	0	0	0	0.000160128	0.000800641	0	0	0	0	0	0.000320256	0	0	0.000160128	0.000480384	0.000160128	0.000480384	0	0	0	0.000960769	0.000160128	0	0	0	0	0.000160128	0	0.000160128	0	0	0	0	0	0	0.000160128	0	0	0	0	0.000480384	0	0	0.000160128	0	0
k__Bacteria | p__Acidobacteria | c__Blastocatellia | o__ | f__ | g__Chloracidobacterium | s__	0	0	0	0	0	0	0	0	0	0	0	0	0	0	0	0	0	0	0	0	0	0	0	0	0	0	0	0	0	0	0	0	0	0	0.000160128	0	0	0	0	0	0	0	0	0	0	0	0	0	0
k__Bacteria | p__Proteobacteria | c__Alphaproteobacteria | o__Sphingomonadales | f__Sphingomonadaceae | g__Sphingopyxis | s__	0	0	0	0.000800641	0	0	0.000160128	0	0	0	0	0	0.000320256	0.000320256	0.00144115	0	0	0	0	0	0.000640512	0.0011209	0.000320256	0.000320256	0	0	0	0.000160128	0	0	0	0.000480384	0	0	0	0	0	0.000160128	0	0	0	0.000160128	0	0	0	0	0	0	0
k__Bacteria | p__Bacteroidetes | c__Bacteroidia | o__ | f__ | g__ | s__	0	0.000480384	0.000160128	0	0.000320256	0.013771	0.000160128	0	0	0	0.000160128	0	0	0	0	0	0	0	0.000160128	0	0	0	0.000320256	0	0	0	0	0	0.000160128	0	0	0	0	0	0	0	0	0	0	0.000640512	0	0	0	0	0	0	0	0	0
k__Bacteria | p__Firmicutes | c__Bacilli | o__Lactobacillales | f__Carnobacteriaceae | g__Carnobacterium | s__	0.000160128	0	0	0.000640512	0	0	0	0	0	0.000160128	0	0	0.00256205	0.0011209	0	0	0.000320256	0	0	0	0	0	0.000160128	0.000160128	0	0	0.000160128	0	0.000160128	0	0	0	0	0.000160128	0	0	0	0	0	0.000160128	0.00128103	0	0	0.000160128	0	0	0	0	0
k__Bacteria | p__Firmicutes | c__Bacilli | o__Lactobacillales | f__Streptococcaceae | g__Streptococcus | s__Streptococcus pluranimalium	0	0	0	0	0	0	0	0	0	0.000320256	0	0	0	0	0	0	0	0	0.000320256	0	0	0	0	0	0	0	0	0	0	0	0	0	0	0	0	0	0	0	0	0	0	0	0.000640512	0.000160128	0	0	0	0	0
k__Bacteria | p__Proteobacteria | c__Alphaproteobacteria | o__Caulobacterales | f__Caulobacteraceae | g__ | s__	0	0	0	0	0	0	0	0	0	0	0	0	0	0.000160128	0	0	0	0	0.000160128	0.000160128	0.000480384	0	0	0	0	0	0.000160128	0	0	0	0	0.000480384	0	0	0	0	0	0	0	0	0	0	0	0	0	0	0	0	0
k__Bacteria | p__Proteobacteria | c__Betaproteobacteria | o__Burkholderiales | f__Comamonadaceae | g__Rhodoferax | s__	0	0	0	0	0	0	0	0	0	0	0	0	0	0	0	0	0	0	0.000160128	0	0	0	0	0	0	0.000160128	0	0	0	0	0	0	0	0	0	0	0	0	0.000160128	0	0	0	0	0	0	0	0	0	0
k__Bacteria | p__Firmicutes | c__Bacilli | o__Lactobacillales | f__Streptococcaceae | g__Streptococcus | s__Streptococcus pseudopneumoniae	0.000160128	0	0	0	0	0	0	0	0	0.000160128	0.000160128	0	0	0	0	0	0	0	0	0	0	0	0	0	0	0	0	0	0	0.000320256	0	0	0	0	0	0	0	0	0	0	0	0	0	0	0	0	0	0	0
k__Bacteria | p__Firmicutes | c__Negativicutes | o__Veillonellales | f__Veillonellaceae | g__Megasphaera | s__Megasphaera stantonii	0	0.000160128	0	0	0	0.000160128	0	0	0	0	0	0	0	0	0	0	0	0	0	0	0	0	0	0	0	0	0	0	0.000320256	0	0	0	0	0	0	0	0	0	0	0	0.000160128	0	0.000160128	0	0	0	0	0	0
k__Bacteria | p__Proteobacteria | c__Alphaproteobacteria | o__Rhizobiales | f__Brucellaceae | g__Brucella | s__Brucella melitensis	0	0	0	0.000800641	0	0	0.000800641	0	0	0	0.000160128	0	0.000320256	0.000480384	0	0.000640512	0	0.000160128	0.000160128	0.000160128	0	0.000160128	0	0.000320256	0	0	0	0.000320256	0	0	0	0	0	0	0.000160128	0	0.000160128	0	0.000160128	0.000480384	0	0	0	0	0	0	0	0	0
k__Bacteria | p__Proteobacteria | c__Betaproteobacteria | o__Burkholderiales | f__Comamonadaceae | g__Polaromonas | s__Polaromonas naphthalenivorans	0	0	0	0	0	0	0	0.000320256	0	0	0	0	0.000320256	0	0	0	0	0.000320256	0.000160128	0	0.000160128	0	0	0	0	0	0	0.000160128	0	0	0	0	0	0	0	0	0	0	0	0	0	0	0	0	0	0	0	0	0
k__Bacteria | p__Proteobacteria | c__Gammaproteobacteria | o__Enterobacterales | f__Enterobacteriaceae | g__Citrobacter | s__Citrobacter freundii	0	0	0.000480384	0.000640512	0	0.000480384	0	0	0.00288231	0.000160128	0	0	0	0	0.000480384	0	0.000800641	0.000320256	0	0	0	0	0.000160128	0	0	0.000640512	0	0.000320256	0	0	0	0	0	0	0	0	0	0	0.000320256	0.000160128	0	0.000160128	0.000480384	0	0	0	0.000160128	0	0
k__Bacteria | p__Proteobacteria | c__Alphaproteobacteria | o__Rhizobiales | f__Methylobacteriaceae | g__Methylorubrum | s__	0	0	0	0	0	0	0	0	0	0	0	0	0	0	0	0	0	0	0	0	0	0	0	0	0	0	0	0	0	0	0	0	0	0	0	0	0	0	0	0	0	0	0	0	0	0	0	0	0
k__Bacteria | p__Proteobacteria | c__Alphaproteobacteria | o__Rhizobiales | f__Methylobacteriaceae | g__Methylorubrum | s__Methylorubrum extorquens	0	0	0	0	0	0	0	0.000480384	0	0	0	0	0.000480384	0.000320256	0.000320256	0.000480384	0	0	0.000160128	0	0	0	0	0	0	0	0	0	0	0	0	0	0	0	0.000160128	0	0	0	0.000320256	0	0	0	0	0	0	0.000160128	0	0	0
k__Bacteria | p__Proteobacteria | c__Gammaproteobacteria | o__Pseudomonadales | f__Moraxellaceae | g__Acinetobacter | s__Acinetobacter haemolyticus	0	0	0.000480384	0.000160128	0	0	0.00176141	0	0.000480384	0	0	0	0	0.00256205	0.00304243	0.000960769	0.000800641	0.000160128	0.0011209	0	0.000480384	0.000320256	0	0.0011209	0	0	0	0.000160128	0	0	0.000320256	0.000160128	0	0	0.000480384	0	0	0	0	0.000160128	0	0	0	0	0	0	0	0	0.000160128
k__Bacteria | p__Proteobacteria | c__Gammaproteobacteria | o__Pseudomonadales | f__Pseudomonadaceae | g__Pseudomonas | s__Pseudomonas orientalis	0	0	0.000320256	0.000640512	0	0	0.000160128	0.000160128	0	0	0	0	0	0.000800641	0.000320256	0.000160128	0	0.000640512	0.000640512	0.000320256	0	0.000160128	0	0	0	0.000320256	0	0	0	0.000320256	0	0	0	0.000160128	0.000320256	0	0	0	0	0	0	0	0	0.000320256	0	0.000160128	0	0	0.000160128
k__Bacteria | p__Firmicutes | c__Clostridia | o__Clostridiales | f__Ruminococcaceae | g__Flavonifractor | s__Flavonifractor plautii	0	0.000160128	0	0.000640512	0.000480384	0	0	0	0.000160128	0	0	0	0	0	0	0	0.000160128	0.000160128	0	0	0	0	0	0	0	0	0.000160128	0	0	0	0	0	0	0	0	0	0	0	0	0.00432346	0	0.000160128	0	0	0	0	0	0	0
k__Bacteria | p__Firmicutes | c__Bacilli | o__Lactobacillales | f__Aerococcaceae | g__Aerococcus | s__	0.000160128	0	0	0	0.000160128	0	0	0	0	0.000320256	0.000160128	0	0.000480384	0.000320256	0	0	0	0	0.000640512	0	0	0.000160128	0	0	0	0	0.000480384	0	0	0	0	0	0	0	0	0	0.000160128	0	0	0.000160128	0.00144115	0	0.000160128	0.000160128	0.000960769	0.000160128	0	0	0
k__Bacteria | p__Proteobacteria | c__Betaproteobacteria | o__Rhodocyclales | f__Azonexaceae | g__Dechloromonas | s__	0	0	0	0	0	0	0	0	0	0	0	0	0	0	0	0	0	0	0	0	0	0	0	0	0	0	0	0	0	0	0	0	0	0	0	0	0	0	0	0	0	0	0	0	0	0	0	0	0
k__Bacteria | p__Firmicutes | c__Bacilli | o__Lactobacillales | f__Lactobacillaceae | g__Lactobacillus | s__Lactobacillus paracasei	0	0	0	0	0	0	0	0	0	0	0	0	0	0	0	0	0	0	0	0	0	0.00224179	0	0	0	0	0	0	0	0	0	0	0	0	0	0	0	0	0	0	0	0	0	0	0	0	0	0	0
k__Bacteria | p__Proteobacteria | c__Betaproteobacteria | o__Burkholderiales | f__Alcaligenaceae | g__Paenalcaligenes | s__Paenalcaligenes hominis	0	0	0	0	0	0	0	0	0	0	0	0	0	0	0	0	0	0	0	0	0	0	0	0	0	0.000160128	0	0	0	0	0	0.000160128	0	0	0	0	0	0	0	0	0	0	0	0	0	0	0	0	0
k__Bacteria | p__Firmicutes | c__Bacilli | o__Lactobacillales | f__Lactobacillaceae | g__Lactobacillus | s__Lactobacillus acetotolerans	0	0	0	0	0	0	0	0	0	0	0	0	0	0	0	0	0	0	0	0	0	0.000480384	0	0	0	0	0	0	0	0	0	0	0	0	0	0	0	0	0	0	0	0	0	0	0	0	0	0	0
k__Bacteria | p__Firmicutes | c__Clostridia | o__Clostridiales | f__Ruminococcaceae | g__Ruminococcus | s__	0	0	0	0	0.000480384	0	0	0	0	0	0	0	0	0	0	0	0.000640512	0	0	0	0	0	0.000480384	0	0	0	0	0	0	0	0.000160128	0	0	0	0	0	0	0	0	0.00480384	0	0	0	0	0	0	0	0	0
k__Bacteria | p__Proteobacteria | c__Betaproteobacteria | o__Burkholderiales | f__Alcaligenaceae | g__Oligella | s__Oligella urethralis	0	0	0	0	0	0	0	0	0	0	0	0	0	0	0	0	0	0	0	0	0	0	0	0	0	0	0	0	0	0	0	0	0	0	0	0	0	0	0	0	0	0	0	0	0	0	0	0	0
k__Bacteria | p__Spirochaetes | c__Spirochaetia | o__Spirochaetales | f__Spirochaetaceae | g__Sediminispirochaeta | s__Sediminispirochaeta smaragdinae	0	0	0	0	0.000320256	0.000480384	0	0	0	0	0.000160128	0	0	0	0	0	0	0	0	0	0	0	0	0	0	0	0	0	0	0	0	0	0	0	0	0	0	0	0	0	0	0	0	0	0	0	0	0	0
k__Bacteria | p__Bacteroidetes | c__Bacteroidia | o__Bacteroidales | f__ | g__Candidatus Azobacteroides | s__Candidatus Azobacteroides pseudotrichonymphae	0.000320256	0	0	0.000320256	0.000320256	0.00192154	0	0	0	0	0.000160128	0	0	0	0	0	0	0	0	0	0	0	0	0	0	0	0	0	0	0	0	0.000160128	0.000160128	0	0	0	0	0	0	0.000640512	0	0	0	0	0	0	0	0	0
k__Bacteria | p__Firmicutes | c__Erysipelotrichia | o__Erysipelotrichales | f__Erysipelotrichaceae | g__Erysipelothrix | s__Erysipelothrix rhusiopathiae	0.000320256	0	0	0	0.000160128	0	0	0.000160128	0	0.000160128	0.000160128	0	0	0	0	0	0	0	0	0	0	0	0	0	0	0	0	0	0.000160128	0	0	0	0	0	0	0	0	0	0	0.000480384	0	0.000160128	0	0	0	0	0	0	0
k__Bacteria | p__Proteobacteria | c__Gammaproteobacteria | o__Xanthomonadales | f__Xanthomonadaceae | g__Xanthomonas | s__	0	0	0	0	0	0	0.000160128	0	0	0	0	0	0	0.000480384	0	0	0	0	0	0	0	0	0	0	0	0	0	0.000320256	0	0.000160128	0	0	0	0	0	0	0	0.000160128	0	0	0	0	0	0	0	0	0	0	0
k__Bacteria | p__Proteobacteria | c__Gammaproteobacteria | o__Alteromonadales | f__Alteromonadaceae | g__Alteromonas | s__Alteromonas australica	0	0	0.000160128	0	0	0	0.000160128	0	0	0	0	0	0	0	0	0	0.000160128	0	0	0.000160128	0.000160128	0	0	0	0	0	0	0	0	0	0.000160128	0	0	0	0	0	0	0	0.000160128	0	0	0.000320256	0.000160128	0.000160128	0	0.000320256	0.000160128	0	0
k__Bacteria | p__Proteobacteria | c__Epsilonproteobacteria | o__Campylobacterales | f__Helicobacteraceae | g__Helicobacter | s__Helicobacter mustelae	0	0	0	0	0	0	0	0	0	0	0	0	0	0	0	0	0	0	0	0	0	0	0	0	0	0	0	0	0.000160128	0	0.000160128	0	0	0	0	0	0.000160128	0	0	0	0	0	0	0	0	0	0	0.000160128	0
k__Bacteria | p__Proteobacteria | c__Alphaproteobacteria | o__Rhizobiales | f__Bartonellaceae | g__Bartonella | s__Bartonella australis	0.000320256	0	0	0	0	0	0	0.000320256	0	0	0	0	0.000640512	0.000320256	0	0	0	0	0	0.000800641	0	0	0	0.000160128	0	0	0	0	0	0.000480384	0	0.000320256	0	0	0	0	0	0.000160128	0.000320256	0	0	0	0	0	0	0	0	0	0
k__Bacteria | p__Proteobacteria | c__Alphaproteobacteria | o__Rhizobiales | f__Rhizobiaceae | g__Rhizobium | s__Rhizobium sp. ACO-34A	0	0.000160128	0	0	0	0	0	0	0	0	0	0	0.000480384	0	0	0	0.000160128	0	0.000160128	0	0	0	0	0.000160128	0	0.000160128	0.000160128	0.000320256	0	0.000320256	0	0.000320256	0	0	0	0	0	0	0.000320256	0	0	0	0	0.000160128	0	0	0	0	0
k__Bacteria | p__Proteobacteria | c__Betaproteobacteria | o__Burkholderiales | f__Comamonadaceae | g__Melaminivora | s__	0	0	0	0	0	0.000320256	0	0	0	0	0	0	0	0	0	0	0	0	0	0	0	0	0	0	0	0	0	0	0	0	0	0	0	0	0	0	0	0	0	0	0	0	0	0	0	0	0	0	0
k__Bacteria | p__Proteobacteria | c__Alphaproteobacteria | o__Rhodobacterales | f__Rhodobacteraceae | g__Rhodobacter | s__Rhodobacter sphaeroides	0	0	0	0	0	0	0	0	0	0	0	0	0	0	0	0	0	0	0	0	0	0	0	0	0	0	0	0	0	0	0	0	0	0	0	0	0	0	0	0	0	0	0	0	0	0	0	0	0
k__Bacteria | p__Proteobacteria | c__Gammaproteobacteria | o__Pseudomonadales | f__Moraxellaceae | g__Moraxella | s__Moraxella osloensis	0	0.000160128	0	0.000480384	0	0	0	0	0	0	0	0	0	0.000160128	0	0	0	0	0.000160128	0.000480384	0	0	0	0	0	0.00752602	0	0	0	0	0	0.000160128	0	0	0	0	0	0	0	0	0	0	0	0	0	0	0	0	0
k__Bacteria | p__Firmicutes | c__Bacilli | o__Lactobacillales | f__Streptococcaceae | g__Streptococcus | s__Streptococcus ruminantium	0.000160128	0.000160128	0	0	0	0	0	0	0.00384307	0	0.00160128	0	0	0.000160128	0	0	0.000160128	0	0.000160128	0	0	0	0.000160128	0	0	0	0.000160128	0	0.000640512	0	0	0	0	0.000160128	0	0	0	0	0	0	0	0.000160128	0	0.00160128	0	0	0	0	0
k__Bacteria | p__Proteobacteria | c__Alphaproteobacteria | o__Rhizobiales | f__Phyllobacteriaceae | g__Chelativorans | s__Chelativorans sp. BNC1	0	0	0	0	0	0	0.000320256	0	0	0.000160128	0	0	0	0	0.000480384	0	0	0	0	0.000320256	0	0.000800641	0	0.000320256	0	0	0	0	0	0	0	0.000160128	0	0	0	0	0	0	0	0	0	0	0	0	0	0	0	0	0
k__Bacteria | p__Proteobacteria | c__Alphaproteobacteria | o__Rhizobiales | f__Rhizobiaceae | g__Sinorhizobium | s__Sinorhizobium fredii	0	0	0.000160128	0	0	0	0	0.000800641	0.000160128	0	0	0	0.000640512	0.000480384	0	0	0.000160128	0.000160128	0	0.000480384	0.000320256	0	0	0.000480384	0	0.000320256	0.000160128	0	0	0.000640512	0	0	0.000160128	0	0	0	0	0	0	0	0	0	0.000160128	0.000160128	0	0	0	0	0
k__Bacteria | p__Bacteroidetes | c__Flavobacteriia | o__Flavobacteriales | f__Flavobacteriaceae | g__Capnocytophaga | s__Capnocytophaga leadbetteri	0	0	0	0.000480384	0	0	0	0	0	0	0	0	0	0	0	0	0	0	0	0	0	0	0	0	0	0	0	0	0	0	0	0	0	0	0	0	0	0	0	0	0	0	0	0	0	0	0	0	0
k__Bacteria | p__Actinobacteria | c__Actinobacteria | o__ | f__ | g__ | s__	0	0	0	0	0	0	0	0	0	0.000320256	0	0	0	0	0	0	0	0	0	0	0	0	0	0	0	0	0	0	0	0	0	0	0	0	0	0	0	0	0	0	0	0	0	0.000160128	0	0	0	0	0
k__Bacteria | p__Firmicutes | c__Bacilli | o__Lactobacillales | f__Lactobacillaceae | g__Lactobacillus | s__Lactobacillus paracollinoides	0	0	0	0	0	0	0	0	0	0	0	0	0	0	0	0	0	0	0	0	0	0.00352282	0	0	0	0	0	0	0	0	0	0	0	0	0	0	0	0	0	0	0	0	0	0	0	0	0	0	0
k__Bacteria | p__Proteobacteria | c__Gammaproteobacteria | o__Xanthomonadales | f__Xanthomonadaceae | g__Pseudoxanthomonas | s__Pseudoxanthomonas spadix	0	0	0	0	0	0	0.000480384	0	0	0	0	0.000160128	0	0	0	0	0	0	0	0	0.000160128	0.000160128	0	0	0	0	0	0	0	0.000160128	0	0	0	0	0	0	0	0	0	0	0	0	0	0	0	0	0	0	0
k__Bacteria | p__Proteobacteria | c__Betaproteobacteria | o__Neisseriales | f__Chromobacteriaceae | g__Jeongeupia | s__Jeongeupia sp. USM3	0	0	0	0	0	0	0	0	0	0	0	0	0	0	0	0	0	0	0	0	0	0	0	0	0	0	0	0	0	0	0	0	0	0	0	0	0	0	0	0	0	0	0	0	0	0	0	0	0
k__Bacteria | p__Proteobacteria | c__Alphaproteobacteria | o__Caulobacterales | f__Caulobacteraceae | g__Phenylobacterium | s__	0	0	0	0	0	0	0	0	0	0	0	0	0.000320256	0.000480384	0	0	0	0	0.000160128	0.000320256	0	0	0	0.000640512	0	0	0	0	0	0	0	0.000320256	0	0	0.000640512	0	0	0	0	0	0	0	0	0.000480384	0	0	0.000160128	0	0
k__Bacteria | p__Bacteroidetes | c__Chitinophagia | o__Chitinophagales | f__Chitinophagaceae | g__Niastella | s__Niastella koreensis	0	0	0	0	0	0	0	0	0	0	0	0	0	0.000160128	0	0	0	0	0	0	0	0.000160128	0	0	0	0	0	0	0	0	0	0.000480384	0	0	0	0	0	0	0	0	0	0	0	0	0	0	0	0	0
k__Bacteria | p__Proteobacteria | c__Epsilonproteobacteria | o__Campylobacterales | f__Helicobacteraceae | g__Helicobacter | s__Helicobacter himalayensis	0	0.000160128	0	0	0	0	0	0	0	0	0	0	0	0	0	0	0	0	0	0	0	0	0	0	0.000160128	0	0	0	0	0	0	0	0.000160128	0	0	0	0	0	0	0	0	0	0.000160128	0	0	0	0.000160128	0	0.000960769
k__Bacteria | p__Firmicutes | c__Bacilli | o__Lactobacillales | f__Streptococcaceae | g__Streptococcus | s__Streptococcus australis	0	0	0	0	0.000480384	0	0	0	0	0.000320256	0.00128103	0	0.000160128	0	0	0	0.000160128	0	0.000480384	0	0.000640512	0.000480384	0.000160128	0	0	0	0	0	0.000320256	0	0	0	0	0	0	0	0	0	0	0	0	0.000320256	0.000480384	0	0	0.000160128	0	0	0
k__Bacteria | p__Firmicutes | c__Bacilli | o__Lactobacillales | f__Lactobacillaceae | g__Lactobacillus | s__Lactobacillus sakei	0	0	0.000320256	0	0	0.000160128	0	0	0	0.000320256	0	0	0.000480384	0.000320256	0	0	0.000160128	0	0	0	0	0.00384307	0	0	0	0	0	0	0	0	0	0	0	0	0	0	0	0	0	0	0	0	0	0	0.000320256	0	0	0	0
k__Bacteria | p__Firmicutes | c__Clostridia | o__ | f__ | g__ | s__	0	0	0.000160128	0	0.000320256	0	0	0	0	0	0	0	0	0	0	0	0	0	0	0	0	0	0	0	0	0	0	0	0	0	0	0	0	0	0	0	0	0	0	0	0	0	0	0	0	0	0	0	0
k__Bacteria | p__Bacteroidetes | c__Bacteroidia | o__Bacteroidales | f__Bacteroidaceae | g__Bacteroides | s__Bacteroides thetaiotaomicron	0	0	0	0	0.000480384	0.0011209	0	0	0	0	0	0	0	0	0	0	0	0	0	0	0	0	0	0	0	0	0	0	0	0	0	0	0	0	0	0	0	0	0	0	0	0	0	0	0	0	0	0	0
k__Bacteria | p__Proteobacteria | c__Gammaproteobacteria | o__Pasteurellales | f__Pasteurellaceae | g__Actinobacillus | s__Actinobacillus porcitonsillarum	0.000480384	0	0	0	0	0	0	0	0.000160128	0.000160128	0	0	0	0	0	0	0	0	0	0	0	0	0	0	0	0.000160128	0.000320256	0	0	0	0	0.000160128	0	0	0	0	0	0	0	0.000320256	0	0.0011209	0	0.000160128	0	0	0	0	0
k__Bacteria | p__Bacteroidetes | c__Bacteroidia | o__Bacteroidales | f__Tannerellaceae | g__Parabacteroides | s__Parabacteroides sp. CT06	0	0	0	0	0	0	0	0	0	0	0	0	0	0	0	0	0	0	0	0	0	0	0	0	0	0	0	0	0	0	0	0	0	0	0	0	0	0	0	0	0	0	0	0	0	0	0	0	0
k__Bacteria | p__Firmicutes | c__Bacilli | o__Lactobacillales | f__Streptococcaceae | g__Streptococcus | s__Streptococcus gordonii	0.000320256	0	0	0	0	0	0	0	0	0.000320256	0	0	0.000800641	0.000320256	0	0	0	0	0.00128103	0	0	0	0.000160128	0	0	0	0	0	0.000480384	0	0	0	0	0	0	0	0	0	0	0	0.000640512	0	0.000480384	0	0.000320256	0	0	0	0
k__Bacteria | p__Firmicutes | c__Bacilli | o__Bacillales | f__Bacillaceae | g__Bacillus | s__Bacillus subtilis	0	0	0	0	0	0	0	0	0	0	0	0	0	0	0	0	0	0	0	0	0	0.000160128	0.000640512	0	0	0	0	0	0	0	0	0	0	0	0	0	0	0	0	0	0.000480384	0	0	0	0	0	0	0	0
k__Bacteria | p__Proteobacteria | c__Betaproteobacteria | o__Burkholderiales | f__Comamonadaceae | g__Pulveribacter | s__Pulveribacter suum	0	0	0	0	0	0	0	0	0	0	0	0	0	0	0	0	0	0	0	0	0	0	0	0	0	0	0	0	0	0	0	0	0	0	0	0	0	0	0	0	0	0	0	0	0	0	0	0	0
k__Bacteria | p__Proteobacteria | c__Betaproteobacteria | o__Burkholderiales | f__Burkholderiaceae | g__Burkholderia | s__Burkholderia mallei	0	0	0.000160128	0	0	0	0	0	0	0	0	0	0.000480384	0	0	0	0	0	0	0	0	0	0	0	0	0	0	0	0	0	0	0	0	0	0	0	0	0	0	0	0	0	0	0	0	0	0	0	0
k__Bacteria | p__Proteobacteria | c__Betaproteobacteria | o__Neisseriales | f__Neisseriaceae | g__Eikenella | s__Eikenella corrodens	0.000320256	0	0	0	0.000320256	0	0	0	0	0.000640512	0	0	0	0.000160128	0	0	0	0	0	0	0	0	0	0	0	0.000160128	0	0	0	0	0.000160128	0	0	0.000320256	0	0	0	0	0	0	0	0.000160128	0	0.00736589	0.000480384	0.000320256	0	0	0
k__Bacteria | p__Proteobacteria | c__Gammaproteobacteria | o__Pasteurellales | f__Pasteurellaceae | g__Gallibacterium | s__	0	0	0	0	0	0	0	0	0	0.000480384	0.000320256	0	0	0	0	0	0	0	0.000160128	0	0	0	0	0	0	0.000320256	0.000320256	0	0.000160128	0	0	0	0	0	0	0	0	0	0	0	0	0.000160128	0	0	0	0	0.000160128	0	0
k__Bacteria | p__Proteobacteria | c__Betaproteobacteria | o__Nitrosomonadales | f__ | g__ | s__	0	0	0	0	0	0	0	0	0	0	0	0	0	0	0.000160128	0	0	0	0	0	0	0	0	0	0	0	0	0	0	0.000160128	0	0	0	0	0	0	0	0	0	0	0	0	0.000160128	0	0.000160128	0	0	0	0
k__Bacteria | p__Proteobacteria | c__Deltaproteobacteria | o__Myxococcales | f__Polyangiaceae | g__Sorangium | s__Sorangium cellulosum	0	0	0	0	0	0	0	0	0	0	0	0	0	0	0	0	0	0	0	0	0	0	0	0	0	0	0	0	0	0.000160128	0	0	0	0	0	0	0	0	0	0	0	0	0	0.000160128	0	0	0	0	0
k__Bacteria | p__Firmicutes | c__Bacilli | o__Bacillales | f__Listeriaceae | g__Listeria | s__	0	0	0	0	0	0	0	0	0	0	0	0	0	0	0	0	0	0	0	0	0	0	0	0	0	0	0.000320256	0	0	0	0	0	0	0	0.000160128	0	0	0	0	0.018735	0	0	0	0	0	0	0	0	0
k__Bacteria | p__Firmicutes | c__Clostridia | o__Clostridiales | f__Lachnospiraceae | g__Herbinix | s__Herbinix luporum	0	0	0	0	0	0	0	0	0	0	0	0	0	0	0	0	0	0	0	0	0	0	0.000800641	0	0	0	0	0	0	0	0	0	0	0	0	0	0	0	0	0.000320256	0	0	0	0	0	0	0	0	0
k__Bacteria | p__Firmicutes | c__Clostridia | o__Clostridiales | f__Lachnospiraceae | g__Anaerotignum | s__Anaerotignum propionicum	0	0	0	0	0.000160128	0.000640512	0	0	0	0	0	0	0	0	0	0	0	0.000160128	0	0	0	0	0.000320256	0	0	0	0.000160128	0	0	0	0	0	0	0	0	0	0	0	0	0	0	0	0	0	0	0	0	0	0
k__Bacteria | p__Proteobacteria | c__Deltaproteobacteria | o__Myxococcales | f__Polyangiaceae | g__Pajaroellobacter | s__Pajaroellobacter abortibovis	0	0	0	0	0	0	0	0	0	0	0	0	0	0	0	0	0	0	0	0	0	0	0	0	0	0	0	0	0	0	0	0	0	0	0	0	0	0	0	0	0	0	0	0	0	0	0	0	0
k__Bacteria | p__Proteobacteria | c__Gammaproteobacteria | o__Pseudomonadales | f__Pseudomonadaceae | g__Pseudomonas | s__Pseudomonas sp. PONIH3	0	0.000160128	0	0	0	0	0	0.000160128	0	0	0	0	0.000320256	0.000480384	0	0.000160128	0	0	0.000160128	0.000160128	0	0	0	0.000160128	0	0.000160128	0.000480384	0	0	0	0	0.000320256	0	0	0.000160128	0	0	0	0	0	0	0	0	0	0	0	0	0	0.000160128
k__Bacteria | p__Firmicutes | c__Bacilli | o__Bacillales | f__Planococcaceae | g__Planococcus | s__Planococcus sp. MB-3u-03	0	0	0	0	0	0	0	0	0	0	0.000320256	0	0	0	0	0	0	0	0	0	0	0	0.000320256	0	0	0	0	0	0.000160128	0	0	0	0	0	0	0	0	0	0	0.000160128	0.000960769	0	0	0	0	0.000160128	0	0	0
k__Bacteria | p__Firmicutes | c__Negativicutes | o__Veillonellales | f__Veillonellaceae | g__Dialister | s__	0	0	0	0	0	0	0	0	0.000160128	0	0	0	0	0	0	0	0	0	0.000160128	0	0	0	0.000960769	0	0	0	0	0	0	0	0	0	0	0	0	0	0	0	0	0.000640512	0	0	0	0	0	0	0	0	0
k__Bacteria | p__Proteobacteria | c__Betaproteobacteria | o__Burkholderiales | f__Comamonadaceae | g__Ramlibacter | s__Ramlibacter tataouinensis	0	0	0	0	0	0	0	0	0	0	0	0	0	0.000480384	0	0	0	0	0	0	0	0	0	0	0	0	0	0	0	0	0	0	0	0	0	0	0	0	0	0	0	0	0	0	0	0	0	0	0
k__Bacteria | p__Proteobacteria | c__Alphaproteobacteria | o__Rhizobiales | f__Rhodobiaceae | g__Parvibaculum | s__Parvibaculum lavamentivorans	0.000480384	0	0	0	0	0	0.000800641	0	0.000480384	0.000160128	0	0	0.000640512	0.000960769	0.000480384	0.000320256	0.000960769	0.000480384	0.000160128	0	0.00128103	0.000960769	0	0.000960769	0	0.000160128	0	0	0	0	0	0.0011209	0	0	0	0	0	0	0.000160128	0	0	0	0	0	0	0	0	0	0
k__Bacteria | p__Proteobacteria | c__Alphaproteobacteria | o__Sphingomonadales | f__Sphingomonadaceae | g__Sphingomonas | s__Sphingomonas indica	0	0	0	0	0	0	0	0	0	0	0	0	0.000320256	0	0	0	0	0	0	0	0	0.000160128	0	0.000160128	0	0	0	0	0	0.000320256	0	0	0	0	0	0	0	0	0	0	0	0	0	0	0	0	0	0	0
k__Bacteria | p__Proteobacteria | c__Betaproteobacteria | o__Burkholderiales | f__Comamonadaceae | g__Hydrogenophaga | s__Hydrogenophaga sp. RAC07	0	0	0	0	0	0	0	0	0	0	0	0	0	0	0	0	0	0	0	0	0	0	0	0	0	0	0	0	0	0	0	0	0	0	0	0	0	0	0	0	0	0	0	0	0	0	0	0	0
k__Bacteria | p__Proteobacteria | c__Gammaproteobacteria | o__Pseudomonadales | f__Moraxellaceae | g__Psychrobacter | s__	0	0	0	0	0	0	0	0	0	0	0	0	0	0	0	0	0	0	0	0	0	0	0	0.000160128	0	0	0	0	0	0	0	0	0	0	0	0	0	0	0	0	0	0	0	0	0	0	0	0	0
k__Bacteria | p__Proteobacteria | c__Gammaproteobacteria | o__Methylococcales | f__Methylococcaceae | g__Methylocaldum | s__Methylocaldum marinum	0	0.000160128	0	0	0.000320256	0	0	0	0.000160128	0	0	0	0	0.000160128	0.000320256	0.000160128	0	0	0	0	0	0	0	0.000320256	0.000160128	0	0	0	0	0	0	0	0	0	0.000320256	0	0	0	0	0	0	0.000160128	0	0.000160128	0	0	0	0	0.000160128
k__Bacteria | p__Actinobacteria | c__Actinobacteria | o__Corynebacteriales | f__Nocardiaceae | g__Rhodococcus | s__Rhodococcus sp. S2-17	0	0	0	0	0	0	0	0	0	0	0	0	0	0.000160128	0	0	0.000160128	0	0	0	0	0.000160128	0	0	0	0	0	0.000160128	0	0.000320256	0	0.000160128	0	0	0	0	0	0	0.000160128	0	0	0.000160128	0	0	0	0	0	0	0
k__Bacteria | p__Firmicutes | c__Clostridia | o__Clostridiales | f__Clostridiaceae | g__Clostridium | s__Clostridium tyrobutyricum	0	0	0	0	0.000320256	0	0	0	0.000160128	0	0.0011209	0	0	0	0	0	0	0	0	0	0	0	0.000160128	0	0	0	0	0	0	0	0	0	0	0	0	0	0	0	0	0	0.000480384	0	0	0	0	0	0	0	0
k__Bacteria | p__Firmicutes | c__Bacilli | o__Bacillales | f__Planococcaceae | g__Kurthia | s__Kurthia sp. 11kri321	0	0.000640512	0	0.000480384	0	0.000640512	0	0.000320256	0	0	0	0	0	0	0	0	0.000160128	0	0	0	0	0	0	0	0	0	0	0	0	0	0.000160128	0.000320256	0	0	0.000160128	0	0	0	0.000640512	0.0153723	0	0	0	0	0	0	0	0	0
k__Bacteria | p__Firmicutes | c__Clostridia | o__Clostridiales | f__Clostridiales Family XIII. Incertae Sedis | g__ | s__[Eubacterium] minutum	0	0	0	0	0	0.000800641	0	0	0	0	0	0	0	0	0	0	0	0	0	0	0	0	0.000160128	0	0	0	0	0	0	0	0	0	0	0	0	0	0	0	0	0.000960769	0	0	0	0	0	0.000160128	0	0	0
k__Bacteria | p__Firmicutes | c__Clostridia | o__Clostridiales | f__Lachnospiraceae | g__Cellulosilyticum | s__Cellulosilyticum lentocellum	0	0	0.000160128	0	0.000800641	0	0	0	0.000160128	0.000160128	0	0	0	0	0.000320256	0	0.000320256	0	0	0	0	0	0.000160128	0	0	0	0	0	0	0	0	0	0	0	0	0	0	0	0	0	0	0	0	0	0	0	0	0	0
k__Bacteria | p__Proteobacteria | c__Betaproteobacteria | o__Burkholderiales | f__ | g__Rubrivivax | s__Rubrivivax gelatinosus	0	0	0	0	0	0	0	0	0	0	0	0	0	0	0	0	0	0	0	0	0	0	0	0	0	0	0	0	0	0	0	0	0	0	0	0	0	0	0	0	0	0	0	0	0	0	0	0	0
k__Bacteria | p__Proteobacteria | c__Betaproteobacteria | o__Neisseriales | f__Neisseriaceae | g__Vitreoscilla | s__Vitreoscilla sp. C1	0.000160128	0	0	0	0	0	0	0	0	0	0	0	0	0.000320256	0	0	0	0	0.000480384	0	0	0	0	0	0	0	0.000160128	0	0	0	0	0	0	0	0.000320256	0	0	0	0	0	0	0	0.000480384	0.000480384	0	0	0	0	0
k__Bacteria | p__Bacteroidetes | c__Chitinophagia | o__Chitinophagales | f__Chitinophagaceae | g__Chitinophaga | s__	0	0.000160128	0	0	0	0	0.000320256	0	0.000160128	0	0	0	0	0	0	0	0	0	0	0	0.000160128	0	0	0	0	0	0	0	0	0	0	0	0	0	0	0	0	0	0	0	0	0	0	0	0	0	0	0	0
k__Bacteria | p__Proteobacteria | c__Alphaproteobacteria | o__Rhizobiales | f__Rhizobiaceae | g__Liberibacter | s__Liberibacter crescens	0	0	0	0	0	0	0	0	0	0	0	0	0.000480384	0.000640512	0	0	0	0	0	0.000160128	0.000160128	0	0	0.000480384	0	0	0	0	0	0	0	0	0.000160128	0	0.000320256	0	0	0	0	0	0	0	0	0	0	0	0	0	0
k__Bacteria | p__Proteobacteria | c__Gammaproteobacteria | o__Enterobacterales | f__Erwiniaceae | g__Erwinia | s__Erwinia sp. Ejp617	0	0	0	0	0	0	0	0	0.000320256	0.000800641	0	0	0.000160128	0	0	0	0.000320256	0	0	0	0	0.000160128	0.000160128	0.000160128	0	0.000960769	0.000160128	0	0	0.000160128	0	0	0	0	0	0	0	0	0	0.000160128	0	0	0.00176141	0	0	0	0	0	0
k__Bacteria | p__Bacteroidetes | c__Cytophagia | o__Cytophagales | f__ | g__ | s__	0	0	0	0	0.000320256	0.000480384	0	0	0	0	0	0	0	0	0	0	0	0	0	0	0	0	0	0	0	0	0	0	0	0	0	0	0	0	0	0	0	0	0	0	0	0	0	0	0	0	0	0	0
k__Bacteria | p__Proteobacteria | c__Alphaproteobacteria | o__Sphingomonadales | f__Sphingomonadaceae | g__Sphingomonas | s__Sphingomonas taxi	0	0	0	0	0	0	0	0	0	0	0	0	0	0	0	0	0	0	0	0	0	0	0	0	0	0	0	0	0	0	0	0	0	0	0	0	0	0	0	0	0	0	0	0	0	0	0	0	0
k__Bacteria | p__Bacteroidetes | c__Cytophagia | o__Cytophagales | f__ | g__Chryseolinea | s__Chryseolinea soli	0	0	0	0	0	0	0	0	0	0	0	0	0	0	0	0	0	0	0	0	0	0	0	0	0	0	0	0	0	0	0	0	0	0	0	0	0	0	0	0	0	0	0	0	0	0	0	0	0
k__Bacteria | p__Firmicutes | c__Negativicutes | o__Veillonellales | f__Veillonellaceae | g__Megasphaera | s__Megasphaera hexanoica	0	0	0	0	0	0	0	0	0	0	0	0	0	0	0	0	0	0	0	0	0	0	0	0	0	0	0	0	0	0	0	0	0	0	0	0	0	0	0	0	0	0	0	0	0.000160128	0.000160128	0	0	0
k__Bacteria | p__Proteobacteria | c__Gammaproteobacteria | o__Enterobacterales | f__Enterobacteriaceae | g__Kosakonia | s__Kosakonia cowanii	0	0	0	0	0	0	0	0	0.000160128	0	0	0	0.000480384	0	0	0	0	0.000160128	0	0	0	0	0	0	0	0	0.000160128	0	0	0	0	0	0	0	0	0	0	0	0	0	0	0	0	0	0	0	0	0	0
k__Bacteria | p__Proteobacteria | c__Gammaproteobacteria | o__Pseudomonadales | f__Pseudomonadaceae | g__Pseudomonas | s__Pseudomonas xinjiangensis	0	0.000160128	0	0	0	0	0.000160128	0.0011209	0	0	0	0	0	0	0.000160128	0.000320256	0.000480384	0.000480384	0	0	0.000320256	0	0.000160128	0	0	0.000320256	0	0	0	0	0	0	0	0	0	0	0	0	0	0.000160128	0	0	0	0	0	0	0	0	0
k__Bacteria | p__Proteobacteria | c__Alphaproteobacteria | o__Rhodospirillales | f__Acetobacteraceae | g__Gluconobacter | s__Gluconobacter albidus	0	0	0	0	0	0.000160128	0.000160128	0	0	0	0	0	0	0	0	0	0	0	0	0.000160128	0	0.000160128	0	0	0	0.000160128	0	0.000160128	0	0.000320256	0	0.000160128	0	0	0.000480384	0	0	0	0.000160128	0	0	0	0.000160128	0	0	0	0	0.000160128	0.000160128
k__Bacteria | p__Bacteroidetes | c__Cytophagia | o__Cytophagales | f__Cytophagaceae | g__Spirosoma | s__	0	0	0	0	0	0	0	0	0	0	0	0	0	0	0	0	0	0	0	0	0	0	0	0	0	0	0	0	0	0	0	0	0	0	0	0	0	0	0	0	0	0	0	0	0	0	0	0	0
k__Bacteria | p__Firmicutes | c__Clostridia | o__Clostridiales | f__Clostridiaceae | g__Clostridium | s__Clostridium beijerinckii	0	0	0	0	0	0	0	0	0	0	0	0	0	0	0	0	0	0	0	0	0	0	0	0	0	0	0	0	0	0	0	0	0	0	0	0	0	0	0	0.000320256	0	0	0	0	0	0	0	0	0
k__Bacteria | p__Spirochaetes | c__Spirochaetia | o__Spirochaetales | f__Spirochaetaceae | g__Treponema | s__Treponema pedis	0	0	0.000160128	0	0	0.000320256	0	0	0	0	0	0	0	0	0	0	0	0	0	0	0	0	0	0	0	0	0	0	0	0	0	0	0	0	0	0	0	0	0	0	0	0	0	0	0	0	0	0	0
k__Bacteria | p__Proteobacteria | c__Gammaproteobacteria | o__Enterobacterales | f__Erwiniaceae | g__Wigglesworthia | s__Wigglesworthia glossinidia	0	0	0	0.000320256	0	0	0.000160128	0	0	0	0	0	0	0	0	0	0	0	0.000320256	0	0	0	0	0.000160128	0	0	0	0	0	0	0	0	0	0	0	0	0	0	0	0.000160128	0	0	0.000160128	0.000160128	0	0	0	0	0
k__Bacteria | p__Bacteroidetes | c__Saprospiria | o__Saprospirales | f__Haliscomenobacteraceae | g__Haliscomenobacter | s__Haliscomenobacter hydrossis	0	0	0	0	0	0	0	0	0	0	0	0	0	0	0	0	0	0	0	0	0	0	0	0	0	0	0	0	0	0	0	0	0	0	0	0	0	0	0	0	0	0	0	0	0	0	0	0	0
k__Bacteria | p__Proteobacteria | c__Gammaproteobacteria | o__Pseudomonadales | f__Moraxellaceae | g__Moraxella | s__Moraxella bovoculi	0.000320256	0	0	0.000480384	0	0	0	0	0	0	0	0	0	0	0	0	0	0	0	0	0	0	0	0	0	0.00672538	0	0	0	0.000160128	0	0.00144115	0	0	0	0	0	0	0	0	0	0	0	0	0	0	0	0	0
k__Bacteria | p__Proteobacteria | c__Gammaproteobacteria | o__Enterobacterales | f__Enterobacteriaceae | g__Citrobacter | s__Citrobacter rodentium	0	0	0	0	0	0	0	0	0.000160128	0	0.000160128	0	0	0	0	0.000160128	0	0	0	0	0	0	0	0	0	0.000160128	0	0	0	0	0	0	0	0	0	0	0	0	0	0	0	0	0.000480384	0	0	0	0	0	0
k__Bacteria | p__Proteobacteria | c__Gammaproteobacteria | o__Enterobacterales | f__Enterobacteriaceae | g__Escherichia | s__Escherichia albertii	0	0	0	0	0	0	0	0	0.000800641	0	0	0	0	0	0	0	0.000160128	0	0	0	0	0	0	0	0	0	0	0	0	0	0	0	0.000160128	0	0	0	0	0	0	0.000160128	0	0	0	0	0	0	0	0	0
k__Bacteria | p__Proteobacteria | c__Gammaproteobacteria | o__Enterobacterales | f__Enterobacteriaceae | g__Enterobacter | s__Enterobacter asburiae	0	0	0	0	0	0	0	0	0.00128103	0	0	0	0.000640512	0	0	0	0.000160128	0	0	0	0	0	0	0	0	0	0	0	0	0	0	0	0	0	0.000160128	0	0	0	0	0	0	0	0.000640512	0	0	0	0	0	0
k__Bacteria | p__Proteobacteria | c__Gammaproteobacteria | o__Enterobacterales | f__Pectobacteriaceae | g__Sodalis | s__Candidatus Sodalis pierantonius	0	0	0	0.000640512	0	0	0	0	0.0011209	0.000160128	0	0	0	0	0	0	0.000480384	0	0	0	0	0	0	0	0.000160128	0.000480384	0	0	0	0	0	0	0	0	0	0	0	0	0	0	0	0	0.00240192	0	0	0	0	0	0
k__Bacteria | p__Firmicutes | c__Bacilli | o__Lactobacillales | f__Enterococcaceae | g__Enterococcus | s__Enterococcus cecorum	0.000320256	0.000160128	0	0	0	0	0	0	0	0.000320256	0.000640512	0	0.000480384	0.000160128	0	0	0	0	0	0	0	0	0.000160128	0	0	0.000160128	0.000160128	0	0.000160128	0	0.000160128	0	0	0	0	0	0	0.000160128	0	0.000160128	0.000480384	0	0.000320256	0.000320256	0.000480384	0.000640512	0.000160128	0	0
k__Bacteria | p__Firmicutes | c__Negativicutes | o__Veillonellales | f__Veillonellaceae | g__Megasphaera | s__	0	0	0	0	0	0	0	0	0	0	0	0	0	0	0	0	0	0	0	0	0	0	0.000320256	0	0	0	0	0	0.000160128	0.000160128	0	0	0	0	0	0	0	0	0	0.000160128	0	0	0.000160128	0	0	0	0	0	0
k__Bacteria | p__Proteobacteria | c__Gammaproteobacteria | o__Pseudomonadales | f__Moraxellaceae | g__Moraxella | s__Moraxella catarrhalis	0	0.000160128	0	0	0	0	0	0	0	0	0	0	0	0	0	0	0	0	0	0	0	0	0	0	0	0.00608487	0	0	0	0.000480384	0	0.000640512	0	0	0	0	0	0	0	0	0	0	0	0	0	0	0	0	0
k__Bacteria | p__Proteobacteria | c__Gammaproteobacteria | o__Enterobacterales | f__Enterobacteriaceae | g__ | s__Plautia stali symbiont	0	0.000160128	0	0	0	0	0	0	0.000160128	0	0	0	0	0	0	0.000160128	0	0	0.000160128	0.000160128	0	0	0	0	0	0	0	0	0	0	0	0	0	0	0	0	0	0	0	0	0	0	0.00144115	0	0	0	0	0	0
k__Bacteria | p__Proteobacteria | c__Betaproteobacteria | o__Burkholderiales | f__Comamonadaceae | g__Comamonas | s__Comamonas testosteroni	0	0	0	0	0	0	0	0	0	0	0	0	0	0	0	0	0	0	0	0	0	0	0	0	0	0.000480384	0	0.000160128	0	0	0	0	0	0	0	0	0	0	0	0	0	0	0	0	0	0	0	0	0
k__Bacteria | p__Proteobacteria | c__Deltaproteobacteria | o__Myxococcales | f__Kofleriaceae | g__Haliangium | s__Haliangium ochraceum	0	0	0	0	0	0	0	0	0	0	0	0	0	0	0	0	0	0	0	0	0	0	0	0	0	0	0	0	0	0	0	0	0	0	0	0	0	0	0	0	0	0	0	0	0	0	0	0	0
k__Bacteria | p__Proteobacteria | c__Gammaproteobacteria | o__Pseudomonadales | f__Pseudomonadaceae | g__ | s__	0	0	0	0	0	0	0.000160128	0	0	0	0	0	0.000160128	0	0	0	0	0	0.000320256	0	0	0	0	0.000160128	0	0	0	0.000480384	0	0.000160128	0	0	0	0	0.000160128	0	0	0	0	0	0	0	0.000320256	0	0	0	0	0.000320256	0
k__Bacteria | p__Proteobacteria | c__Betaproteobacteria | o__Burkholderiales | f__Alcaligenaceae | g__Bordetella | s__Bordetella pertussis	0	0	0	0.000640512	0	0	0	0	0	0	0	0	0.000160128	0.000320256	0	0	0.000160128	0.000320256	0	0.000160128	0	0	0.000640512	0.000320256	0	0.000160128	0.000160128	0	0	0	0	0.000160128	0	0	0	0	0	0	0.000160128	0	0	0	0.000160128	0	0	0	0	0	0
k__Bacteria | p__Proteobacteria | c__Gammaproteobacteria | o__Pseudomonadales | f__Pseudomonadaceae | g__Pseudomonas | s__Pseudomonas pohangensis	0	0	0	0	0	0	0.000640512	0	0	0	0	0	0	0.000160128	0.000320256	0.000320256	0.000160128	0	0.000160128	0.000160128	0.000160128	0	0	0	0	0.000160128	0	0.000480384	0	0.000320256	0.000320256	0.000480384	0.000160128	0.000320256	0	0.000640512	0	0	0	0	0	0	0.000480384	0	0	0.000160128	0	0	0
k__Bacteria | p__Firmicutes | c__Negativicutes | o__ | f__ | g__ | s__	0	0	0	0	0.000160128	0.000160128	0	0	0.000160128	0.000160128	0	0	0	0	0	0	0	0	0	0	0	0	0.000640512	0	0	0	0	0	0	0	0	0	0	0	0	0	0	0.000160128	0	0.000160128	0.000960769	0	0	0	0	0	0	0	0
k__Bacteria | p__Firmicutes | c__Clostridia | o__Clostridiales | f__Eubacteriaceae | g__Eubacterium | s__	0	0	0	0	0	0	0	0	0	0	0	0	0	0	0	0	0	0	0	0	0	0	0	0	0	0	0	0	0	0	0	0	0	0	0	0	0	0	0	0.00240192	0	0	0	0	0	0	0	0	0
k__Bacteria | p__Proteobacteria | c__Alphaproteobacteria | o__Caulobacterales | f__Caulobacteraceae | g__Brevundimonas | s__Brevundimonas sp. DS20	0	0	0	0	0	0	0	0	0	0	0	0	0	0	0	0	0	0	0	0	0	0	0	0	0	0.000160128	0	0	0	0	0	0	0	0	0	0	0	0	0	0	0	0	0	0	0	0	0	0	0
k__Bacteria | p__Proteobacteria | c__Gammaproteobacteria | o__Enterobacterales | f__Enterobacteriaceae | g__Candidatus Riesia | s__	0	0	0	0.000480384	0	0	0	0	0.000160128	0.000160128	0	0	0	0	0.000160128	0.000160128	0	0	0	0.000320256	0	0	0	0.000480384	0	0	0	0.000320256	0	0	0	0.000160128	0	0	0	0	0	0	0	0	0	0.000160128	0	0.000320256	0	0	0	0	0
k__Bacteria | p__Proteobacteria | c__Gammaproteobacteria | o__Enterobacterales | f__Enterobacteriaceae | g__Citrobacter | s__	0	0	0.000160128	0	0	0	0	0	0.00416333	0	0	0	0	0	0	0	0.000480384	0	0	0	0	0	0	0	0	0.00160128	0	0	0	0	0	0	0	0	0.000320256	0	0	0	0	0	0	0	0	0	0	0	0	0	0
k__Bacteria | p__Actinobacteria | c__Actinobacteria | o__Micrococcales | f__Intrasporangiaceae | g__ | s__	0	0	0	0	0	0	0	0	0	0	0	0	0	0	0	0	0	0	0	0	0	0	0	0	0	0	0	0	0	0	0	0	0	0	0	0	0	0	0	0	0	0	0	0	0	0	0	0	0
k__Bacteria | p__Firmicutes | c__Clostridia | o__Clostridiales | f__Oscillospiraceae | g__Oscillibacter | s__Oscillibacter sp. PEA192	0	0	0	0	0	0	0	0	0	0	0	0	0	0	0	0.000320256	0	0	0	0	0	0	0	0	0	0	0.000480384	0	0	0	0	0	0	0	0.000160128	0	0	0	0	0.00528423	0	0	0	0	0	0	0	0	0
k__Bacteria | p__Proteobacteria | c__Betaproteobacteria | o__Burkholderiales | f__Oxalobacteraceae | g__Janthinobacterium | s__	0	0	0	0	0	0	0	0.000800641	0	0	0	0	0	0	0	0	0	0	0	0.000160128	0	0	0	0	0	0	0	0.000160128	0	0	0.000160128	0	0	0	0.000160128	0	0	0	0	0	0	0	0	0	0	0	0	0	0
k__Bacteria | p__Proteobacteria | c__Gammaproteobacteria | o__Enterobacterales | f__Pectobacteriaceae | g__Dickeya | s__Dickeya dadantii	0	0	0	0	0	0	0	0	0.000640512	0	0	0	0	0	0	0.000160128	0.000160128	0	0	0.000160128	0	0	0	0	0.000160128	0	0	0	0	0.000160128	0	0	0	0	0.000160128	0	0	0	0	0	0	0	0.000480384	0	0	0	0	0	0.000160128
k__Bacteria | p__Proteobacteria | c__Gammaproteobacteria | o__Pseudomonadales | f__Moraxellaceae | g__Acinetobacter | s__Acinetobacter sp. SWBY1	0	0	0	0	0	0	0	0	0	0	0	0	0	0	0	0	0	0.000160128	0.000160128	0	0	0	0	0	0	0	0	0.000160128	0	0	0	0	0	0	0	0	0	0	0	0	0	0	0	0	0	0	0	0	0
k__Bacteria | p__Bacteroidetes | c__Flavobacteriia | o__Flavobacteriales | f__Flavobacteriaceae | g__Capnocytophaga | s__Capnocytophaga gingivalis	0	0	0	0	0	0	0	0	0	0.000160128	0	0	0.000160128	0	0	0	0	0	0.000320256	0	0	0	0	0	0	0	0	0	0	0	0	0	0	0	0	0	0	0	0	0	0	0	0	0	0	0	0	0	0
k__Bacteria | p__Proteobacteria | c__Alphaproteobacteria | o__Caulobacterales | f__Caulobacteraceae | g__Caulobacter | s__Caulobacter mirabilis	0	0	0	0	0	0	0	0	0	0	0	0	0	0	0	0	0	0	0.000320256	0	0.000320256	0	0.000160128	0.000160128	0	0	0	0	0	0	0	0.000320256	0	0	0.000320256	0	0	0	0	0	0	0	0	0	0	0	0	0	0
k__Bacteria | p__Proteobacteria | c__Alphaproteobacteria | o__Sphingomonadales | f__Sphingomonadaceae | g__Tardibacter | s__Tardibacter chloracetimidivorans	0	0	0	0	0	0	0	0	0	0	0	0	0	0	0	0	0	0	0	0	0	0	0	0	0	0	0	0	0	0	0	0	0	0	0	0	0	0	0	0	0	0	0	0	0	0	0	0	0
k__Bacteria | p__Actinobacteria | c__Actinobacteria | o__Propionibacteriales | f__Nocardioidaceae | g__Micropruina | s__Micropruina glycogenica	0	0	0	0	0	0	0	0	0	0	0	0	0	0	0	0	0	0	0	0	0	0	0	0	0	0	0	0	0	0	0	0	0	0	0	0	0	0	0	0	0	0	0	0	0	0	0	0	0
k__Bacteria | p__Cyanobacteria | c__ | o__Oscillatoriales | f__Oscillatoriaceae | g__Oscillatoria | s__Oscillatoria acuminata	0	0	0	0	0	0	0	0	0	0	0	0	0	0	0	0	0	0	0	0	0	0	0	0	0	0	0	0	0	0	0	0	0	0	0	0	0	0	0	0	0	0	0	0	0	0	0	0	0
k__Bacteria | p__Proteobacteria | c__Alphaproteobacteria | o__Rhizobiales | f__Brucellaceae | g__Brucella | s__Brucella abortus	0	0	0	0	0	0	0	0.000320256	0	0	0	0	0	0	0	0	0	0	0	0	0	0	0	0.000160128	0	0	0	0.000160128	0	0	0	0	0.000320256	0	0.000320256	0	0	0	0.000160128	0	0	0	0	0	0	0.000160128	0	0	0
k__Bacteria | p__Proteobacteria | c__Gammaproteobacteria | o__Pseudomonadales | f__Pseudomonadaceae | g__Pseudomonas | s__Pseudomonas sp. URMO17WK12:I11	0	0	0.000160128	0	0	0	0	0	0	0	0	0	0.000160128	0.000160128	0.000320256	0.000320256	0	0.000320256	0.000480384	0	0	0.000640512	0	0	0	0	0	0.000320256	0.000160128	0	0	0.000320256	0	0	0	0	0	0	0.000160128	0	0	0	0.000160128	0	0	0	0	0	0
k__Bacteria | p__Bacteroidetes | c__Flavobacteriia | o__Flavobacteriales | f__Flavobacteriaceae | g__Olleya | s__Olleya sp. Bg11-27	0	0	0	0	0	0.00192154	0	0	0	0	0	0	0	0	0	0	0	0	0	0	0	0	0	0	0	0	0	0.000480384	0	0	0	0	0	0	0	0	0	0	0	0.000480384	0	0	0	0	0	0	0	0	0
k__Bacteria | p__Firmicutes | c__Bacilli | o__Lactobacillales | f__Lactobacillaceae | g__Lactobacillus | s__Lactobacillus jensenii	0	0	0	0	0	0	0	0	0	0	0	0	0	0	0	0	0	0	0	0	0	0.00128103	0	0	0	0	0	0	0	0	0	0	0	0	0	0	0	0	0	0	0	0	0.000160128	0	0	0	0	0	0
k__Bacteria | p__Firmicutes | c__Negativicutes | o__Acidaminococcales | f__Acidaminococcaceae | g__Acidaminococcus | s__Acidaminococcus fermentans	0	0	0	0	0	0.000160128	0	0	0	0	0	0	0	0	0	0	0	0	0	0	0	0	0	0	0	0	0	0	0	0	0	0	0	0	0	0	0	0	0	0	0	0	0	0	0	0	0	0	0
k__Bacteria | p__Proteobacteria | c__Betaproteobacteria | o__Burkholderiales | f__Burkholderiaceae | g__Burkholderia | s__Burkholderia thailandensis	0	0	0	0	0	0	0	0	0	0	0	0	0.000160128	0	0	0	0	0	0	0	0	0	0.000160128	0.000160128	0	0	0	0	0	0	0	0	0	0	0.000320256	0	0	0	0	0	0	0	0	0	0	0	0	0	0
k__Bacteria | p__Proteobacteria | c__Betaproteobacteria | o__Burkholderiales | f__Oxalobacteraceae | g__ | s__	0	0	0	0	0	0	0	0	0	0	0	0	0	0	0	0	0	0	0	0	0	0	0	0	0	0	0	0	0	0	0	0	0	0	0	0	0	0	0	0	0	0	0	0	0	0	0	0	0
k__Bacteria | p__Proteobacteria | c__Gammaproteobacteria | o__Enterobacterales | f__Enterobacteriaceae | g__Enterobacter | s__Enterobacter ludwigii	0	0	0	0	0	0	0	0	0	0	0	0	0	0	0	0	0.000160128	0	0	0	0	0	0	0	0	0	0	0	0	0	0	0	0	0	0	0	0	0	0	0	0	0	0	0	0	0	0	0	0
k__Bacteria | p__Proteobacteria | c__Gammaproteobacteria | o__Pseudomonadales | f__Pseudomonadaceae | g__Pseudomonas | s__Pseudomonas poae	0	0	0	0.000320256	0	0	0.000320256	0.000160128	0	0	0.000160128	0	0	0.000160128	0	0.000320256	0	0.000160128	0.000160128	0.000320256	0	0.000160128	0	0	0	0.000640512	0	0	0	0.000480384	0.000160128	0	0	0	0.000480384	0	0	0	0	0	0	0	0	0.000160128	0	0	0	0	0
k__Bacteria | p__Bacteroidetes | c__Chitinophagia | o__Chitinophagales | f__Chitinophagaceae | g__Arachidicoccus | s__Arachidicoccus sp. KIS59-12	0	0	0.000160128	0	0	0	0.000640512	0	0	0	0	0	0	0.000160128	0	0	0	0	0	0	0.000160128	0	0	0.000320256	0	0	0	0	0	0	0	0.000160128	0	0	0	0	0	0	0	0	0	0	0	0	0	0	0	0	0
k__Bacteria | p__Proteobacteria | c__Gammaproteobacteria | o__Enterobacterales | f__Enterobacteriaceae | g__Enterobacter | s__Enterobacter bugandensis	0	0	0	0	0	0	0	0	0.000960769	0	0	0	0	0	0	0	0	0	0	0	0.000160128	0	0	0	0	0.000160128	0	0	0	0	0	0	0.000160128	0	0	0	0	0	0	0	0	0	0.000480384	0	0	0	0	0	0
k__Bacteria | p__Tenericutes | c__Mollicutes | o__Acholeplasmatales | f__Acholeplasmataceae | g__Acholeplasma | s__	0	0	0	0	0.000800641	0	0	0	0	0	0	0	0	0	0	0	0	0	0	0	0	0	0	0	0	0	0	0	0	0	0	0	0	0	0	0	0	0	0	0	0	0	0	0	0	0	0	0	0
k__Bacteria | p__Firmicutes | c__Clostridia | o__Clostridiales | f__Lachnospiraceae | g__Lachnoclostridium | s__Lachnoclostridium sp. YL32	0.000160128	0	0	0	0	0	0	0	0	0	0	0	0	0	0	0	0	0	0	0	0	0	0	0	0	0	0	0	0	0	0	0	0	0	0	0	0	0	0	0.000160128	0	0	0	0	0	0	0	0	0
k__Bacteria | p__Firmicutes | c__Clostridia | o__Clostridiales | f__Oscillospiraceae | g__Oscillibacter | s__Oscillibacter valericigenes	0	0	0	0	0	0	0	0	0	0	0	0	0	0	0	0	0.000160128	0	0	0	0	0	0	0	0	0	0	0.000320256	0	0	0	0	0	0	0	0	0	0	0	0.00304243	0.000160128	0	0	0	0	0	0	0	0
k__Bacteria | p__Proteobacteria | c__Gammaproteobacteria | o__Alteromonadales | f__Colwelliaceae | g__Colwellia | s__Colwellia sp. PAMC 20917	0	0	0	0	0	0.000160128	0.000160128	0.000320256	0	0	0	0	0	0.000160128	0	0.000160128	0	0	0.000160128	0	0	0	0.000160128	0	0	0	0	0	0	0	0	0	0	0	0	0	0	0	0	0	0	0	0	0	0	0	0	0	0
k__Bacteria | p__Firmicutes | c__Bacilli | o__Bacillales | f__Bacillaceae | g__Bacillus | s__Bacillus altitudinis	0	0.000160128	0	0	0	0.000160128	0	0	0	0	0	0	0	0	0	0	0	0	0	0	0	0.000160128	0	0.000160128	0	0	0	0	0	0	0	0	0	0	0	0	0	0	0	0	0	0	0	0	0	0	0	0	0
k__Bacteria | p__Tenericutes | c__Mollicutes | o__Mycoplasmatales | f__Mycoplasmataceae | g__Mycoplasma | s__	0	0	0	0	0	0	0	0	0	0	0	0	0	0	0	0	0	0.000480384	0	0	0	0	0.000160128	0	0	0	0	0	0	0	0	0	0	0	0	0	0	0	0	0.000480384	0	0	0	0	0	0	0	0	0
k__Bacteria | p__Bacteroidetes | c__Flavobacteriia | o__Flavobacteriales | f__ | g__ | s__	0	0.000160128	0	0	0	0.0040032	0	0	0	0	0	0	0	0	0	0	0	0.000480384	0	0	0	0	0	0	0	0	0	0	0	0	0.000480384	0	0	0	0	0	0	0	0	0.000160128	0	0	0	0	0	0	0	0	0
k__Bacteria | p__Proteobacteria | c__Alphaproteobacteria | o__Rhizobiales | f__Rhizobiaceae | g__Rhizobium | s__Rhizobium sp. NT-26	0	0.000160128	0.000160128	0.000160128	0	0	0	0.000480384	0	0	0	0	0	0.000160128	0	0.000160128	0	0	0	0	0	0	0	0.000160128	0	0	0.000160128	0.000480384	0	0	0	0.000160128	0	0	0	0	0	0	0	0	0	0	0	0	0	0	0	0	0
k__Bacteria | p__Firmicutes | c__Erysipelotrichia | o__Erysipelotrichales | f__Erysipelotrichaceae | g__Faecalibaculum | s__Faecalibaculum rodentium	0	0	0	0	0.0011209	0.000800641	0	0	0	0	0	0	0	0	0	0	0	0	0	0	0.000160128	0	0	0	0	0	0	0	0	0	0	0	0	0	0.000160128	0	0	0	0	0	0	0	0	0	0	0	0	0	0
k__Bacteria | p__Proteobacteria | c__Alphaproteobacteria | o__Rhizobiales | f__Hyphomicrobiaceae | g__Devosia | s__Devosia sp. A16	0	0	0	0	0	0	0.000320256	0	0	0	0	0	0	0.000960769	0.000160128	0	0	0	0	0	0	0.000160128	0	0	0	0	0	0	0	0	0	0	0	0	0	0	0	0	0	0	0	0	0	0	0	0	0	0	0
k__Bacteria | p__Proteobacteria | c__Deltaproteobacteria | o__ | f__ | g__ | s__	0	0	0	0	0	0	0	0	0	0	0	0	0	0	0	0	0	0	0	0	0.000320256	0	0	0	0	0	0	0	0	0	0	0	0	0	0	0	0	0	0	0	0	0	0	0	0	0	0	0	0
k__Bacteria | p__Firmicutes | c__Bacilli | o__Lactobacillales | f__Lactobacillaceae | g__Lactobacillus | s__Lactobacillus hokkaidonensis	0	0	0	0	0	0	0	0	0	0	0	0	0	0	0	0	0	0	0	0	0	0.000960769	0	0	0	0	0	0	0	0	0	0	0	0	0	0	0	0	0	0	0	0	0	0	0	0	0	0	0
k__Bacteria | p__Proteobacteria | c__Alphaproteobacteria | o__Rhodobacterales | f__Rhodobacteraceae | g__Gemmobacter | s__Gemmobacter sp. HYN0069	0	0	0	0	0	0	0	0	0	0	0	0	0	0	0	0	0	0	0	0	0	0	0	0	0	0	0	0	0	0	0	0	0	0	0	0	0	0	0	0	0	0	0	0	0	0	0	0	0
k__Bacteria | p__Proteobacteria | c__Gammaproteobacteria | o__Xanthomonadales | f__ | g__ | s__	0	0	0	0	0	0	0	0	0	0	0	0	0	0	0	0	0	0	0	0	0	0	0	0	0	0	0	0	0	0	0	0	0	0	0	0	0	0	0	0	0	0	0	0	0	0	0	0	0
k__Bacteria | p__Actinobacteria | c__Actinobacteria | o__Micrococcales | f__Micrococcaceae | g__ | s__	0	0	0	0	0	0	0	0	0	0	0	0	0	0	0	0	0	0	0	0	0	0	0	0	0	0	0	0	0	0	0	0	0	0	0	0	0	0	0	0	0	0	0	0	0	0	0	0	0
k__Bacteria | p__Proteobacteria | c__Epsilonproteobacteria | o__ | f__ | g__Sulfurovum | s__	0	0	0	0	0	0	0	0	0	0	0	0	0	0	0	0	0	0	0	0	0	0	0	0	0	0	0	0	0	0	0	0	0	0	0	0	0	0	0	0	0	0	0	0	0	0	0	0	0
k__Bacteria | p__Firmicutes | c__Clostridia | o__Clostridiales | f__Clostridiaceae | g__Clostridium | s__Clostridium kluyveri	0	0	0	0	0	0.000320256	0	0	0	0	0	0	0	0.000160128	0	0	0	0	0.000160128	0.00128103	0	0	0.000480384	0	0	0	0	0	0	0	0	0	0	0	0	0	0	0	0	0.000800641	0	0	0	0	0	0	0.000160128	0	0
k__Bacteria | p__Proteobacteria | c__Gammaproteobacteria | o__Enterobacterales | f__Enterobacteriaceae | g__Enterobacter | s__Enterobacter roggenkampii	0	0	0	0.000160128	0	0	0	0	0	0	0	0	0.000480384	0	0	0	0.000160128	0	0	0	0	0	0	0	0	0.000480384	0	0	0	0	0	0	0	0	0	0	0	0	0	0	0	0	0.000320256	0	0	0	0	0	0
k__Bacteria | p__Actinobacteria | c__Actinobacteria | o__Corynebacteriales | f__Corynebacteriaceae | g__Corynebacterium | s__	0	0.000160128	0	0	0	0	0	0	0	0.000960769	0	0	0	0	0	0	0	0	0	0.000320256	0	0	0.000160128	0.000800641	0	0	0.000320256	0	0	0	0	0.000320256	0	0	0.000320256	0	0	0	0	0.000160128	0	0	0	0	0	0	0	0	0
k__Bacteria | p__Firmicutes | c__Bacilli | o__Lactobacillales | f__Enterococcaceae | g__Enterococcus | s__	0	0	0	0	0	0	0	0	0.000480384	0.000320256	0	0	0.000800641	0.00160128	0	0	0	0	0.000160128	0	0	0	0	0	0	0	0	0	0	0	0	0	0	0	0	0	0	0	0	0	0	0	0	0	0	0	0	0	0
k__Bacteria | p__Proteobacteria | c__Betaproteobacteria | o__Nitrosomonadales | f__Methylophilaceae | g__Methylotenera | s__Methylotenera versatilis	0	0	0	0	0	0	0	0	0	0	0	0	0	0	0	0	0	0	0	0	0	0	0.000160128	0	0	0	0	0	0	0	0	0	0	0	0	0	0	0	0	0	0	0	0	0	0	0	0	0	0
k__Bacteria | p__Proteobacteria | c__Gammaproteobacteria | o__Pseudomonadales | f__Pseudomonadaceae | g__Pseudomonas | s__Pseudomonas rhizosphaerae	0.000160128	0	0	0	0	0	0.000160128	0.000480384	0	0	0	0	0.000320256	0	0.000160128	0.000480384	0	0	0.000320256	0.000480384	0.000160128	0	0	0	0	0	0	0	0	0.000160128	0	0	0	0	0.000320256	0	0	0	0	0	0	0	0	0	0	0.000160128	0	0	0.000320256
k__Bacteria | p__Bacteroidetes | c__Flavobacteriia | o__Flavobacteriales | f__Flavobacteriaceae | g__ | s__	0	0	0	0	0	0.00208166	0	0	0	0	0	0	0	0	0	0	0	0	0	0	0	0	0.000160128	0	0	0	0	0.000320256	0	0	0	0.000160128	0	0	0	0	0	0	0	0.000160128	0	0	0	0	0	0	0	0	0
k__Bacteria | p__Firmicutes | c__Clostridia | o__Clostridiales | f__Clostridiaceae | g__Clostridium | s__Clostridium aceticum	0	0	0	0	0	0	0	0	0	0	0	0	0	0	0	0	0	0	0	0	0	0	0.000160128	0	0	0	0	0	0	0	0	0	0	0	0	0	0	0	0	0	0	0	0	0	0	0	0	0	0
k__Bacteria | p__Firmicutes | c__Clostridia | o__Clostridiales | f__Lachnospiraceae | g__Blautia | s__Blautia hansenii	0	0	0	0	0	0	0	0	0	0	0	0	0	0	0	0	0	0	0	0	0	0	0	0	0	0	0	0	0	0	0	0	0	0	0	0	0	0	0	0.000160128	0	0	0	0	0	0	0	0	0
k__Bacteria | p__Proteobacteria | c__Alphaproteobacteria | o__Rhizobiales | f__Methylobacteriaceae | g__Methylorubrum | s__Methylorubrum populi	0	0	0.000160128	0	0	0	0	0.000160128	0	0	0	0	0	0	0	0.000160128	0	0	0	0	0	0	0	0.000480384	0	0	0	0	0	0	0	0	0	0	0	0	0	0	0.000320256	0	0	0	0	0	0	0	0	0	0
k__Bacteria | p__Proteobacteria | c__Betaproteobacteria | o__Burkholderiales | f__Burkholderiaceae | g__Paraburkholderia | s__	0	0	0	0	0	0	0	0	0	0	0	0	0	0	0	0	0	0	0	0	0	0	0	0	0	0	0	0	0	0	0	0	0	0	0	0	0	0	0	0	0	0	0	0	0	0	0	0	0
k__Bacteria | p__Bacteroidetes | c__Chitinophagia | o__Chitinophagales | f__Chitinophagaceae | g__Chitinophaga | s__Chitinophaga pinensis	0	0	0	0	0	0	0	0	0	0	0	0	0	0	0	0	0	0	0	0	0	0	0	0	0	0	0	0	0	0	0	0	0	0	0	0	0	0	0	0	0	0	0	0	0	0	0	0	0
k__Bacteria | p__Firmicutes | c__Bacilli | o__Lactobacillales | f__Streptococcaceae | g__Streptococcus | s__Streptococcus iniae	0.000480384	0	0	0	0	0	0	0	0	0.000320256	0.000480384	0	0	0	0	0	0	0	0	0	0	0	0.000320256	0	0	0	0.000320256	0	0.000160128	0	0	0	0	0	0	0	0	0	0	0.000160128	0	0	0.000640512	0	0	0	0	0	0
k__Bacteria | p__Proteobacteria | c__Alphaproteobacteria | o__Rhizobiales | f__Phyllobacteriaceae | g__Mesorhizobium | s__	0	0	0	0	0	0	0.000320256	0	0	0	0	0	0	0	0.000320256	0	0.000160128	0	0	0	0	0.000160128	0	0.000320256	0	0	0	0	0.000160128	0	0	0	0	0	0.000320256	0	0	0	0	0	0	0	0	0	0	0	0	0	0
k__Bacteria | p__Proteobacteria | c__Alphaproteobacteria | o__Rhizobiales | f__Rhizobiaceae | g__Liberibacter | s__Candidatus Liberibacter asiaticus	0	0	0	0	0	0	0	0.000160128	0	0	0	0	0.000160128	0.000320256	0.000160128	0.000320256	0.000160128	0.000160128	0	0	0	0.000160128	0	0.000320256	0	0	0	0	0	0	0	0.000480384	0	0	0	0	0	0	0	0	0	0	0	0	0	0	0	0	0
k__Bacteria | p__Firmicutes | c__Negativicutes | o__Selenomonadales | f__Selenomonadaceae | g__ | s__	0	0	0	0	0	0	0	0	0	0	0	0	0	0	0	0	0.000320256	0	0	0	0	0	0	0	0	0	0	0	0	0	0	0	0	0	0	0	0	0	0	0.000160128	0	0	0	0	0	0	0	0	0
k__Bacteria | p__Proteobacteria | c__Betaproteobacteria | o__Burkholderiales | f__ | g__Aquabacterium | s__	0	0	0	0	0	0	0	0	0	0	0	0	0	0	0	0	0	0	0	0	0	0	0	0	0	0	0	0	0	0	0	0	0	0	0	0	0	0	0	0	0	0	0	0	0	0	0	0	0
k__Bacteria | p__Actinobacteria | c__Actinobacteria | o__Corynebacteriales | f__Mycobacteriaceae | g__ | s__	0	0	0	0	0	0	0.000160128	0	0	0.000160128	0	0	0	0	0.000160128	0	0	0	0.000160128	0	0	0	0.000160128	0	0	0	0	0	0	0	0	0	0	0	0	0	0	0	0	0	0	0	0	0	0	0	0	0	0
k__Bacteria | p__Firmicutes | c__Bacilli | o__Lactobacillales | f__Streptococcaceae | g__Streptococcus | s__Streptococcus respiraculi	0.000480384	0	0	0	0	0	0	0	0.000320256	0.000160128	0.000640512	0	0.0011209	0	0	0.000480384	0	0	0.000320256	0	0	0.000480384	0	0	0	0	0.000160128	0	0.000960769	0	0	0	0	0	0	0	0	0	0	0	0	0.000160128	0	0	0	0.000160128	0	0	0
k__Bacteria | p__Firmicutes | c__Clostridia | o__Clostridiales | f__Clostridiaceae | g__Clostridium | s__Clostridium sp. SY8519	0	0	0	0	0.000320256	0	0	0	0	0	0	0	0	0	0	0	0.000320256	0	0	0	0	0	0	0	0	0	0	0	0	0	0	0	0	0	0	0	0	0	0	0	0	0	0	0	0	0	0	0	0
k__Bacteria | p__Proteobacteria | c__Betaproteobacteria | o__Burkholderiales | f__Burkholderiaceae | g__Ralstonia | s__Ralstonia insidiosa	0	0.000160128	0	0	0	0	0	0	0	0	0	0	0.000160128	0	0	0	0.000160128	0	0	0	0	0	0	0.000160128	0	0.000160128	0.000160128	0.000320256	0	0	0	0.000160128	0	0	0.00320256	0	0	0	0.000160128	0	0	0	0	0	0	0	0	0	0
k__Bacteria | p__Proteobacteria | c__Betaproteobacteria | o__Burkholderiales | f__Comamonadaceae | g__Rhodoferax | s__Rhodoferax saidenbachensis	0	0	0	0	0	0	0	0	0	0	0	0	0	0	0	0	0	0	0	0	0	0	0	0	0	0	0	0	0	0	0	0	0	0	0	0	0	0	0	0	0	0	0	0	0	0	0	0	0
k__Bacteria | p__Proteobacteria | c__Epsilonproteobacteria | o__Campylobacterales | f__Helicobacteraceae | g__Helicobacter | s__Helicobacter felis	0	0	0	0	0	0	0	0	0	0	0	0	0	0	0	0	0	0	0	0	0	0	0	0	0.000160128	0	0	0	0	0	0	0	0.000320256	0.000160128	0	0	0.000160128	0	0	0	0	0	0	0	0.000320256	0	0	0	0
k__Bacteria | p__Proteobacteria | c__Gammaproteobacteria | o__Aeromonadales | f__Aeromonadaceae | g__Aeromonas | s__	0	0	0	0	0.000320256	0	0	0	0	0	0	0	0	0	0	0.000160128	0	0	0	0	0	0	0	0	0	0	0.000160128	0	0	0.000160128	0	0	0	0	0	0	0	0	0	0	0	0	0	0	0	0	0	0	0
k__Bacteria | p__Firmicutes | c__Clostridia | o__Clostridiales | f__Clostridiaceae | g__Clostridium | s__Clostridium sp. DL-VIII	0	0	0	0	0	0	0	0	0	0	0	0	0	0	0	0	0	0	0	0	0	0	0	0	0	0	0	0	0	0	0	0	0	0	0	0	0	0	0	0	0	0	0	0	0	0	0	0	0
k__Bacteria | p__Proteobacteria | c__Epsilonproteobacteria | o__Campylobacterales | f__Helicobacteraceae | g__Helicobacter | s__Helicobacter hepaticus	0	0	0.000160128	0	0	0	0	0	0	0	0	0	0	0	0	0	0	0	0	0	0	0	0	0	0	0	0	0	0	0	0	0	0.000160128	0.000160128	0	0.000160128	0	0	0	0	0	0	0	0	0	0	0	0	0
k__Bacteria | p__Proteobacteria | c__Gammaproteobacteria | o__Oceanospirillales | f__Alcanivoracaceae | g__Alcanivorax | s__	0	0	0	0.000640512	0	0	0	0	0	0.000160128	0	0	0	0	0.00448359	0	0	0	0	0	0	0	0	0.000160128	0	0	0.000160128	0	0	0	0.000160128	0.000320256	0	0	0	0	0	0	0	0	0	0	0.000160128	0	0	0.000160128	0	0	0
k__Bacteria | p__Proteobacteria | c__Gammaproteobacteria | o__Pseudomonadales | f__Pseudomonadaceae | g__Azotobacter | s__Azotobacter chroococcum	0	0.000160128	0	0.000320256	0	0	0.000320256	0	0	0	0	0	0.000320256	0.000960769	0	0	0	0	0.000480384	0	0	0	0	0	0	0	0	0	0	0	0	0	0	0	0.000160128	0	0	0	0	0	0	0.000160128	0	0	0	0	0	0	0
k__Bacteria | p__Proteobacteria | c__Gammaproteobacteria | o__Pseudomonadales | f__Moraxellaceae | g__Acinetobacter | s__Acinetobacter schindleri	0	0	0	0	0	0	0	0	0	0	0	0	0	0	0	0	0	0	0	0	0	0	0	0	0	0	0	0	0	0	0	0	0	0	0	0	0	0	0	0	0	0	0	0	0	0	0	0	0
k__Bacteria | p__Proteobacteria | c__Gammaproteobacteria | o__Pseudomonadales | f__Pseudomonadaceae | g__Pseudomonas | s__Pseudomonas sp. Z003-0.4C(8344-21)	0	0	0	0.000640512	0	0	0.000160128	0	0	0	0	0	0	0.000480384	0.000160128	0.000480384	0	0	0.000160128	0.000160128	0	0	0	0	0	0	0	0.000160128	0	0.000160128	0	0	0	0	0	0	0	0	0.000480384	0	0	0	0	0	0	0	0	0	0
k__Bacteria | p__Firmicutes | c__Bacilli | o__Bacillales | f__Staphylococcaceae | g__Staphylococcus | s__	0	0	0	0	0	0	0	0	0	0.000160128	0	0	0	0	0	0	0	0	0	0	0	0	0	0	0	0	0	0	0	0	0	0	0	0	0	0	0	0	0	0	0	0	0.000320256	0	0.000320256	0.000320256	0	0	0
k__Bacteria | p__Proteobacteria | c__Betaproteobacteria | o__Burkholderiales | f__Alcaligenaceae | g__Achromobacter | s__Achromobacter denitrificans	0	0	0	0	0	0	0	0	0	0	0	0	0	0.000160128	0	0	0.000160128	0	0	0	0	0	0	0	0	0	0	0	0	0	0	0	0	0	0	0	0	0	0	0	0	0	0	0	0	0	0	0	0
k__Bacteria | p__Proteobacteria | c__Betaproteobacteria | o__Burkholderiales | f__Burkholderiaceae | g__Polynucleobacter | s__Polynucleobacter necessarius	0	0	0	0	0	0	0.000160128	0	0	0	0	0	0	0	0	0	0	0	0	0	0	0	0.000160128	0	0	0	0.000160128	0	0	0	0	0	0	0	0.000320256	0	0	0	0	0	0	0	0	0	0	0	0	0	0
k__Bacteria | p__Proteobacteria | c__Alphaproteobacteria | o__Rhizobiales | f__Bradyrhizobiaceae | g__Nitrobacter | s__	0	0	0	0	0	0	0	0	0	0	0	0	0	0	0.000160128	0	0	0	0	0	0	0	0	0	0	0	0	0	0.000160128	0	0	0	0	0	0	0	0	0	0	0	0	0	0	0	0	0	0	0	0
k__Bacteria | p__Proteobacteria | c__Alphaproteobacteria | o__Rhodospirillales | f__Acetobacteraceae | g__Gluconobacter | s__Gluconobacter oxydans	0	0	0	0	0	0	0	0	0	0	0	0	0	0	0	0	0	0	0	0	0	0	0	0	0	0	0	0	0	0	0	0	0	0	0	0	0	0	0	0	0	0	0	0	0	0	0	0	0
k__Bacteria | p__Proteobacteria | c__Gammaproteobacteria | o__Enterobacterales | f__Yersiniaceae | g__Yersinia | s__Yersinia pseudotuberculosis	0	0	0	0	0	0	0	0	0.000320256	0	0	0	0.000160128	0	0	0	0.000320256	0	0	0	0	0	0	0	0	0.000160128	0	0	0.000160128	0	0	0	0	0	0	0	0	0	0	0	0	0	0.000640512	0	0	0	0	0	0
k__Bacteria | p__Firmicutes | c__Bacilli | o__Bacillales | f__Staphylococcaceae | g__Auricoccus | s__Auricoccus indicus	0	0	0	0	0	0	0.000160128	0	0	0	0	0	0	0	0	0	0	0	0	0	0	0	0.000320256	0	0	0	0	0	0	0	0	0	0	0	0	0	0	0	0	0	0.000160128	0	0	0	0	0.000160128	0	0	0
k__Bacteria | p__Firmicutes | c__Bacilli | o__Lactobacillales | f__Carnobacteriaceae | g__ | s__	0	0	0	0	0	0	0	0.000800641	0	0	0	0.000320256	0.000320256	0	0	0	0	0	0	0	0	0	0	0	0	0.000320256	0	0	0.000160128	0	0	0	0	0	0	0	0	0	0	0.000160128	0.000640512	0	0	0	0	0	0	0	0
k__Bacteria | p__Firmicutes | c__Clostridia | o__Clostridiales | f__Ruminococcaceae | g__ | s__	0	0	0	0	0.000160128	0	0	0	0	0	0	0	0	0	0	0	0	0	0	0	0	0	0	0	0	0	0	0	0	0	0	0	0	0	0	0	0	0	0	0.000800641	0	0	0	0	0	0	0	0	0
k__Bacteria | p__Proteobacteria | c__Gammaproteobacteria | o__Enterobacterales | f__Budviciaceae | g__Pragia | s__Pragia fontium	0	0	0	0	0	0	0	0	0.000320256	0	0	0	0	0	0	0	0	0	0	0.000320256	0	0.000160128	0	0	0	0.000160128	0	0	0	0.000160128	0.000160128	0	0	0	0.000160128	0	0	0	0	0	0	0	0.000160128	0.000160128	0	0	0.000160128	0	0
k__Bacteria | p__Proteobacteria | c__Alphaproteobacteria | o__Rhizobiales | f__Hyphomicrobiaceae | g__Blastochloris | s__Blastochloris viridis	0	0	0	0	0	0	0	0.000160128	0	0	0	0	0	0.000160128	0	0	0	0.000320256	0.000160128	0.000160128	0	0	0	0	0	0	0.000160128	0.000480384	0	0	0	0.000160128	0	0	0	0	0	0	0	0	0	0	0	0	0.000320256	0	0	0	0
k__Bacteria | p__Proteobacteria | c__Gammaproteobacteria | o__Enterobacterales | f__Morganellaceae | g__Proteus | s__Proteus mirabilis	0	0	0	0	0	0	0	0	0	0.000160128	0	0	0	0	0	0	0	0	0	0	0	0	0	0	0	0.000160128	0	0	0	0	0	0.000160128	0	0	0	0	0	0	0	0	0	0	0.000160128	0	0	0	0	0	0
k__Bacteria | p__Firmicutes | c__Bacilli | o__Lactobacillales | f__Enterococcaceae | g__Enterococcus | s__Enterococcus faecium	0.000160128	0	0	0	0	0.000160128	0	0	0	0	0.000320256	0	0.000960769	0.000480384	0.000160128	0	0	0	0	0	0	0	0	0	0	0	0	0	0	0	0	0	0	0	0	0	0	0	0	0.000160128	0.000160128	0	0	0	0.000320256	0.000480384	0	0	0
k__Bacteria | p__Proteobacteria | c__Gammaproteobacteria | o__Enterobacterales | f__Erwiniaceae | g__Buchnera | s__Buchnera aphidicola	0	0	0	0	0	0	0	0	0.000640512	0	0	0	0	0	0	0	0	0	0	0	0	0	0	0	0	0.000160128	0	0	0	0	0	0	0	0	0	0	0	0	0	0	0	0	0.000480384	0	0	0	0	0	0
k__Bacteria | p__Proteobacteria | c__Gammaproteobacteria | o__Enterobacterales | f__Pectobacteriaceae | g__Pectobacterium | s__	0	0	0	0	0	0	0	0	0.000320256	0	0	0	0	0.000160128	0	0.000160128	0.000160128	0	0.000160128	0	0	0	0	0	0	0	0	0	0	0	0	0	0	0	0	0	0	0	0.000160128	0	0	0	0.000640512	0	0	0	0	0	0
k__Bacteria | p__Proteobacteria | c__Gammaproteobacteria | o__Xanthomonadales | f__Rhodanobacteraceae | g__Dokdonella | s__Dokdonella koreensis	0	0	0	0	0	0	0	0	0	0	0	0	0.000160128	0.00128103	0.000480384	0.000160128	0	0	0	0	0	0.000160128	0	0.000320256	0	0	0	0	0	0.000160128	0	0	0	0	0	0	0	0	0	0	0	0	0	0	0	0	0	0	0
k__Bacteria | p__Firmicutes | c__Clostridia | o__Clostridiales | f__Ruminococcaceae | g__Ruminococcus | s__Ruminococcus champanellensis	0	0	0	0	0.000160128	0	0	0	0	0	0	0	0	0	0	0	0.000320256	0	0	0	0	0	0	0	0	0	0	0	0	0	0	0	0	0	0	0	0	0	0	0	0	0	0	0	0	0	0	0	0
k__Bacteria | p__Proteobacteria | c__Alphaproteobacteria | o__Rhizobiales | f__Hyphomicrobiaceae | g__ | s__	0	0	0	0	0	0	0.000160128	0	0.000160128	0	0	0	0	0.000480384	0.000320256	0	0	0	0	0	0.000480384	0.000320256	0	0	0	0	0.000160128	0	0	0	0	0	0	0	0	0	0	0	0	0	0	0	0	0	0	0	0	0	0
k__Bacteria | p__Proteobacteria | c__Alphaproteobacteria | o__Rhizobiales | f__Hyphomicrobiaceae | g__Devosia | s__Devosia sp. I507	0	0	0	0	0	0	0	0	0	0	0.000160128	0	0	0.000320256	0	0	0	0	0	0	0.000160128	0	0	0	0	0	0	0	0	0	0	0	0	0	0	0	0	0	0	0	0	0	0	0	0	0	0	0	0
k__Bacteria | p__Proteobacteria | c__Alphaproteobacteria | o__Rhizobiales | f__Rhizobiaceae | g__Sinorhizobium | s__Sinorhizobium meliloti	0	0	0	0	0	0	0	0.000320256	0	0	0	0	0.000320256	0	0	0	0.000160128	0	0.000160128	0.000160128	0	0	0	0	0	0	0	0	0	0	0	0	0	0	0	0	0	0	0	0.000320256	0	0	0	0	0	0	0	0	0
k__Bacteria | p__Proteobacteria | c__Alphaproteobacteria | o__Sphingomonadales | f__Sphingomonadaceae | g__Sphingobium | s__Sphingobium sp. SCG-1	0	0	0	0	0	0	0.000160128	0	0	0	0	0	0	0	0	0	0	0	0.000160128	0	0	0	0.000320256	0	0	0	0	0.000160128	0	0	0	0	0	0	0	0	0	0	0	0	0	0	0.000160128	0	0.000160128	0	0	0	0
k__Bacteria | p__Proteobacteria | c__Gammaproteobacteria | o__Acidiferrobacterales | f__Acidiferrobacteraceae | g__Sulfuricaulis | s__Sulfuricaulis limicola	0	0	0	0	0	0	0	0	0	0	0	0	0	0	0	0	0	0	0	0	0	0	0	0	0	0	0	0	0	0	0	0	0	0	0	0	0	0	0	0	0	0	0	0	0	0	0	0	0
k__Bacteria | p__Firmicutes | c__Bacilli | o__Bacillales | f__Paenibacillaceae | g__ | s__	0	0	0	0	0	0	0	0	0	0	0	0	0	0	0	0	0	0	0	0	0	0	0.0011209	0	0	0	0	0	0	0	0	0	0	0.000160128	0	0	0	0	0	0	0.000320256	0	0	0	0	0	0	0	0
k__Bacteria | p__Firmicutes | c__Clostridia | o__Clostridiales | f__Lachnospiraceae | g__Butyrivibrio | s__Butyrivibrio hungatei	0	0	0	0	0.000160128	0	0	0	0	0	0	0	0	0	0	0	0	0	0	0	0	0	0	0	0	0	0	0	0	0	0	0	0	0	0	0	0	0.000160128	0	0	0	0	0	0	0	0	0	0	0
k__Bacteria | p__Proteobacteria | c__Alphaproteobacteria | o__Sphingomonadales | f__Sphingomonadaceae | g__Sphingomonas | s__Sphingomonas koreensis	0	0	0	0	0	0	0	0	0	0	0	0	0	0	0.000160128	0	0	0	0	0	0	0	0	0	0	0.000160128	0	0.000320256	0	0.000160128	0	0	0	0	0	0	0	0	0	0	0	0	0	0	0	0	0	0	0
k__Bacteria | p__Proteobacteria | c__Alphaproteobacteria | o__Sphingomonadales | f__Sphingomonadaceae | g__Sphingopyxis | s__Sphingopyxis sp. LPB0140	0	0	0	0	0	0	0	0	0	0	0	0	0	0.000160128	0	0	0	0	0	0	0.000320256	0	0	0	0	0	0	0	0	0	0	0	0	0	0	0	0	0	0	0	0	0	0	0	0	0	0	0	0
k__Bacteria | p__Proteobacteria | c__Gammaproteobacteria | o__Enterobacterales | f__Yersiniaceae | g__Serratia | s__Serratia marcescens	0	0.000160128	0	0	0	0	0	0	0.000640512	0.000160128	0	0	0	0	0	0	0	0	0	0	0	0	0	0.000160128	0	0.000800641	0.000160128	0	0	0	0	0	0	0	0	0	0	0	0	0	0	0	0	0	0.000160128	0	0	0	0
k__Bacteria | p__Bacteroidetes | c__Flavobacteriia | o__Flavobacteriales | f__Flavobacteriaceae | g__Chryseobacterium | s__	0	0	0	0	0	0	0	0	0	0	0	0	0	0	0.000160128	0	0	0	0	0	0	0	0	0	0	0.000480384	0	0	0	0	0.000160128	0	0	0	0.000160128	0	0	0	0	0	0	0	0	0.000160128	0	0	0	0	0
k__Bacteria | p__Proteobacteria | c__Gammaproteobacteria | o__Aeromonadales | f__Aeromonadaceae | g__Aeromonas | s__Aeromonas salmonicida	0	0	0	0	0	0	0	0	0	0	0	0	0.000160128	0	0	0	0	0.000320256	0	0	0	0	0	0	0	0	0	0	0	0	0	0	0	0	0	0	0	0	0	0	0	0.000160128	0	0.000320256	0	0	0	0	0
k__Bacteria | p__Proteobacteria | c__Deltaproteobacteria | o__Myxococcales | f__ | g__ | s__	0	0	0	0	0	0	0	0	0	0	0	0	0	0	0	0	0	0	0	0	0	0	0	0	0	0	0	0	0	0	0	0	0	0	0	0	0	0	0	0	0	0	0	0	0	0	0	0	0
k__Bacteria | p__Proteobacteria | c__Gammaproteobacteria | o__Enterobacterales | f__Pectobacteriaceae | g__Dickeya | s__Dickeya zeae	0	0	0	0	0	0	0	0	0.000800641	0	0	0	0	0	0	0	0.000480384	0	0	0	0	0	0	0	0	0	0	0	0	0	0	0	0	0	0	0	0	0	0	0	0	0	0	0	0	0	0	0	0
k__Bacteria | p__Proteobacteria | c__Betaproteobacteria | o__Burkholderiales | f__Comamonadaceae | g__Ottowia | s__Ottowia oryzae	0	0	0	0	0	0	0	0	0	0	0	0	0	0	0	0	0	0	0	0	0	0	0	0	0	0	0	0	0	0	0	0	0	0	0	0	0	0	0	0	0	0	0	0	0	0	0	0	0
k__Bacteria | p__Bacteroidetes | c__Bacteroidia | o__Bacteroidales | f__Rikenellaceae | g__Alistipes | s__Alistipes shahii	0	0	0	0	0	0	0	0	0	0	0	0	0	0	0	0	0	0	0	0	0	0	0	0	0	0	0	0.000480384	0	0	0	0	0	0	0	0	0	0	0	0.000960769	0	0	0	0	0	0	0	0	0
k__Bacteria | p__Firmicutes | c__Bacilli | o__Lactobacillales | f__Enterococcaceae | g__Tetragenococcus | s__Tetragenococcus halophilus	0	0.000160128	0	0	0	0	0	0	0.000320256	0	0	0	0	0	0	0	0	0	0	0	0	0	0	0	0	0	0	0	0	0	0	0	0	0	0	0	0	0	0	0.000160128	0	0	0	0	0	0	0	0	0
k__Bacteria | p__Proteobacteria | c__Gammaproteobacteria | o__Enterobacterales | f__Enterobacteriaceae | g__Klebsiella | s__Klebsiella oxytoca	0	0	0	0	0	0	0	0	0.000160128	0	0	0	0	0	0	0	0	0	0	0	0	0	0	0.000160128	0	0.000160128	0	0	0	0	0	0	0	0	0	0	0	0	0	0	0	0	0.00144115	0	0	0	0	0	0
k__Bacteria | p__Proteobacteria | c__Gammaproteobacteria | o__Xanthomonadales | f__Xanthomonadaceae | g__Luteimonas | s__Luteimonas sp. 100111	0	0	0	0	0	0	0	0	0	0	0	0	0	0	0	0	0	0	0	0	0	0	0	0	0	0.000160128	0	0	0	0	0	0	0	0	0	0	0	0	0	0	0	0	0	0	0	0	0	0	0
k__Bacteria | p__Bacteroidetes | c__Flavobacteriia | o__Flavobacteriales | f__Flavobacteriaceae | g__Flavobacterium | s__	0	0.000160128	0	0.000160128	0	0.000320256	0	0	0	0	0	0	0	0	0	0	0	0	0	0	0	0	0.000160128	0	0	0	0	0	0	0	0	0	0	0	0	0	0	0	0	0.000320256	0	0	0	0	0	0	0	0	0
k__Bacteria | p__Proteobacteria | c__Alphaproteobacteria | o__Holosporales | f__Candidatus Paracaedibacteraceae | g__Candidatus Paracaedibacter | s__Candidatus Paracaedibacter acanthamoebae	0	0	0	0	0	0	0	0	0	0	0	0	0	0	0	0	0	0	0	0	0	0	0	0	0	0	0	0	0	0	0	0	0	0	0	0	0	0	0	0	0	0	0	0	0	0	0	0	0
k__Bacteria | p__Proteobacteria | c__Gammaproteobacteria | o__Pasteurellales | f__Pasteurellaceae | g__Basfia | s__[Mannheimia] succiniciproducens	0.000480384	0	0	0	0	0	0	0	0.000160128	0.000160128	0.000320256	0	0	0.000160128	0	0	0	0	0	0	0	0	0	0	0	0.000320256	0.000160128	0	0	0	0	0.000320256	0	0.000160128	0	0	0	0	0	0.000160128	0	0.000160128	0	0	0	0	0	0	0
k__Bacteria | p__Firmicutes | c__Bacilli | o__Lactobacillales | f__Leuconostocaceae | g__Weissella | s__Weissella cibaria	0	0	0	0	0	0	0	0	0	0.00128103	0.000160128	0	0	0.000160128	0	0	0	0	0	0	0	0	0	0	0	0.000160128	0	0	0	0	0	0.000160128	0	0	0	0	0	0	0	0	0.000160128	0	0	0	0	0	0	0	0
k__Bacteria | p__Firmicutes | c__Clostridia | o__Clostridiales | f__Clostridiaceae | g__Clostridium | s__Clostridium pasteurianum	0	0	0	0	0.000160128	0	0	0	0	0	0	0	0	0	0	0	0	0	0	0	0	0	0	0	0	0	0	0	0	0	0	0	0	0	0	0	0	0	0	0	0	0	0	0	0	0	0	0	0
k__Bacteria | p__Proteobacteria | c__Betaproteobacteria | o__Burkholderiales | f__Oxalobacteraceae | g__Massilia | s__Massilia armeniaca	0	0	0	0	0	0	0	0	0	0	0	0	0	0	0	0	0	0	0	0	0	0	0	0	0	0	0	0	0	0	0	0	0	0	0	0	0	0	0	0	0	0	0	0	0	0	0	0	0
k__Bacteria | p__Proteobacteria | c__Gammaproteobacteria | o__Pseudomonadales | f__Pseudomonadaceae | g__Pseudomonas | s__Pseudomonas sp. StFLB209	0	0	0	0	0	0	0	0	0	0	0	0	0	0.000160128	0	0	0	0	0	0	0	0.000160128	0	0.000160128	0	0.000160128	0	0	0	0	0	0	0	0	0	0	0	0	0	0	0	0	0	0	0	0	0	0	0
k__Bacteria | p__Bacteroidetes | c__Bacteroidia | o__Bacteroidales | f__Muribaculaceae | g__Muribaculum | s__Muribaculum intestinale	0	0	0	0	0	0.00128103	0	0	0	0	0	0	0	0	0	0	0	0	0	0	0	0	0	0	0	0	0	0	0	0	0	0	0	0	0	0	0	0	0	0	0	0	0	0	0	0	0	0	0
k__Bacteria | p__Firmicutes | c__Bacilli | o__Lactobacillales | f__Streptococcaceae | g__Lactococcus | s__Lactococcus garvieae	0	0	0	0	0	0.000160128	0	0	0	0	0	0	0	0.000160128	0	0	0	0	0	0	0	0	0	0	0	0	0	0	0	0	0	0	0	0	0	0	0	0	0	0.000160128	0	0	0	0	0	0	0	0	0
k__Bacteria | p__Proteobacteria | c__Deltaproteobacteria | o__Desulfuromonadales | f__Geobacteraceae | g__Geobacter | s__	0	0	0	0	0	0	0	0	0	0	0	0	0	0	0	0	0	0	0	0	0	0	0	0	0	0	0	0	0	0	0	0	0	0	0	0	0	0	0	0	0	0	0	0	0	0	0	0	0
k__Bacteria | p__Proteobacteria | c__Gammaproteobacteria | o__ | f__ | g__Candidatus Ruthia | s__Candidatus Ruthia magnifica	0	0.000320256	0	0	0	0	0	0	0	0	0	0	0	0	0	0	0	0	0	0.000160128	0	0	0	0	0	0	0	0	0	0.000160128	0	0	0	0	0	0.000160128	0	0	0	0.000160128	0	0	0	0	0	0	0	0	0
k__Bacteria | p__Proteobacteria | c__Betaproteobacteria | o__Burkholderiales | f__Comamonadaceae | g__Alicycliphilus | s__Alicycliphilus denitrificans	0	0	0	0	0	0	0	0	0	0	0	0	0	0	0	0	0	0	0	0	0	0	0	0	0	0	0	0	0	0	0	0	0	0	0	0	0	0	0	0	0	0	0	0	0	0	0	0	0
k__Bacteria | p__Firmicutes | c__Bacilli | o__Bacillales | f__Bacillaceae | g__Bacillus | s__Bacillus sp. Lzh-5	0	0	0	0	0	0	0	0	0	0.000320256	0	0	0	0	0	0	0	0	0	0	0	0	0	0.000320256	0	0	0	0	0	0	0	0	0	0	0	0	0	0	0	0	0.000160128	0	0	0	0.000160128	0	0	0	0
k__Bacteria | p__Proteobacteria | c__Gammaproteobacteria | o__ | f__ | g__Thiolapillus | s__Thiolapillus brandeum	0	0	0	0	0	0	0	0	0.000160128	0	0	0	0	0	0	0	0	0.000160128	0	0	0	0.000160128	0	0	0	0	0	0.000320256	0	0	0	0.000160128	0	0	0	0	0	0	0	0	0	0	0	0	0	0	0	0	0
k__Bacteria | p__Proteobacteria | c__Gammaproteobacteria | o__Alteromonadales | f__Shewanellaceae | g__Shewanella | s__Shewanella japonica	0	0	0	0	0	0	0	0	0	0	0	0	0	0	0	0.000320256	0	0	0	0	0	0	0	0	0	0	0	0	0	0	0	0	0	0	0	0	0	0	0	0	0	0	0	0	0	0	0	0	0
k__Bacteria | p__Proteobacteria | c__Betaproteobacteria | o__Nitrosomonadales | f__Sterolibacteriaceae | g__Sulfuritalea | s__Sulfuritalea hydrogenivorans	0	0	0	0	0	0	0	0	0	0	0	0	0	0	0	0	0	0	0	0	0	0	0	0	0	0	0	0	0	0	0	0	0	0	0	0	0	0	0	0	0	0	0	0	0	0	0	0	0
k__Bacteria | p__Proteobacteria | c__Betaproteobacteria | o__Burkholderiales | f__Comamonadaceae | g__Comamonas | s__	0	0	0	0	0	0	0	0	0	0	0	0	0	0	0	0	0	0	0.000160128	0	0	0	0	0	0	0.000480384	0	0	0	0	0	0	0	0	0	0	0	0	0	0	0	0	0	0.000160128	0	0	0	0	0
k__Bacteria | p__Proteobacteria | c__Betaproteobacteria | o__Neisseriales | f__Neisseriaceae | g__Neisseria | s__Neisseria sicca	0	0	0	0	0	0	0	0	0	0	0.000160128	0	0.0011209	0	0	0	0	0	0	0	0	0	0	0	0	0	0	0	0	0	0	0	0	0	0	0	0.000160128	0	0	0.000160128	0	0	0	0	0	0	0	0	0
k__Bacteria | p__Proteobacteria | c__Gammaproteobacteria | o__Enterobacterales | f__Enterobacteriaceae | g__Enterobacter | s__Enterobacter hormaechei	0	0	0	0	0	0	0	0	0.000480384	0	0	0	0	0	0	0	0	0	0	0	0	0	0	0	0	0	0	0	0	0	0	0	0	0	0	0	0	0	0	0	0	0	0.000480384	0	0	0	0	0	0
k__Bacteria | p__Proteobacteria | c__Gammaproteobacteria | o__Oceanospirillales | f__Halomonadaceae | g__Candidatus Portiera | s__Candidatus Portiera aleyrodidarum	0	0	0	0.000160128	0	0	0	0	0	0	0	0	0	0.000160128	0	0	0	0	0.000160128	0	0	0	0	0.000480384	0	0	0	0.000640512	0	0	0	0	0	0	0	0	0	0	0	0	0	0.000160128	0	0	0	0	0	0	0
k__Bacteria | p__Proteobacteria | c__Betaproteobacteria | o__Burkholderiales | f__Comamonadaceae | g__Rhodoferax | s__Rhodoferax antarcticus	0	0	0	0	0	0	0	0	0	0	0	0	0	0	0	0	0.000160128	0.000160128	0.000160128	0	0.000320256	0	0	0	0	0.000160128	0.000320256	0.000160128	0	0.000160128	0	0	0	0	0	0	0	0	0	0	0	0	0	0	0	0	0	0	0
k__Bacteria | p__Proteobacteria | c__Epsilonproteobacteria | o__Campylobacterales | f__Campylobacteraceae | g__Campylobacter | s__Campylobacter sputorum	0	0	0	0	0	0	0	0	0	0	0	0	0.000320256	0	0	0	0	0	0	0	0	0	0	0	0	0	0	0	0	0	0	0	0	0	0	0	0	0	0	0	0	0	0	0	0	0	0	0	0
k__Bacteria | p__Proteobacteria | c__Gammaproteobacteria | o__Pseudomonadales | f__Pseudomonadaceae | g__Pseudomonas | s__Pseudomonas sp. HLS-6	0	0	0	0	0	0	0	0	0	0	0	0	0	0	0	0	0	0	0	0	0	0	0	0	0	0.000160128	0	0	0	0	0	0	0	0	0	0	0	0	0	0	0	0	0	0	0	0	0	0	0
k__Bacteria | p__Proteobacteria | c__Alphaproteobacteria | o__Sphingomonadales | f__Sphingomonadaceae | g__Sphingomonas | s__Sphingomonas wittichii	0	0	0	0	0	0	0.000160128	0.000480384	0	0	0	0	0.000480384	0.000160128	0	0	0	0	0	0	0	0	0	0	0	0	0	0	0	0.000160128	0	0	0	0	0	0	0	0	0	0	0	0	0	0.000160128	0	0	0	0	0
k__Bacteria | p__Proteobacteria | c__Betaproteobacteria | o__Burkholderiales | f__ | g__Paucibacter | s__Paucibacter sp. KCTC 42545	0	0	0	0	0	0	0	0	0	0	0	0	0	0	0	0	0	0	0	0	0	0	0	0	0	0	0	0	0	0	0	0	0	0	0	0	0	0	0	0	0	0	0	0	0	0	0	0	0
k__Bacteria | p__Proteobacteria | c__Betaproteobacteria | o__Burkholderiales | f__Comamonadaceae | g__Hydrogenophaga | s__	0	0	0	0	0	0	0	0	0	0	0	0	0	0	0	0	0	0	0	0	0	0	0	0	0	0.000160128	0	0	0	0	0	0	0	0	0	0	0	0	0	0	0	0	0	0	0	0	0	0	0
k__Bacteria | p__Proteobacteria | c__Gammaproteobacteria | o__Pseudomonadales | f__Moraxellaceae | g__Acinetobacter | s__Acinetobacter sp. WCHAc010034	0	0	0	0	0	0	0.000800641	0	0	0	0	0	0	0	0	0	0	0.000160128	0	0	0	0.000640512	0	0	0	0.000160128	0	0	0	0.000160128	0.000160128	0	0	0	0.000320256	0	0	0	0	0	0	0	0	0	0	0	0	0	0
k__Bacteria | p__Bacteroidetes | c__Chitinophagia | o__Chitinophagales | f__Chitinophagaceae | g__Chitinophaga | s__Chitinophaga caeni	0	0.000160128	0.000160128	0	0	0	0.0011209	0	0	0	0	0	0	0.000640512	0	0.000160128	0.000160128	0	0	0	0.000480384	0.00128103	0	0	0	0	0	0	0	0	0.000320256	0.000480384	0	0	0	0	0	0	0	0	0	0	0	0	0	0	0	0	0
k__Bacteria | p__Candidatus Saccharibacteria | c__ | o__ | f__ | g__ | s__	0	0	0	0	0	0	0	0	0	0	0	0	0	0	0	0	0	0	0	0	0	0	0	0	0	0	0	0	0	0	0	0	0	0.000160128	0	0	0	0	0	0	0	0	0	0	0	0	0	0	0
k__Bacteria | p__Proteobacteria | c__Alphaproteobacteria | o__Rhodospirillales | f__Acetobacteraceae | g__ | s__	0	0	0	0	0	0	0	0	0	0	0	0	0	0	0	0	0	0	0.000160128	0	0	0	0	0	0	0	0	0	0	0	0	0	0	0	0	0	0	0	0	0.000160128	0	0	0	0	0	0	0	0	0
k__Bacteria | p__Proteobacteria | c__Deltaproteobacteria | o__Myxococcales | f__Polyangiaceae | g__ | s__	0	0	0	0	0	0	0	0	0	0	0	0	0	0	0	0	0	0	0	0	0	0	0	0	0	0	0	0	0	0	0	0	0	0	0	0	0	0	0	0	0	0	0	0	0	0	0	0	0
k__Bacteria | p__Bacteroidetes | c__Bacteroidia | o__Bacteroidales | f__Tannerellaceae | g__Tannerella | s__	0	0	0	0	0	0.000160128	0	0	0	0	0	0	0	0	0	0	0	0	0	0	0	0	0	0	0	0	0	0	0	0	0	0	0	0	0	0.000160128	0	0	0	0.000160128	0	0	0	0	0	0	0	0	0
k__Bacteria | p__Firmicutes | c__Bacilli | o__Bacillales | f__Paenibacillaceae | g__Paenibacillus | s__Paenibacillus polymyxa	0.000160128	0	0	0	0.000320256	0	0	0	0	0	0	0	0	0	0	0	0	0	0	0	0	0	0.000800641	0	0	0	0	0	0	0	0	0	0	0	0	0	0	0	0	0.000480384	0	0	0	0	0	0.000160128	0	0	0
k__Bacteria | p__Firmicutes | c__Clostridia | o__Clostridiales | f__Oscillospiraceae | g__Oscillibacter | s__	0	0	0	0	0	0	0	0	0	0	0	0	0	0	0	0	0.000160128	0	0	0	0	0	0.000320256	0	0	0	0	0	0	0	0	0	0	0	0	0	0	0	0	0.00528423	0	0	0	0	0	0	0	0	0
k__Bacteria | p__Proteobacteria | c__Betaproteobacteria | o__Rhodocyclales | f__Zoogloeaceae | g__ | s__	0	0	0	0	0	0	0	0	0	0	0	0	0	0	0	0	0	0	0	0	0	0	0	0	0	0	0	0	0	0	0	0	0	0	0	0	0	0	0	0	0	0	0	0	0	0	0	0	0
k__Bacteria | p__Proteobacteria | c__Gammaproteobacteria | o__Xanthomonadales | f__Xanthomonadaceae | g__Lysobacter | s__	0	0	0	0	0	0	0	0.000960769	0	0	0	0	0	0	0.000160128	0	0	0	0	0	0	0	0	0	0	0	0	0	0	0	0	0	0	0	0	0	0	0	0	0	0	0	0	0	0	0	0	0	0
k__Bacteria | p__Actinobacteria | c__Actinobacteria | o__Streptomycetales | f__Streptomycetaceae | g__Streptomyces | s__Streptomyces lunaelactis	0	0	0	0	0	0	0	0	0	0	0	0	0	0	0	0	0	0	0	0	0	0	0	0	0	0	0	0.000160128	0	0	0	0	0	0	0	0	0	0	0	0	0	0	0	0	0	0	0	0	0
k__Bacteria | p__Actinobacteria | c__Actinobacteria | o__Propionibacteriales | f__Propionibacteriaceae | g__Cutibacterium | s__	0	0	0	0	0	0	0	0	0	0	0	0	0	0	0	0	0	0	0	0	0	0	0	0	0	0	0	0	0	0	0	0	0	0	0	0	0	0	0	0	0	0	0	0	0	0	0	0	0
k__Bacteria | p__Bacteroidetes | c__Cytophagia | o__Cytophagales | f__Hymenobacteraceae | g__Pontibacter | s__Pontibacter akesuensis	0	0	0	0	0	0	0	0	0	0	0	0	0	0	0	0	0	0	0	0	0	0	0	0	0	0	0	0	0	0	0	0	0	0	0	0	0	0	0	0	0	0	0	0	0	0	0	0	0
k__Bacteria | p__Proteobacteria | c__Gammaproteobacteria | o__Enterobacterales | f__Enterobacteriaceae | g__Candidatus Gullanella | s__Candidatus Gullanella endobia	0	0	0	0	0	0	0	0	0.000480384	0	0	0	0	0	0	0	0	0	0	0	0	0	0	0	0	0	0	0	0	0	0	0	0	0	0.000160128	0	0	0	0	0	0	0	0.0011209	0	0	0	0	0	0
k__Bacteria | p__Proteobacteria | c__Alphaproteobacteria | o__Caulobacterales | f__Caulobacteraceae | g__Caulobacter | s__Caulobacter segnis	0	0	0	0	0	0	0	0	0	0	0	0	0.000160128	0.000160128	0	0	0	0	0.000320256	0	0	0	0	0	0	0	0.000320256	0	0	0	0	0.000320256	0	0	0.000160128	0	0	0	0	0.000320256	0	0	0	0	0	0	0	0	0
k__Bacteria | p__Acidobacteria | c__Acidobacteriia | o__Bryobacterales | f__Solibacteraceae | g__Candidatus Solibacter | s__Candidatus Solibacter usitatus	0	0	0	0	0	0	0	0	0	0	0	0	0	0	0	0	0	0	0	0	0	0	0	0	0	0	0	0	0	0	0	0	0	0	0	0	0	0	0	0	0	0	0	0	0	0	0	0	0
k__Bacteria | p__Proteobacteria | c__Deltaproteobacteria | o__Myxococcales | f__Polyangiaceae | g__Chondromyces | s__Chondromyces crocatus	0	0	0	0	0	0	0	0	0	0	0	0	0	0	0	0	0	0	0	0	0	0	0	0	0	0	0	0	0	0	0	0	0	0	0	0	0	0	0	0	0	0	0	0	0	0	0	0	0
k__Bacteria | p__Firmicutes | c__Clostridia | o__Halanaerobiales | f__Halanaerobiaceae | g__Halothermothrix | s__Halothermothrix orenii	0	0	0	0	0	0	0	0	0	0	0	0	0	0	0	0	0	0	0	0	0	0	0	0	0	0	0	0	0	0	0	0	0	0	0	0	0	0	0	0	0	0	0	0	0	0	0	0	0
k__Bacteria | p__Proteobacteria | c__Betaproteobacteria | o__Burkholderiales | f__Comamonadaceae | g__Verminephrobacter | s__Verminephrobacter eiseniae	0	0.000160128	0	0	0	0	0.000160128	0	0	0	0	0	0	0	0	0	0	0	0	0	0	0	0	0	0	0	0	0	0	0	0	0	0	0	0	0	0	0	0	0	0	0	0	0	0	0	0	0	0
k__Bacteria | p__Spirochaetes | c__Spirochaetia | o__Spirochaetales | f__Spirochaetaceae | g__Treponema | s__Treponema caldarium	0	0	0	0	0	0.000320256	0	0	0	0	0.000320256	0	0	0	0	0	0	0	0	0	0	0	0	0	0	0	0	0	0	0	0	0	0	0	0	0	0	0	0	0	0	0	0	0	0	0	0	0	0
k__Bacteria | p__Firmicutes | c__Limnochordia | o__Limnochordales | f__Limnochordaceae | g__Limnochorda | s__Limnochorda pilosa	0	0	0	0.000320256	0.000160128	0.000160128	0	0	0	0	0	0	0	0	0	0	0	0	0	0	0	0	0.000320256	0	0	0	0	0	0	0	0	0	0	0	0	0	0	0	0	0	0	0	0	0	0	0	0	0	0
k__Bacteria | p__Proteobacteria | c__Alphaproteobacteria | o__Rhizobiales | f__Brucellaceae | g__Ochrobactrum | s__Ochrobactrum anthropi	0	0	0	0	0	0	0	0	0	0	0	0	0	0	0.000160128	0	0.000160128	0	0	0.000160128	0	0.00192154	0	0.000480384	0	0.000160128	0.000160128	0	0	0	0	0	0.000160128	0	0	0	0	0	0	0	0	0	0	0	0	0.000160128	0	0	0
k__Bacteria | p__Proteobacteria | c__Alphaproteobacteria | o__Rhodospirillales | f__Rhodospirillaceae | g__ | s__	0	0	0	0	0	0	0	0	0	0	0	0	0	0	0	0	0	0	0	0	0.000160128	0	0	0	0	0	0	0	0	0	0	0	0	0	0	0	0	0	0	0	0	0	0	0	0	0	0	0	0
k__Bacteria | p__Proteobacteria | c__Alphaproteobacteria | o__Caulobacterales | f__Caulobacteraceae | g__Caulobacter | s__	0	0	0	0	0	0	0	0	0	0	0	0	0.000320256	0.000160128	0.000160128	0	0	0	0	0	0	0	0	0.000320256	0	0.000480384	0	0	0	0	0	0	0	0	0	0	0	0	0	0	0	0	0	0	0	0	0	0	0
k__Bacteria | p__Proteobacteria | c__Gammaproteobacteria | o__Legionellales | f__Legionellaceae | g__ | s__	0	0	0	0	0	0	0	0.000320256	0	0	0	0	0.000160128	0	0	0	0	0	0	0	0	0	0	0	0	0	0	0	0	0.000160128	0	0	0	0	0	0	0	0	0	0.000160128	0	0	0	0	0	0.000320256	0	0	0
k__Bacteria | p__Firmicutes | c__Negativicutes | o__Veillonellales | f__Veillonellaceae | g__ | s__	0	0	0	0	0	0	0	0	0	0.000320256	0	0	0	0	0	0	0	0	0.000160128	0	0	0	0	0	0	0	0	0	0	0	0	0	0	0	0	0	0	0	0	0.000320256	0.00224179	0	0	0	0	0	0	0	0
k__Bacteria | p__Proteobacteria | c__Betaproteobacteria | o__Burkholderiales | f__ | g__Thiomonas | s__Thiomonas sp. X19	0	0	0	0	0	0	0	0	0	0	0	0	0	0	0	0	0	0	0	0	0	0	0	0	0	0	0	0	0	0	0	0	0	0	0	0	0	0	0	0	0	0	0	0	0	0	0	0	0
k__Bacteria | p__Proteobacteria | c__Betaproteobacteria | o__Burkholderiales | f__Oxalobacteraceae | g__Herbaspirillum | s__Herbaspirillum seropedicae	0	0	0	0	0	0	0	0	0	0	0	0	0	0.000320256	0	0	0	0	0	0.000320256	0	0	0	0.000160128	0	0	0	0	0	0	0	0	0	0	0	0	0	0	0	0	0	0	0	0	0	0	0	0	0
k__Bacteria | p__Verrucomicrobia | c__Verrucomicrobiae | o__Verrucomicrobiales | f__Akkermansiaceae | g__Akkermansia | s__Akkermansia muciniphila	0	0	0	0	0	0	0	0	0	0	0	0	0	0	0	0	0	0	0	0	0	0	0	0	0	0	0	0	0	0	0	0	0	0	0	0	0	0	0	0	0	0	0	0	0	0	0	0	0
k__Bacteria | p__Firmicutes | c__Bacilli | o__Lactobacillales | f__Streptococcaceae | g__Lactococcus | s__Lactococcus piscium	0	0	0	0	0	0	0	0	0	0	0	0	0	0	0	0	0	0	0	0	0	0	0	0	0	0	0	0	0	0	0	0	0	0	0	0	0	0	0	0	0	0	0	0	0	0	0	0	0
k__Bacteria | p__Proteobacteria | c__Gammaproteobacteria | o__Pseudomonadales | f__Moraxellaceae | g__Moraxella | s__	0	0	0	0	0	0	0	0	0	0	0.000160128	0	0	0	0.000160128	0	0	0	0	0	0	0	0	0	0	0.00432346	0	0	0	0	0	0.000320256	0	0	0	0	0	0	0	0	0	0	0	0	0	0	0	0	0
k__Bacteria | p__Proteobacteria | c__Gammaproteobacteria | o__Xanthomonadales | f__Xanthomonadaceae | g__Lysobacter | s__Lysobacter maris	0	0	0	0	0	0	0	0	0	0	0	0	0	0	0	0	0	0	0	0	0	0	0	0	0	0	0	0	0	0	0	0	0	0	0	0	0	0	0	0	0	0	0	0	0	0	0	0	0
k__Bacteria | p__Actinobacteria | c__Coriobacteriia | o__Coriobacteriales | f__Atopobiaceae | g__Olsenella | s__Olsenella uli	0	0	0	0	0	0	0	0	0.000800641	0	0	0	0	0	0	0	0	0	0	0	0	0	0.000320256	0	0	0	0	0	0	0	0.000480384	0	0	0	0	0	0	0	0	0	0	0	0	0	0	0	0	0	0
k__Bacteria | p__Proteobacteria | c__Alphaproteobacteria | o__Caulobacterales | f__Caulobacteraceae | g__Brevundimonas | s__Brevundimonas sp. GW460-12-10-14-LB2	0	0	0	0	0	0	0	0	0	0	0	0	0	0	0	0	0	0	0	0.000160128	0	0	0	0	0	0	0	0	0	0	0	0	0	0	0	0	0	0	0	0	0	0	0	0	0	0	0	0	0
k__Bacteria | p__Proteobacteria | c__Betaproteobacteria | o__Burkholderiales | f__Burkholderiaceae | g__Cupriavidus | s__Cupriavidus taiwanensis	0	0	0	0	0	0	0	0	0	0	0	0	0	0	0	0	0	0	0.000160128	0	0	0	0	0.000160128	0	0	0	0.000480384	0	0.000160128	0	0	0	0	0.00160128	0	0	0	0	0	0	0	0	0	0	0	0	0	0
k__Bacteria | p__Proteobacteria | c__Betaproteobacteria | o__Rhodocyclales | f__Zoogloeaceae | g__Azoarcus | s__Azoarcus sp. SY39	0	0	0	0	0	0	0	0	0	0	0	0	0	0	0	0	0	0	0	0	0	0	0	0	0	0	0	0	0	0	0	0	0	0	0	0	0	0	0	0	0	0	0	0	0	0	0	0	0
k__Bacteria | p__Proteobacteria | c__Gammaproteobacteria | o__Enterobacterales | f__Enterobacteriaceae | g__Candidatus Blochmannia | s__Candidatus Blochmannia floridanus	0	0	0	0	0	0	0.000160128	0	0.000320256	0	0	0	0.000160128	0.000800641	0.000160128	0	0	0	0	0	0	0	0	0	0	0	0	0	0	0	0	0	0	0	0	0	0	0	0	0	0	0	0.000160128	0	0.000160128	0	0	0	0
k__Bacteria | p__Actinobacteria | c__Actinobacteria | o__Corynebacteriales | f__Mycobacteriaceae | g__Mycobacteroides | s__	0	0	0	0	0	0	0	0	0	0	0	0	0	0	0	0	0	0	0.000160128	0	0	0	0	0	0	0	0	0	0	0	0	0	0	0	0	0	0	0	0	0.000160128	0	0	0	0	0	0	0	0	0
k__Bacteria | p__Firmicutes | c__Bacilli | o__Lactobacillales | f__Lactobacillaceae | g__Lactobacillus | s__Lactobacillus rhamnosus	0	0	0	0	0	0	0	0	0	0	0	0	0	0	0	0	0	0	0	0	0	0.000160128	0	0	0	0	0	0	0	0	0	0	0	0	0	0	0	0	0	0	0	0	0	0	0	0	0	0	0
k__Bacteria | p__Firmicutes | c__Clostridia | o__Clostridiales | f__ | g__Massilistercora | s__Massilistercora timonensis	0	0	0	0	0	0	0	0	0	0.000160128	0	0	0	0.000160128	0	0.000160128	0	0	0	0	0	0	0	0	0	0	0	0	0	0	0	0	0	0	0	0	0	0	0	0	0	0	0	0	0	0	0	0	0
k__Bacteria | p__Proteobacteria | c__Alphaproteobacteria | o__Rhodobacterales | f__Rhodobacteraceae | g__Paracoccus | s__Paracoccus mutanolyticus	0	0.000160128	0	0	0	0	0	0	0	0	0	0	0	0	0	0	0.000160128	0	0	0	0	0	0	0	0	0	0	0	0	0	0	0	0	0	0	0	0	0	0.000160128	0	0	0	0.00304243	0	0	0	0	0	0
k__Bacteria | p__Firmicutes | c__Clostridia | o__Clostridiales | f__ | g__Intestinimonas | s__Intestinimonas butyriciproducens	0	0	0	0	0	0	0	0	0	0	0	0	0	0	0	0	0	0	0	0	0	0	0	0	0	0	0	0	0	0	0	0	0	0	0	0	0	0	0	0.0011209	0	0	0	0	0	0	0	0	0
k__Bacteria | p__Firmicutes | c__Clostridia | o__Thermoanaerobacterales | f__Thermoanaerobacterales Family III. Incertae Sedis | g__Thermosediminibacter | s__Thermosediminibacter oceani	0	0	0	0	0	0	0	0	0	0	0	0	0	0	0	0	0	0	0	0	0	0	0	0	0	0	0	0	0	0	0	0	0	0	0.000160128	0	0	0	0	0.00736589	0	0	0	0	0	0	0	0	0
k__Bacteria | p__Proteobacteria | c__Alphaproteobacteria | o__Rhizobiales | f__Bradyrhizobiaceae | g__Nitrobacter | s__Nitrobacter winogradskyi	0	0	0	0	0	0	0	0	0	0	0	0	0	0	0	0	0	0	0	0	0	0	0	0	0	0	0	0	0	0	0	0	0	0	0	0	0	0	0	0	0	0	0	0	0	0	0	0	0
k__Bacteria | p__Proteobacteria | c__Gammaproteobacteria | o__Vibrionales | f__Vibrionaceae | g__Vibrio | s__Vibrio cholerae	0	0	0.000160128	0	0	0	0	0	0	0	0.000160128	0	0	0	0.000160128	0	0	0	0.000160128	0	0	0	0	0	0	0	0.000320256	0	0	0.000160128	0	0	0	0	0	0	0	0	0	0	0	0	0	0	0	0	0	0	0
k__Bacteria | p__Bacteroidetes | c__Bacteroidia | o__Bacteroidales | f__Odoribacteraceae | g__Odoribacter | s__Odoribacter splanchnicus	0	0	0	0.000480384	0	0	0	0	0	0	0	0	0	0	0	0	0	0	0	0	0	0	0	0	0	0	0	0	0	0	0	0	0	0	0	0	0	0	0	0.000160128	0	0	0	0	0	0	0	0	0
k__Bacteria | p__Bacteroidetes | c__Cytophagia | o__Cytophagales | f__Amoebophilaceae | g__ | s__	0	0	0	0	0	0.000160128	0	0	0.000160128	0	0	0	0	0	0	0	0	0	0	0	0	0	0	0	0	0	0	0	0	0	0	0	0	0	0	0	0	0	0	0	0	0	0	0	0	0	0	0	0
k__Bacteria | p__Proteobacteria | c__Betaproteobacteria | o__Burkholderiales | f__Alcaligenaceae | g__Bordetella | s__Bordetella holmesii	0	0	0	0	0	0	0	0	0	0	0	0	0	0	0	0	0	0	0	0	0	0	0	0	0	0	0	0	0	0	0	0.000160128	0	0	0	0	0	0	0	0	0	0	0	0	0	0	0	0	0
k__Bacteria | p__Actinobacteria | c__Actinobacteria | o__Streptosporangiales | f__Nocardiopsaceae | g__Nocardiopsis | s__Nocardiopsis gilva	0	0	0	0	0	0	0	0	0	0	0.000160128	0	0	0	0	0	0	0	0	0	0	0	0	0	0	0	0	0	0	0	0	0	0	0	0	0	0	0	0	0	0	0	0	0	0	0	0	0	0
k__Bacteria | p__Bacteroidetes | c__Sphingobacteriia | o__Sphingobacteriales | f__Sphingobacteriaceae | g__ | s__	0	0	0	0	0.000160128	0	0	0	0	0	0	0	0	0	0	0	0	0	0	0	0	0	0	0	0	0	0	0	0	0	0	0	0	0	0	0	0	0	0	0	0	0	0	0	0	0	0	0	0
k__Bacteria | p__Proteobacteria | c__Alphaproteobacteria | o__Rhizobiales | f__Phyllobacteriaceae | g__Mesorhizobium | s__Mesorhizobium sp. DCY119	0	0	0	0	0	0	0.000160128	0	0	0	0	0	0	0.000160128	0.000320256	0	0	0	0	0	0	0.000640512	0	0	0	0	0	0	0	0	0	0.000160128	0	0	0	0	0	0	0	0	0	0	0	0	0	0	0	0	0
k__Bacteria | p__Proteobacteria | c__Betaproteobacteria | o__Burkholderiales | f__ | g__Leptothrix | s__Leptothrix cholodnii	0	0	0	0	0	0	0	0	0	0	0	0	0	0	0	0	0	0	0	0	0	0	0	0	0	0	0	0	0	0	0	0	0	0	0	0	0	0	0	0	0	0	0	0	0	0	0	0	0
k__Bacteria | p__Proteobacteria | c__Epsilonproteobacteria | o__Campylobacterales | f__Helicobacteraceae | g__ | s__	0.000160128	0	0	0	0.000160128	0	0	0	0	0	0	0	0	0	0	0.000160128	0	0	0	0	0	0	0	0	0	0	0	0	0	0	0	0	0	0	0	0	0	0	0	0	0	0	0	0	0	0	0	0	0
k__Bacteria | p__Proteobacteria | c__Gammaproteobacteria | o__Alteromonadales | f__Alteromonadaceae | g__Marinobacter | s__	0	0	0	0	0	0	0.000160128	0	0	0	0	0	0	0	0	0	0	0	0	0	0	0.000160128	0	0	0	0	0	0	0	0	0	0.000160128	0	0	0	0	0	0	0	0	0	0.000320256	0	0	0.000160128	0	0	0	0
k__Bacteria | p__Proteobacteria | c__Gammaproteobacteria | o__Enterobacterales | f__Morganellaceae | g__Providencia | s__Providencia alcalifaciens	0	0	0	0	0	0	0	0	0.000320256	0	0	0	0	0	0	0	0	0	0	0	0	0	0	0	0	0.000480384	0	0	0	0	0	0	0	0	0	0	0	0	0	0	0	0	0.000640512	0.000320256	0	0	0	0	0
k__Bacteria | p__Bacteroidetes | c__Bacteroidia | o__Bacteroidales | f__Bacteroidaceae | g__Bacteroides | s__Bacteroides coprosuis	0	0	0	0	0	0.000480384	0	0	0	0	0	0	0	0	0	0	0	0	0	0	0	0	0	0	0	0	0	0	0	0	0	0	0	0	0	0	0	0	0	0.000320256	0	0	0	0	0	0	0	0	0
k__Bacteria | p__Proteobacteria | c__Betaproteobacteria | o__Burkholderiales | f__Alcaligenaceae | g__Alcaligenes | s__Alcaligenes faecalis	0	0	0	0.000160128	0	0	0	0	0	0	0	0	0	0	0	0	0	0.000320256	0	0.000160128	0	0	0	0	0	0.000480384	0	0.000160128	0	0	0	0	0	0	0	0	0	0	0	0	0	0	0	0	0	0	0	0	0
k__Bacteria | p__Proteobacteria | c__Betaproteobacteria | o__Burkholderiales | f__Oxalobacteraceae | g__Herbaspirillum | s__	0	0	0	0	0	0	0	0	0	0	0	0	0	0	0	0	0	0	0	0	0	0	0	0	0	0	0	0	0	0	0	0	0	0	0.000160128	0	0	0	0	0	0	0	0	0	0	0	0	0	0
k__Bacteria | p__Proteobacteria | c__Betaproteobacteria | o__Burkholderiales | f__Oxalobacteraceae | g__Massilia | s__Massilia sp. WG5	0	0	0	0	0	0	0	0	0	0	0	0	0	0	0	0	0	0	0	0	0	0	0	0	0	0	0	0	0	0	0	0	0	0	0	0	0	0	0	0	0	0	0	0	0	0	0	0	0
k__Bacteria | p__Proteobacteria | c__Gammaproteobacteria | o__Pseudomonadales | f__Pseudomonadaceae | g__Pseudomonas | s__Pseudomonas furukawaii	0	0	0	0	0	0	0.000160128	0	0	0	0	0	0	0	0	0.000320256	0	0	0	0	0.000160128	0	0	0	0	0	0	0	0	0.000160128	0	0	0	0	0	0	0	0	0.000160128	0	0	0	0	0.000320256	0	0.000160128	0	0	0
k__Bacteria | p__Proteobacteria | c__Alphaproteobacteria | o__Sphingomonadales | f__Erythrobacteraceae | g__ | s__	0	0	0	0	0	0	0	0.0011209	0	0	0	0	0	0.000320256	0	0	0	0	0	0	0	0	0	0	0	0	0	0	0	0	0	0	0	0	0	0	0	0	0	0	0	0	0	0	0	0	0	0	0
k__Bacteria | p__Proteobacteria | c__Gammaproteobacteria | o__Oceanospirillales | f__Oleiphilaceae | g__Oleiphilus | s__Oleiphilus messinensis	0	0	0	0	0	0	0.000320256	0	0.000160128	0	0	0	0	0.000160128	0	0	0	0	0.000160128	0.000160128	0	0	0	0	0	0	0	0	0	0	0	0	0	0	0	0	0	0	0.000160128	0	0	0	0	0	0	0	0	0	0
k__Bacteria | p__Bacteroidetes | c__Bacteroidia | o__Bacteroidales | f__Barnesiellaceae | g__Barnesiella | s__Barnesiella viscericola	0	0	0	0.000160128	0	0	0	0	0	0	0	0	0	0	0	0	0	0	0	0	0	0	0	0	0	0	0	0	0	0	0	0	0	0	0	0	0	0	0	0.000480384	0	0	0	0	0	0	0	0	0
k__Bacteria | p__Bacteroidetes | c__Cytophagia | o__Cytophagales | f__Flammeovirgaceae | g__ | s__	0	0	0	0	0.000160128	0	0	0	0	0	0	0	0	0	0	0	0	0	0	0	0	0	0	0	0	0	0	0	0	0	0	0	0	0	0	0	0	0	0	0	0	0	0	0	0	0	0	0	0
k__Bacteria | p__Firmicutes | c__Clostridia | o__Clostridiales | f__Peptococcaceae | g__Dehalobacter | s__Dehalobacter restrictus	0	0	0.000160128	0	0	0.000640512	0	0	0	0	0	0	0	0	0	0	0.000160128	0	0	0	0	0	0.000160128	0	0	0	0	0	0	0	0	0	0	0	0	0	0	0	0	0	0	0	0	0	0	0	0	0	0
k__Bacteria | p__Proteobacteria | c__Alphaproteobacteria | o__Sphingomonadales | f__Sphingomonadaceae | g__Sphingopyxis | s__Sphingopyxis terrae	0	0	0	0	0	0	0	0	0	0	0	0	0	0	0	0	0	0	0	0	0	0	0	0	0	0	0	0	0	0	0	0	0	0	0	0	0	0	0	0	0	0	0	0	0	0	0	0	0
k__Bacteria | p__Proteobacteria | c__Gammaproteobacteria | o__Enterobacterales | f__Enterobacteriaceae | g__Escherichia | s__	0	0	0	0	0	0	0	0	0	0	0	0	0	0	0	0	0	0	0	0	0	0	0	0	0	0	0	0	0	0	0	0	0	0	0	0	0	0	0	0	0	0	0	0	0	0	0	0	0
k__Bacteria | p__Bacteroidetes | c__Bacteroidia | o__Bacteroidales | f__Porphyromonadaceae | g__Fermentimonas | s__Fermentimonas caenicola	0	0	0	0	0	0	0	0	0	0	0	0	0	0	0	0	0	0	0	0	0	0	0	0	0	0	0	0	0	0	0	0	0	0	0	0	0	0	0	0	0	0	0	0	0	0	0	0	0
k__Bacteria | p__Proteobacteria | c__Alphaproteobacteria | o__Rhizobiales | f__Hyphomicrobiaceae | g__Devosia | s__Devosia sp. H5989	0	0	0	0	0	0	0	0	0	0	0	0	0	0	0	0	0	0	0	0	0	0	0	0	0	0	0	0	0	0	0	0	0	0	0	0	0	0	0	0	0	0	0	0	0	0	0	0	0
k__Bacteria | p__Proteobacteria | c__Betaproteobacteria | o__Burkholderiales | f__Oxalobacteraceae | g__Collimonas | s__Collimonas pratensis	0	0	0	0	0	0	0	0	0	0	0	0	0	0	0	0	0	0	0	0	0	0	0	0	0	0	0	0	0	0	0	0	0	0	0	0	0	0	0	0	0	0	0	0	0	0	0	0	0
k__Bacteria | p__Bacteroidetes | c__Bacteroidia | o__Bacteroidales | f__Bacteroidaceae | g__Bacteroides | s__Bacteroides caecimuris	0	0	0	0	0	0	0	0	0	0	0	0	0	0	0	0	0	0	0	0	0	0	0	0	0	0	0	0	0	0	0	0	0	0	0	0	0	0	0	0	0	0	0	0	0	0	0	0	0
k__Bacteria | p__Firmicutes | c__Clostridia | o__Clostridiales | f__Lachnospiraceae | g__Lacrimispora | s__Lacrimispora saccharolytica	0	0	0	0	0	0	0	0	0	0	0	0	0	0	0	0	0	0	0	0	0	0	0	0	0	0	0	0	0	0	0	0	0	0	0	0	0	0	0	0	0	0	0	0	0	0	0	0	0
k__Bacteria | p__Spirochaetes | c__Spirochaetia | o__Spirochaetales | f__Spirochaetaceae | g__ | s__	0	0	0	0	0	0	0	0	0	0	0.000160128	0	0	0	0	0	0	0	0	0	0	0	0	0	0	0	0	0	0	0	0	0	0	0	0	0	0	0	0	0	0	0	0	0	0	0	0	0	0
k__Bacteria | p__Bacteroidetes | c__Bacteroidia | o__Bacteroidales | f__Dysgonamonadaceae | g__Proteiniphilum | s__Proteiniphilum saccharofermentans	0	0	0	0	0	0	0	0	0	0	0	0	0	0	0	0	0	0	0	0	0	0	0	0	0	0	0	0	0	0	0	0	0	0	0	0	0	0	0	0.000160128	0	0	0	0	0	0	0	0	0
k__Bacteria | p__Firmicutes | c__Bacilli | o__Lactobacillales | f__Lactobacillaceae | g__Lactobacillus | s__Lactobacillus paraplantarum	0	0	0	0	0	0.000160128	0	0	0	0	0	0	0	0	0	0	0	0	0	0	0	0.000480384	0	0	0	0	0	0	0	0.000160128	0	0	0	0	0	0	0	0	0	0	0	0	0	0	0	0	0	0	0
k__Bacteria | p__Proteobacteria | c__Betaproteobacteria | o__Neisseriales | f__Neisseriaceae | g__Neisseria | s__Neisseria mucosa	0	0	0	0	0.000320256	0	0	0	0	0	0	0	0	0	0	0	0	0	0.000320256	0	0	0	0	0	0	0.000160128	0	0	0	0	0	0	0	0	0	0	0	0	0	0	0	0	0	0.000160128	0.000160128	0.000160128	0	0	0
k__Bacteria | p__Proteobacteria | c__Gammaproteobacteria | o__Legionellales | f__Legionellaceae | g__Legionella | s__Legionella pneumophila	0	0	0.000160128	0	0	0	0	0	0	0	0	0	0	0	0	0	0	0.000480384	0	0	0	0	0	0	0	0	0	0	0	0	0	0.000160128	0.000160128	0	0	0	0	0	0	0	0	0	0	0	0	0	0	0.000160128	0
k__Bacteria | p__Actinobacteria | c__Actinobacteria | o__Actinomycetales | f__Actinomycetaceae | g__Actinomyces | s__Actinomyces pacaensis	0	0	0.000160128	0	0	0	0	0	0	0.0011209	0	0	0.000160128	0	0	0	0	0	0.000160128	0	0	0.000320256	0	0	0	0	0	0	0	0	0	0.000160128	0	0	0	0	0	0	0	0	0	0	0	0.000160128	0	0	0	0	0
k__Bacteria | p__Proteobacteria | c__Alphaproteobacteria | o__Rhizobiales | f__Beijerinckiaceae | g__Methylocella | s__Methylocella silvestris	0	0	0	0	0	0	0	0	0.000160128	0	0	0	0	0.000160128	0	0	0.000160128	0	0	0	0	0.000160128	0	0	0	0	0	0	0	0	0	0.000320256	0	0	0	0	0	0	0	0	0	0	0	0	0	0	0	0	0
k__Bacteria | p__Proteobacteria | c__Alphaproteobacteria | o__Rhodobacterales | f__Rhodobacteraceae | g__Yoonia | s__Yoonia vestfoldensis	0	0	0	0	0	0	0	0	0	0	0	0	0	0	0	0	0	0	0	0	0	0	0	0	0	0	0	0	0	0	0	0	0	0	0	0	0	0	0	0	0	0	0	0	0	0	0	0	0
k__Bacteria | p__Proteobacteria | c__Gammaproteobacteria | o__Enterobacterales | f__Enterobacteriaceae | g__Klebsiella | s__Klebsiella michiganensis	0	0	0	0	0	0	0	0	0.000960769	0	0	0	0	0	0	0	0	0	0	0	0	0	0	0	0	0.000320256	0	0	0	0	0	0	0	0	0	0	0	0	0	0	0	0	0.000480384	0	0	0	0	0	0
k__Bacteria | p__Proteobacteria | c__Gammaproteobacteria | o__Legionellales | f__Coxiellaceae | g__ | s__	0	0	0	0	0	0	0	0	0	0	0	0	0	0	0	0	0	0	0	0	0	0	0	0.000320256	0	0	0	0	0	0	0	0	0	0	0	0	0	0	0.000160128	0	0	0.000160128	0	0	0	0	0	0	0
k__Bacteria | p__Firmicutes | c__Bacilli | o__Lactobacillales | f__Lactobacillaceae | g__Lactobacillus | s__Lactobacillus acidipiscis	0.000160128	0	0	0	0	0	0	0	0.000160128	0	0	0	0	0	0	0	0	0	0	0	0	0.000160128	0	0	0	0	0	0	0	0	0	0	0	0	0	0	0	0	0	0	0.000160128	0	0	0	0	0	0	0	0
k__Bacteria | p__Firmicutes | c__Bacilli | o__Lactobacillales | f__Streptococcaceae | g__Streptococcus | s__Streptococcus sp. Z15	0	0	0	0	0.000160128	0	0	0	0.000160128	0	0.000480384	0	0	0.000160128	0.000160128	0	0.000320256	0	0	0	0.000160128	0	0.000320256	0	0.000160128	0	0	0	0.000160128	0	0.000160128	0	0	0	0	0	0	0	0	0.000640512	0	0	0	0	0.000160128	0	0	0	0
k__Bacteria | p__Firmicutes | c__Negativicutes | o__Acidaminococcales | f__Acidaminococcaceae | g__Acidaminococcus | s__	0	0	0	0	0	0	0	0	0	0	0	0	0	0	0	0	0	0	0	0	0	0	0	0	0	0	0	0	0	0	0	0	0	0	0	0	0	0	0	0	0	0	0	0	0	0	0	0	0
k__Bacteria | p__Proteobacteria | c__Alphaproteobacteria | o__Sphingomonadales | f__Sphingomonadaceae | g__Sphingomonas | s__Sphingomonas sp. KC8	0	0	0	0	0	0	0.000800641	0	0	0	0	0	0	0.000480384	0.000320256	0	0	0	0.000320256	0	0	0	0	0	0	0	0	0	0	0	0.000160128	0	0	0	0	0	0	0	0	0	0	0	0	0	0	0	0	0	0
k__Bacteria | p__Proteobacteria | c__Gammaproteobacteria | o__Alteromonadales | f__Shewanellaceae | g__Shewanella | s__Shewanella baltica	0	0	0	0	0	0	0	0	0	0	0	0	0	0	0.000160128	0	0	0	0.000320256	0	0	0	0	0	0	0	0	0	0	0	0	0	0	0	0	0	0	0	0	0	0	0	0	0	0	0	0	0	0
k__Bacteria | p__Proteobacteria | c__Gammaproteobacteria | o__Enterobacterales | f__Erwiniaceae | g__Erwinia | s__Candidatus Erwinia haradaeae	0	0	0	0	0	0	0	0	0.000160128	0.000320256	0	0	0	0	0	0	0.000160128	0	0	0	0	0	0	0	0	0	0	0	0	0	0	0	0	0	0	0	0	0	0	0	0	0	0.000160128	0	0	0	0	0	0
k__Bacteria | p__Firmicutes | c__Bacilli | o__Bacillales | f__Bacillaceae | g__Bacillus | s__Bacillus megaterium	0	0	0	0	0	0	0	0	0	0	0	0	0	0	0	0	0	0	0	0.000160128	0	0.000640512	0	0.000160128	0	0	0	0	0	0	0	0	0	0	0	0	0	0	0	0	0	0.000160128	0	0	0	0	0	0	0
k__Bacteria | p__Firmicutes | c__Bacilli | o__Lactobacillales | f__Lactobacillaceae | g__Lactobacillus | s__Lactobacillus coryniformis	0	0	0	0	0	0	0	0	0	0	0	0	0	0	0	0	0	0	0	0	0	0	0	0	0	0	0	0	0	0	0	0	0	0	0	0	0	0	0	0	0	0	0	0	0	0	0	0	0
k__Bacteria | p__Firmicutes | c__Negativicutes | o__Veillonellales | f__Veillonellaceae | g__Veillonella | s__Veillonella rodentium	0	0	0	0	0	0	0	0	0	0.000160128	0	0	0.000160128	0	0	0	0	0	0	0	0	0	0	0	0	0	0	0	0.000160128	0	0	0	0	0	0.000320256	0	0	0	0	0	0	0	0	0	0	0	0	0	0
k__Bacteria | p__Proteobacteria | c__Betaproteobacteria | o__Burkholderiales | f__Comamonadaceae | g__Polaromonas | s__	0	0	0	0	0	0	0	0	0	0	0	0	0.000320256	0.000160128	0	0	0	0	0	0	0	0	0	0	0	0.000160128	0	0.000160128	0	0	0	0	0	0	0	0	0	0	0	0	0	0	0	0	0	0	0	0	0
k__Bacteria | p__Proteobacteria | c__Deltaproteobacteria | o__Myxococcales | f__Archangiaceae | g__Stigmatella | s__Stigmatella aurantiaca	0	0	0	0	0	0	0	0	0	0	0	0	0	0	0	0	0	0	0	0	0	0	0	0	0	0	0	0	0	0	0	0	0	0	0	0	0	0	0	0	0	0	0	0	0	0	0	0	0
k__Bacteria | p__Actinobacteria | c__Actinobacteria | o__Micrococcales | f__Microbacteriaceae | g__Leifsonia | s__Leifsonia xyli	0	0	0	0	0	0	0	0	0	0	0	0	0	0.000320256	0.000160128	0.000160128	0	0	0	0	0	0	0	0.000640512	0	0	0	0	0	0	0	0.000160128	0	0	0	0	0	0	0	0	0	0	0	0	0	0	0	0	0
k__Bacteria | p__Bacteroidetes | c__Flavobacteriia | o__Flavobacteriales | f__Flavobacteriaceae | g__Capnocytophaga | s__	0	0	0	0	0	0.000160128	0	0	0	0	0	0	0	0	0	0	0	0	0	0	0	0	0	0	0	0	0	0	0	0	0	0	0	0	0	0	0	0	0	0	0	0	0	0	0	0	0	0	0
k__Bacteria | p__Firmicutes | c__Bacilli | o__Bacillales | f__Bacillaceae | g__Bacillus | s__Bacillus amyloliquefaciens	0	0	0	0	0	0	0	0	0	0	0	0	0	0	0	0	0	0	0	0	0	0	0	0	0	0	0	0	0	0	0	0	0	0	0	0	0	0	0	0	0	0	0	0	0	0	0	0	0
k__Bacteria | p__Firmicutes | c__Negativicutes | o__Selenomonadales | f__Sporomusaceae | g__Pelosinus | s__Pelosinus sp. UFO1	0	0	0	0	0	0.000160128	0	0	0	0	0	0	0.000480384	0	0	0	0	0	0	0	0	0.000160128	0	0	0	0	0	0	0	0	0	0	0	0	0	0	0	0	0	0	0.000320256	0	0	0	0	0	0	0	0
k__Bacteria | p__Proteobacteria | c__Gammaproteobacteria | o__Chromatiales | f__Chromatiaceae | g__ | s__	0	0	0	0	0	0	0	0	0	0	0	0	0	0	0	0	0	0	0	0	0	0	0	0	0	0	0	0	0	0	0	0	0	0	0	0	0	0	0	0	0	0	0	0	0	0	0	0	0
k__Bacteria | p__Proteobacteria | c__Gammaproteobacteria | o__Chromatiales | f__Ectothiorhodospiraceae | g__Acidihalobacter | s__Acidihalobacter ferrooxidans	0	0	0	0	0	0	0	0	0	0	0	0	0	0	0	0	0	0	0	0	0	0	0	0	0	0	0	0	0	0	0	0	0	0	0	0	0	0	0	0	0	0	0	0	0	0	0	0	0
k__Bacteria | p__Proteobacteria | c__Gammaproteobacteria | o__Enterobacterales | f__Enterobacteriaceae | g__Leclercia | s__Leclercia sp. W17	0	0	0	0	0	0	0	0	0	0	0	0	0	0	0	0.000160128	0	0	0	0	0	0	0	0	0	0	0	0	0	0	0	0	0	0	0	0	0	0	0	0	0	0.000160128	0.000160128	0	0	0	0	0	0
k__Bacteria | p__Proteobacteria | c__Gammaproteobacteria | o__Enterobacterales | f__Yersiniaceae | g__Yersinia | s__	0.000160128	0	0	0	0	0	0	0	0.000160128	0	0	0	0	0	0	0	0.000160128	0.000160128	0	0	0	0	0	0	0	0.000160128	0	0	0	0.000160128	0	0	0	0	0	0	0	0	0	0	0	0	0.0011209	0	0	0	0	0	0.000320256
k__Bacteria | p__Actinobacteria | c__Actinobacteria | o__Corynebacteriales | f__Nocardiaceae | g__Rhodococcus | s__Rhodococcus pyridinivorans	0	0	0	0	0	0	0.000160128	0	0	0	0	0	0	0	0	0	0.000160128	0	0	0	0	0	0.000160128	0	0	0	0	0.000160128	0	0	0	0	0	0	0	0	0	0	0	0	0	0	0	0	0	0	0	0	0
k__Bacteria | p__Firmicutes | c__Bacilli | o__Lactobacillales | f__Enterococcaceae | g__Enterococcus | s__Enterococcus hirae	0.000160128	0	0	0	0	0	0	0	0.000160128	0	0.000480384	0	0	0.000160128	0	0.000160128	0	0	0	0	0	0.000160128	0	0	0	0	0	0	0	0	0	0	0	0	0	0	0	0	0	0.000160128	0	0	0	0	0	0	0	0	0
k__Bacteria | p__Gemmatimonadetes | c__Gemmatimonadetes | o__Gemmatimonadales | f__Gemmatimonadaceae | g__Gemmatirosa | s__Gemmatirosa kalamazoonesis	0	0	0	0	0	0	0	0	0	0	0	0	0	0	0	0	0	0	0	0	0	0	0	0	0	0	0	0	0	0	0	0	0	0	0	0	0	0	0	0	0	0	0	0	0	0	0	0	0
k__Bacteria | p__Proteobacteria | c__Alphaproteobacteria | o__Rhizobiales | f__Hyphomicrobiaceae | g__Hyphomicrobium | s__	0	0	0	0	0	0	0	0	0	0	0	0	0	0	0	0	0	0	0.000160128	0	0	0	0	0	0	0	0	0	0	0	0	0	0	0	0	0	0	0	0	0	0	0	0	0	0	0	0	0	0
k__Bacteria | p__Proteobacteria | c__Alphaproteobacteria | o__Sphingomonadales | f__Sphingomonadaceae | g__Sphingopyxis | s__Sphingopyxis sp. 113P3	0	0	0	0	0	0	0	0	0	0	0	0	0.000320256	0	0	0.000160128	0	0	0	0	0	0	0	0	0	0	0	0	0	0	0	0	0	0	0	0	0	0	0	0	0	0	0	0	0	0	0	0	0
k__Bacteria | p__Proteobacteria | c__Alphaproteobacteria | o__Rhodospirillales | f__Rhodospirillaceae | g__Nitrospirillum | s__Nitrospirillum amazonense	0	0	0	0	0	0	0	0	0	0	0	0	0	0	0	0	0	0	0	0	0	0	0	0	0	0	0	0	0	0	0	0	0	0	0	0	0	0	0	0	0	0	0	0	0	0	0	0	0
k__Bacteria | p__Proteobacteria | c__Gammaproteobacteria | o__Enterobacterales | f__Yersiniaceae | g__Serratia | s__	0	0	0	0	0	0	0	0	0	0	0	0	0	0	0	0	0	0	0	0	0	0	0	0	0	0.00336269	0	0.000160128	0	0	0	0	0	0	0	0	0	0	0.000160128	0	0	0	0	0	0	0	0	0	0
k__Bacteria | p__Firmicutes | c__Clostridia | o__Clostridiales | f__ | g__Monoglobus | s__Monoglobus pectinilyticus	0	0	0	0	0	0	0	0	0	0	0	0	0	0	0	0	0	0	0	0	0	0	0	0	0	0	0	0	0	0	0	0	0	0	0	0	0	0	0	0	0	0	0	0	0	0	0	0	0
k__Bacteria | p__Proteobacteria | c__Betaproteobacteria | o__Burkholderiales | f__Comamonadaceae | g__Acidovorax | s__Acidovorax avenae	0	0	0	0	0	0	0	0	0	0	0	0	0.000160128	0	0	0	0	0	0	0	0.000160128	0	0	0	0	0.000320256	0	0	0	0	0	0	0	0	0	0	0	0	0	0	0	0	0	0.000160128	0	0	0	0	0
k__Bacteria | p__Proteobacteria | c__Betaproteobacteria | o__Burkholderiales | f__Comamonadaceae | g__Rhodoferax | s__Rhodoferax koreense	0	0	0	0	0	0	0	0	0	0	0	0	0	0	0	0.000160128	0.000320256	0	0	0	0	0	0	0	0	0	0	0	0	0.000320256	0.000160128	0.000160128	0	0	0.000160128	0	0	0	0	0	0	0	0	0	0	0	0	0	0
k__Bacteria | p__Proteobacteria | c__Betaproteobacteria | o__Rhodocyclales | f__Zoogloeaceae | g__Thauera | s__Thauera sp. MZ1T	0	0	0	0	0	0	0	0	0	0	0	0	0	0	0	0	0	0	0	0	0	0	0	0	0	0	0	0	0	0	0	0	0	0	0	0	0	0	0	0	0	0	0	0	0	0	0	0	0
k__Bacteria | p__Proteobacteria | c__Gammaproteobacteria | o__Pseudomonadales | f__Pseudomonadaceae | g__Oblitimonas | s__Oblitimonas alkaliphila	0	0	0	0	0	0	0	0	0	0	0	0	0	0	0	0	0	0	0.000160128	0	0	0	0	0	0	0	0	0	0	0	0	0	0	0	0	0	0	0	0	0	0	0	0	0	0.000160128	0.000160128	0	0	0
k__Bacteria | p__Proteobacteria | c__Gammaproteobacteria | o__Vibrionales | f__Vibrionaceae | g__Vibrio | s__Vibrio vulnificus	0	0	0	0	0	0	0	0	0.000160128	0	0	0	0	0	0	0	0	0	0.000640512	0	0	0	0	0	0	0	0	0	0	0	0	0	0	0	0	0	0	0	0	0	0	0	0.000480384	0	0	0	0	0	0
k__Bacteria | p__Firmicutes | c__Bacilli | o__Lactobacillales | f__Lactobacillaceae | g__Lactobacillus | s__Lactobacillus kunkeei	0	0.000160128	0	0	0.000160128	0	0	0	0	0	0	0	0	0	0	0	0	0	0	0	0	0.00128103	0	0	0	0	0	0	0	0	0	0	0	0	0	0	0	0	0	0	0.000160128	0	0	0	0	0	0	0	0
k__Bacteria | p__Proteobacteria | c__Betaproteobacteria | o__Neisseriales | f__Neisseriaceae | g__Neisseria | s__Neisseria gonorrhoeae	0	0	0	0	0	0	0	0	0	0.000160128	0	0	0	0	0	0	0	0	0	0	0	0	0	0	0	0	0	0	0	0	0	0	0	0	0	0	0	0	0	0	0	0	0	0	0	0	0	0	0
k__Bacteria | p__Proteobacteria | c__Gammaproteobacteria | o__Thiotrichales | f__Piscirickettsiaceae | g__Thiomicrospira | s__	0	0	0	0	0	0	0	0	0	0	0	0	0	0	0	0	0	0	0	0	0	0	0	0	0	0	0	0	0	0	0	0	0	0	0.000160128	0	0	0	0.000320256	0.000160128	0	0	0	0.000160128	0	0	0	0	0
k__Bacteria | p__Firmicutes | c__Bacilli | o__Lactobacillales | f__Lactobacillaceae | g__ | s__	0.000320256	0	0	0	0.000960769	0	0	0	0	0	0	0	0	0	0	0	0	0	0	0.000320256	0	0.000160128	0	0	0	0	0	0	0	0	0	0	0	0	0	0	0	0	0	0.000160128	0.000160128	0	0	0	0	0	0	0	0
k__Bacteria | p__Firmicutes | c__Bacilli | o__Lactobacillales | f__Streptococcaceae | g__Lactococcus | s__	0	0	0	0	0	0	0	0	0	0	0	0	0	0	0	0	0	0	0	0	0	0	0	0	0	0	0	0	0	0	0	0	0	0	0	0	0	0	0	0	0	0	0	0	0	0	0	0	0
k__Bacteria | p__Firmicutes | c__Clostridia | o__Thermoanaerobacterales | f__Thermoanaerobacterales Family III. Incertae Sedis | g__Caldicellulosiruptor | s__Caldicellulosiruptor saccharolyticus	0	0	0	0	0	0	0	0	0	0	0	0	0	0	0	0	0	0	0	0	0	0	0	0	0	0	0	0	0	0	0	0	0	0	0	0	0	0	0	0	0	0	0	0	0	0	0	0	0
k__Bacteria | p__Proteobacteria | c__Alphaproteobacteria | o__Rhizobiales | f__Rhizobiaceae | g__Rhizobium | s__Rhizobium favelukesii	0	0.000160128	0	0	0	0	0.000320256	0	0	0	0	0	0	0	0	0	0	0	0	0	0	0	0	0	0	0	0	0	0	0.000160128	0	0.000160128	0	0	0	0	0	0	0	0	0	0	0	0	0	0	0	0	0
k__Bacteria | p__Firmicutes | c__Clostridia | o__Clostridiales | f__Clostridiaceae | g__Clostridium | s__Clostridium tetani	0	0	0	0	0.000160128	0.000320256	0	0	0	0	0	0	0	0	0	0	0	0	0	0	0	0	0.000160128	0	0	0	0	0	0	0	0	0	0	0	0	0	0	0	0	0	0.000160128	0	0	0	0	0	0	0	0
k__Bacteria | p__Proteobacteria | c__Alphaproteobacteria | o__Rhodospirillales | f__Acetobacteraceae | g__Acidibrevibacterium | s__	0	0	0	0	0	0	0	0	0	0	0	0	0	0	0	0	0	0	0	0	0	0	0	0	0	0	0	0	0	0	0	0	0	0	0	0	0	0	0	0	0	0	0	0	0	0	0	0	0
k__Bacteria | p__Proteobacteria | c__Epsilonproteobacteria | o__Campylobacterales | f__Helicobacteraceae | g__Helicobacter | s__Helicobacter bizzozeronii	0	0	0	0	0	0	0	0	0	0	0	0	0	0	0	0	0	0	0	0	0	0	0	0	0	0	0	0	0.000160128	0	0	0	0	0.000160128	0	0	0	0	0	0	0	0	0	0	0	0	0	0.000320256	0
k__Bacteria | p__Proteobacteria | c__Betaproteobacteria | o__Burkholderiales | f__Oxalobacteraceae | g__Massilia | s__Massilia violaceinigra	0	0	0	0	0	0	0	0	0	0	0	0	0	0	0	0	0	0	0	0	0	0	0	0	0	0	0	0	0	0	0	0	0	0	0	0	0	0	0	0	0	0	0	0	0	0	0	0	0
k__Bacteria | p__Proteobacteria | c__Gammaproteobacteria | o__Aeromonadales | f__Aeromonadaceae | g__Tolumonas | s__Tolumonas auensis	0	0	0	0	0	0	0	0	0	0	0	0	0	0	0	0	0	0	0	0	0	0	0	0	0	0	0	0	0	0	0	0	0	0	0	0	0	0	0	0	0	0	0	0	0	0	0	0	0
k__Bacteria | p__Proteobacteria | c__Alphaproteobacteria | o__Rhizobiales | f__Bartonellaceae | g__Bartonella | s__Bartonella bacilliformis	0	0	0	0	0	0	0	0	0	0	0	0	0.000320256	0	0	0	0	0	0	0	0	0	0	0	0	0	0	0	0	0	0	0	0	0	0	0	0	0	0.000160128	0	0	0	0	0	0	0	0	0	0
k__Bacteria | p__Proteobacteria | c__Alphaproteobacteria | o__Rhizobiales | f__Bradyrhizobiaceae | g__Bradyrhizobium | s__Bradyrhizobium sp. ORS 285	0	0	0	0	0	0	0	0	0	0	0	0	0	0	0	0	0	0	0	0	0	0	0	0	0	0	0	0	0	0	0	0	0	0	0	0	0	0	0.000320256	0	0	0	0	0	0	0	0	0	0
k__Bacteria | p__Proteobacteria | c__Alphaproteobacteria | o__Rhodobacterales | f__Rhodobacteraceae | g__Defluviimonas | s__Defluviimonas alba	0	0	0	0	0	0	0	0	0	0	0	0	0	0	0	0	0	0	0	0	0	0	0	0	0	0	0	0	0	0	0	0	0	0	0	0	0	0	0	0	0	0	0	0	0	0	0	0	0
k__Bacteria | p__Proteobacteria | c__Gammaproteobacteria | o__Xanthomonadales | f__Xanthomonadaceae | g__Lysobacter | s__Lysobacter sp. TY2-98	0	0	0	0	0	0	0	0	0	0	0	0	0	0	0	0	0	0	0	0	0	0	0	0	0	0	0	0	0	0	0	0	0	0	0	0	0	0	0	0	0	0	0	0	0	0	0	0	0
k__Bacteria | p__Actinobacteria | c__Actinobacteria | o__Propionibacteriales | f__Nocardioidaceae | g__Aeromicrobium | s__Aeromicrobium sp. 592	0	0	0	0	0	0	0	0	0	0	0	0	0	0	0	0	0	0	0	0	0	0	0	0	0	0	0	0	0	0	0	0	0	0	0	0	0	0	0	0	0	0	0	0	0	0	0	0	0
k__Bacteria | p__Bacteroidetes | c__Saprospiria | o__Saprospirales | f__Saprospiraceae | g__Saprospira | s__Saprospira grandis	0	0	0	0	0.000160128	0	0	0	0	0	0	0	0	0	0	0	0	0	0	0	0	0	0	0	0	0	0	0	0	0	0	0	0	0	0	0	0	0	0	0	0	0	0	0	0	0	0	0	0
k__Bacteria | p__Firmicutes | c__Clostridia | o__Clostridiales | f__Ruminococcaceae | g__Ruminococcus | s__Ruminococcus bicirculans	0	0	0	0	0	0	0	0	0	0	0	0	0	0	0	0	0	0	0	0	0	0	0	0	0	0	0	0	0	0	0.000160128	0	0	0	0	0	0	0	0	0	0	0	0	0	0	0	0	0	0
k__Bacteria | p__Proteobacteria | c__Alphaproteobacteria | o__Rhodobacterales | f__Rhodobacteraceae | g__Rhodobacter | s__	0	0	0	0	0	0	0	0	0	0	0	0	0	0	0	0	0	0	0	0	0	0	0	0	0	0	0	0	0	0	0	0	0	0	0	0	0	0	0	0	0	0	0	0	0	0	0	0	0
k__Bacteria | p__Proteobacteria | c__Gammaproteobacteria | o__Enterobacterales | f__Yersiniaceae | g__Serratia | s__Serratia plymuthica	0	0	0	0	0	0	0	0	0.000320256	0	0	0	0	0.000160128	0	0	0	0	0	0	0	0	0	0	0	0.000160128	0	0	0	0	0	0	0	0	0.000160128	0	0	0	0	0	0	0	0.000160128	0	0	0	0	0	0
k__Bacteria | p__Bacteroidetes | c__Saprospiria | o__Saprospirales | f__ | g__ | s__	0	0	0	0	0	0	0	0	0	0	0	0	0	0	0	0	0	0	0	0	0	0	0	0	0	0	0	0	0	0	0	0	0	0	0	0	0	0	0	0	0	0	0	0	0	0	0	0	0
k__Bacteria | p__Firmicutes | c__Bacilli | o__Lactobacillales | f__Enterococcaceae | g__Enterococcus | s__Enterococcus faecalis	0.000160128	0	0	0	0	0	0	0	0	0	0	0	0	0	0	0	0	0	0	0	0	0	0	0	0	0	0	0	0	0	0	0	0	0	0	0	0	0	0	0	0	0	0	0	0	0	0	0	0
k__Bacteria | p__Firmicutes | c__Bacilli | o__Lactobacillales | f__Lactobacillaceae | g__Lactobacillus | s__Lactobacillus plantarum	0	0	0	0	0	0.000160128	0	0	0	0	0	0	0	0.000160128	0	0.000160128	0	0	0	0	0	0.000320256	0	0	0	0	0	0	0	0	0	0	0	0	0	0	0	0	0	0	0	0.000320256	0	0	0	0	0	0	0
k__Bacteria | p__Firmicutes | c__Clostridia | o__Clostridiales | f__Clostridiaceae | g__Clostridium | s__Clostridium cellulovorans	0	0	0	0	0	0	0	0	0	0	0	0	0	0	0	0	0	0	0	0	0	0	0	0	0	0	0	0	0	0	0	0	0	0	0	0	0	0	0	0	0	0	0	0	0	0	0	0	0
k__Bacteria | p__Firmicutes | c__Tissierellia | o__Tissierellales | f__Peptoniphilaceae | g__ | s__	0	0	0	0	0	0	0	0	0	0	0	0	0	0	0	0	0	0	0	0	0	0	0	0	0	0	0	0	0	0	0	0	0	0	0	0	0	0	0	0	0	0	0	0	0	0	0	0	0
k__Bacteria | p__Proteobacteria | c__Alphaproteobacteria | o__Rhizobiales | f__Rhizobiaceae | g__Rhizobium | s__	0	0	0	0	0	0	0	0	0	0	0	0	0	0	0	0	0.000320256	0	0.000160128	0	0	0.000160128	0	0.000160128	0	0	0	0	0	0	0	0.000160128	0	0	0	0	0	0	0.000160128	0	0	0	0.000160128	0	0	0	0	0	0
k__Bacteria | p__Proteobacteria | c__Alphaproteobacteria | o__Sphingomonadales | f__Sphingomonadaceae | g__Sphingomonas | s__Sphingomonas sp. LM7	0	0	0	0	0	0	0	0	0	0	0	0	0	0	0	0	0	0	0	0	0	0	0	0	0	0	0	0	0	0	0	0	0	0	0	0	0	0	0	0	0	0	0	0	0	0	0	0	0
k__Bacteria | p__Proteobacteria | c__Betaproteobacteria | o__Burkholderiales | f__Comamonadaceae | g__Simplicispira | s__Simplicispira suum	0	0	0	0	0	0	0	0	0	0	0	0	0	0	0	0	0	0	0	0	0	0	0	0	0	0	0	0	0	0	0	0	0	0	0	0	0	0	0	0	0	0	0	0	0	0	0	0	0
k__Bacteria | p__Proteobacteria | c__Gammaproteobacteria | o__Alteromonadales | f__Alteromonadaceae | g__Marinobacter | s__Marinobacter salarius	0	0	0	0	0	0	0.000160128	0	0	0	0	0	0	0	0	0	0	0	0	0.000480384	0	0	0	0.000160128	0	0	0	0	0	0	0	0	0	0	0	0	0	0	0.000160128	0	0	0	0	0.000480384	0	0	0	0	0
k__Bacteria | p__Proteobacteria | c__Gammaproteobacteria | o__Enterobacterales | f__Erwiniaceae | g__Pantoea | s__Pantoea stewartii	0	0	0	0	0	0	0	0	0	0	0	0	0	0	0	0.000160128	0	0	0	0	0	0	0	0	0	0	0	0	0	0	0	0	0	0	0	0	0	0	0	0	0	0	0.000320256	0	0	0	0	0	0
k__Bacteria | p__Actinobacteria | c__Actinobacteria | o__Micrococcales | f__Microbacteriaceae | g__ | s__	0	0	0	0	0	0	0	0	0	0	0	0	0	0	0	0	0	0	0	0	0.000160128	0	0	0.000160128	0	0	0	0	0	0	0	0	0	0	0	0	0	0	0.000160128	0	0	0	0	0	0	0	0	0	0
k__Bacteria | p__Proteobacteria | c__Betaproteobacteria | o__Nitrosomonadales | f__Gallionellaceae | g__Gallionella | s__Gallionella capsiferriformans	0	0	0	0	0	0	0	0	0	0	0	0	0	0	0	0	0	0	0	0	0	0	0	0	0	0	0	0	0	0	0	0	0	0	0	0	0	0	0	0	0	0	0	0	0	0	0	0	0
k__Bacteria | p__Proteobacteria | c__Deltaproteobacteria | o__Myxococcales | f__Archangiaceae | g__ | s__	0	0	0	0	0	0	0	0	0	0	0	0	0	0	0	0	0	0	0	0	0	0	0	0	0	0	0	0	0	0	0	0	0	0	0	0	0	0	0	0	0	0	0	0	0	0	0	0	0
k__Bacteria | p__Proteobacteria | c__Gammaproteobacteria | o__Vibrionales | f__Vibrionaceae | g__Vibrio | s__Vibrio parahaemolyticus	0	0	0	0	0	0	0.000160128	0	0.000160128	0.000160128	0.000160128	0	0	0	0	0	0	0	0	0	0	0	0	0	0	0	0	0.000320256	0	0	0.000160128	0	0	0	0	0	0	0	0	0	0	0	0	0	0	0	0	0	0
k__Bacteria | p__Bacteroidetes | c__Cytophagia | o__Cytophagales | f__Cytophagaceae | g__ | s__	0	0	0	0	0.000320256	0.000800641	0	0	0	0	0.000160128	0	0	0	0	0	0	0	0	0	0	0	0	0	0	0	0	0	0	0	0	0	0	0	0	0	0	0	0	0	0	0	0	0	0	0	0	0	0
k__Bacteria | p__Firmicutes | c__Bacilli | o__Bacillales | f__ | g__Exiguobacterium | s__	0	0	0	0	0	0	0	0	0	0	0	0	0	0	0	0	0	0	0	0	0	0	0	0	0	0	0	0	0	0	0	0	0	0	0	0	0	0	0	0	0	0	0	0	0	0	0	0	0
k__Bacteria | p__Proteobacteria | c__Betaproteobacteria | o__Burkholderiales | f__Comamonadaceae | g__Polaromonas | s__Polaromonas sp. JS666	0	0	0.000160128	0	0	0	0	0	0	0	0	0	0	0	0	0	0	0	0	0	0	0	0	0	0	0	0	0	0	0	0	0	0	0	0	0	0	0	0	0	0	0	0	0	0	0	0	0	0
k__Bacteria | p__Proteobacteria | c__Epsilonproteobacteria | o__Campylobacterales | f__Helicobacteraceae | g__Helicobacter | s__Helicobacter typhlonius	0	0	0	0	0	0	0	0	0	0	0	0	0	0	0	0	0	0	0	0	0	0	0	0	0	0	0	0	0	0	0	0	0	0	0	0	0	0	0	0	0	0	0	0	0	0.000160128	0	0	0
k__Bacteria | p__Bacteroidetes | c__Bacteroidia | o__Bacteroidales | f__Tannerellaceae | g__Tannerella | s__Tannerella sp. oral taxon HOT-286	0	0	0	0	0	0.000320256	0	0	0	0	0	0	0	0	0	0	0	0	0	0	0	0	0	0	0	0	0	0	0	0	0	0	0	0	0	0	0	0	0	0.0011209	0	0	0	0	0	0	0	0	0
k__Bacteria | p__Bacteroidetes | c__Cytophagia | o__Cytophagales | f__Cytophagaceae | g__Runella | s__	0	0	0	0	0	0	0	0	0	0	0	0	0	0	0	0	0	0	0	0	0	0	0.000160128	0	0	0	0	0	0	0	0	0	0	0	0	0	0	0	0	0	0	0	0	0	0	0	0	0	0
k__Bacteria | p__Firmicutes | c__Bacilli | o__Bacillales | f__Bacillaceae | g__Bacillus | s__Bacillus safensis	0	0	0	0	0	0	0	0	0.000160128	0.000160128	0	0	0	0	0	0	0	0	0	0	0	0	0	0	0	0	0	0	0	0	0	0	0	0	0	0	0	0	0	0	0	0	0	0	0	0	0	0	0
k__Bacteria | p__Firmicutes | c__Bacilli | o__Lactobacillales | f__Lactobacillaceae | g__Pediococcus | s__	0	0	0	0	0	0	0	0	0	0	0	0	0.000160128	0	0	0	0	0	0	0	0	0.000320256	0	0	0	0	0	0	0	0	0	0	0	0	0	0	0	0	0	0	0.000160128	0	0	0	0	0	0	0	0
k__Bacteria | p__Firmicutes | c__Bacilli | o__Lactobacillales | f__Streptococcaceae | g__Streptococcus | s__Streptococcus merionis	0	0	0	0	0	0	0	0	0	0	0.000160128	0	0	0	0	0	0	0	0.000320256	0	0	0	0	0	0.000160128	0	0	0	0.000160128	0	0	0	0	0	0	0	0	0	0	0	0	0.000480384	0.000160128	0	0	0	0	0	0
k__Bacteria | p__Proteobacteria | c__Alphaproteobacteria | o__Rickettsiales | f__Anaplasmataceae | g__Wolbachia | s__	0	0	0	0	0	0	0	0	0	0	0	0	0	0	0	0	0	0	0	0	0	0	0	0	0	0	0	0	0	0	0	0	0	0	0	0	0	0	0	0	0	0	0	0	0	0	0	0	0
k__Bacteria | p__Proteobacteria | c__Gammaproteobacteria | o__Aeromonadales | f__Aeromonadaceae | g__Aeromonas | s__Aeromonas media	0	0	0	0	0	0	0	0	0	0	0	0	0	0	0	0.000160128	0	0	0	0	0	0	0	0	0	0	0	0	0	0	0	0.000320256	0	0	0	0	0	0	0	0	0	0	0	0	0	0	0	0	0
k__Bacteria | p__Proteobacteria | c__Gammaproteobacteria | o__Enterobacterales | f__Erwiniaceae | g__Erwinia | s__Erwinia pyrifoliae	0	0	0.000160128	0	0	0	0	0	0	0	0	0	0	0	0	0	0	0	0.000160128	0	0	0	0	0	0	0	0	0	0	0	0	0	0	0	0	0	0	0	0	0	0	0	0.000320256	0	0	0	0	0	0
k__Bacteria | p__Proteobacteria | c__Gammaproteobacteria | o__Enterobacterales | f__Erwiniaceae | g__Tatumella | s__Tatumella ptyseos	0	0	0	0	0	0	0	0	0	0	0	0	0	0	0	0	0	0	0	0	0	0	0	0	0	0.000320256	0	0	0	0	0	0	0	0	0	0	0	0	0	0	0	0	0.000160128	0	0	0	0	0	0
k__Bacteria | p__Proteobacteria | c__Gammaproteobacteria | o__Xanthomonadales | f__Xanthomonadaceae | g__Pseudoxanthomonas | s__	0	0	0	0	0	0	0	0	0	0	0	0	0	0	0	0	0	0	0	0	0	0	0	0	0	0	0	0	0	0	0	0	0	0	0	0	0	0	0	0	0	0	0	0	0	0	0	0	0
k__Bacteria | p__Tenericutes | c__Mollicutes | o__Mycoplasmatales | f__Mycoplasmataceae | g__Mycoplasma | s__Mycoplasma sp. (ex Biomphalaria glabrata)	0	0	0	0	0	0	0	0	0	0	0	0	0	0	0	0	0	0	0	0	0	0	0	0	0	0	0	0	0	0	0	0	0	0	0	0	0	0	0	0.00544435	0	0	0	0	0	0	0	0	0
k__Bacteria | p__Actinobacteria | c__Coriobacteriia | o__Coriobacteriales | f__Atopobiaceae | g__Atopobium | s__Atopobium parvulum	0.000640512	0	0	0	0	0	0	0	0.000160128	0	0	0	0	0	0	0	0	0.000320256	0	0	0	0	0.000160128	0	0	0	0	0	0	0	0	0	0	0	0	0	0	0	0	0.000640512	0	0	0	0	0	0	0	0	0
k__Bacteria | p__Chloroflexi | c__Anaerolineae | o__Anaerolineales | f__Anaerolineaceae | g__Anaerolinea | s__Anaerolinea thermophila	0	0	0	0	0	0	0	0	0	0	0	0	0	0	0	0	0	0	0	0	0	0	0	0	0	0	0	0	0	0	0	0	0	0	0	0	0	0	0	0	0	0	0	0	0	0	0	0	0
k__Bacteria | p__Firmicutes | c__Bacilli | o__Lactobacillales | f__Lactobacillaceae | g__Lactobacillus | s__Lactobacillus lindneri	0	0	0	0	0	0	0	0	0	0	0	0	0	0	0	0	0	0	0	0	0	0	0	0	0	0	0	0	0	0	0	0	0	0	0	0	0	0	0	0	0	0	0	0	0	0	0	0	0
k__Bacteria | p__Actinobacteria | c__Actinobacteria | o__Micrococcales | f__ | g__Tropheryma | s__Tropheryma whipplei	0	0	0	0	0	0	0	0	0	0.000160128	0	0	0	0	0	0	0	0	0	0	0	0	0	0	0	0	0	0	0	0	0	0	0	0	0	0	0	0	0	0	0	0.000160128	0	0	0	0	0	0	0
k__Bacteria | p__Firmicutes | c__Clostridia | o__Clostridiales | f__Hungateiclostridiaceae | g__Thermoclostridium | s__Thermoclostridium stercorarium	0	0	0	0	0.000320256	0	0	0	0	0	0	0	0	0	0	0	0	0	0	0	0	0	0	0	0	0	0	0	0	0	0	0	0	0	0	0	0	0	0	0.000160128	0	0	0	0	0	0	0	0	0
k__Bacteria | p__Proteobacteria | c__Alphaproteobacteria | o__Rhodobacterales | f__Rhodobacteraceae | g__Paracoccus | s__	0	0	0	0	0	0	0	0	0	0	0	0	0	0	0	0	0	0	0	0	0	0	0	0	0	0	0	0	0	0	0	0	0	0	0	0	0	0	0	0	0	0	0	0	0	0	0	0	0
k__Bacteria | p__Proteobacteria | c__Alphaproteobacteria | o__Rhodobacterales | f__Rhodobacteraceae | g__Tateyamaria | s__Tateyamaria omphalii	0	0	0	0	0	0	0	0	0	0	0	0	0	0	0	0	0	0	0	0	0	0	0	0	0	0	0	0	0	0	0	0	0	0	0	0	0	0	0	0	0	0	0	0	0	0	0	0	0
k__Bacteria | p__Proteobacteria | c__Gammaproteobacteria | o__Acidiferrobacterales | f__Acidiferrobacteraceae | g__Acidiferrobacter | s__Acidiferrobacter sp. SPIII_3	0	0	0	0	0	0	0	0	0	0	0	0	0	0	0.000160128	0	0	0	0	0	0	0	0	0	0	0	0	0	0	0	0.000160128	0.000160128	0	0	0	0	0	0	0	0	0	0	0	0	0	0	0	0	0
k__Bacteria | p__Proteobacteria | c__Gammaproteobacteria | o__Enterobacterales | f__Hafniaceae | g__Obesumbacterium | s__	0	0	0	0	0.000320256	0	0	0	0.000320256	0	0	0	0	0	0	0	0.000320256	0	0	0	0	0	0	0	0	0.000160128	0	0	0	0	0	0	0	0	0	0	0	0	0	0	0	0.000160128	0.000160128	0	0	0	0	0	0
k__Bacteria | p__Bacteroidetes | c__Bacteroidia | o__Bacteroidales | f__Tannerellaceae | g__Tannerella | s__Tannerella forsythia	0	0	0	0	0	0	0	0	0	0	0	0	0	0	0.000160128	0	0	0	0	0	0	0	0	0	0	0	0	0	0	0	0	0	0	0	0	0	0	0	0	0.000160128	0	0	0	0	0	0.000160128	0	0	0
k__Bacteria | p__Firmicutes | c__Erysipelotrichia | o__Erysipelotrichales | f__Erysipelotrichaceae | g__ | s__	0	0.000160128	0	0.000320256	0.000160128	0	0	0	0	0	0	0	0	0	0	0	0	0	0	0	0	0	0	0	0	0	0	0	0	0	0	0	0	0	0	0	0	0	0	0.000160128	0	0	0	0	0	0	0	0	0
k__Bacteria | p__Proteobacteria | c__Gammaproteobacteria | o__Alteromonadales | f__Pseudoalteromonadaceae | g__Pseudoalteromonas | s__Pseudoalteromonas sp. SM9913	0	0	0	0	0	0	0	0	0	0	0	0	0	0	0	0	0	0	0	0.000160128	0	0	0	0	0	0	0	0	0	0	0	0	0	0	0	0	0	0	0	0	0	0	0	0	0	0	0	0	0
k__Bacteria | p__Proteobacteria | c__Gammaproteobacteria | o__Chromatiales | f__ | g__ | s__	0	0	0	0	0	0	0	0	0	0	0	0	0	0	0	0	0	0	0	0	0	0	0	0	0	0	0	0	0	0	0	0	0	0	0	0	0	0	0	0	0	0	0	0	0	0	0	0	0
k__Bacteria | p__Proteobacteria | c__Gammaproteobacteria | o__Pasteurellales | f__Pasteurellaceae | g__Actinobacillus | s__Actinobacillus succinogenes	0	0	0	0	0	0	0	0	0.000320256	0.000640512	0	0	0	0	0	0	0	0	0	0	0	0	0	0	0	0.000320256	0	0	0	0	0	0	0	0	0	0	0	0	0	0.000320256	0	0	0.000160128	0	0	0	0	0	0
k__Bacteria | p__Proteobacteria | c__Gammaproteobacteria | o__Thiotrichales | f__Francisellaceae | g__Francisella | s__Francisella philomiragia	0	0	0	0	0	0	0	0	0	0	0	0	0	0.000160128	0	0	0	0	0	0	0	0	0	0	0	0	0	0	0	0	0	0	0	0	0	0	0	0	0	0	0	0	0	0	0	0	0	0	0
k__Bacteria | p__Proteobacteria | c__Betaproteobacteria | o__Burkholderiales | f__ | g__Mitsuaria | s__Mitsuaria sp. 7	0	0	0	0	0	0	0	0	0	0	0	0	0	0	0	0	0	0	0	0	0	0	0	0	0	0	0	0	0	0	0	0	0	0	0	0	0	0	0	0	0	0	0	0	0	0	0	0	0
k__Bacteria | p__Synergistetes | c__Synergistia | o__Synergistales | f__Synergistaceae | g__Jonquetella | s__Jonquetella anthropi	0	0	0	0	0	0	0.000160128	0	0	0	0	0	0	0	0	0	0	0	0	0	0	0	0	0	0	0	0	0	0	0	0	0	0	0	0	0	0	0	0	0.000160128	0	0	0	0	0	0	0	0	0
k__Bacteria | p__Bacteroidetes | c__Chitinophagia | o__Chitinophagales | f__Chitinophagaceae | g__Niabella | s__	0	0	0	0	0	0	0	0	0	0	0	0	0	0	0	0	0	0	0	0	0	0	0	0	0	0	0	0	0	0	0	0	0	0	0	0	0	0	0	0	0	0	0	0	0	0	0	0	0
k__Bacteria | p__Bacteroidetes | c__Flavobacteriia | o__Flavobacteriales | f__ | g__Candidatus Sulcia | s__Candidatus Sulcia muelleri	0	0.000160128	0	0	0	0.00272218	0	0	0	0	0	0	0	0	0	0	0	0	0	0	0	0	0	0	0	0	0	0	0	0	0	0	0	0	0	0	0	0	0	0	0	0.000320256	0	0	0	0	0	0	0
k__Bacteria | p__Firmicutes | c__Clostridia | o__Clostridiales | f__Clostridiaceae | g__Clostridium | s__Clostridium isatidis	0	0	0	0	0	0	0	0	0	0	0	0	0	0	0	0	0	0	0	0	0	0	0	0	0	0	0	0	0	0	0	0	0	0	0	0	0	0	0	0	0	0	0	0	0	0	0	0	0
k__Bacteria | p__Proteobacteria | c__Alphaproteobacteria | o__Rhizobiales | f__Rhizobiaceae | g__Liberibacter | s__	0	0	0	0	0	0	0	0	0	0	0	0	0	0	0	0	0	0	0	0	0	0	0	0	0	0	0.000160128	0	0	0	0	0	0	0	0	0	0	0	0	0	0	0	0	0.000160128	0	0	0	0	0
k__Bacteria | p__Proteobacteria | c__Alphaproteobacteria | o__Rhizobiales | f__Rhizobiaceae | g__Neorhizobium | s__Neorhizobium galegae	0	0	0	0	0	0	0.000640512	0	0	0	0	0	0	0.000640512	0.000480384	0.000160128	0.000320256	0	0.000160128	0	0.000320256	0.000160128	0	0.000320256	0	0	0	0	0	0	0	0	0	0	0	0	0	0	0	0	0	0	0	0	0	0	0	0	0
k__Bacteria | p__Actinobacteria | c__Coriobacteriia | o__Eggerthellales | f__Eggerthellaceae | g__Slackia | s__Slackia heliotrinireducens	0	0	0	0	0	0	0	0	0.000160128	0	0	0	0	0	0	0	0	0	0	0	0	0	0	0	0	0	0.000160128	0	0	0	0	0	0	0	0	0	0	0	0	0	0	0	0	0	0	0	0	0	0
k__Bacteria | p__Bacteroidetes | c__Bacteroidia | o__Marinilabiliales | f__Marinifilaceae | g__Labilibaculum | s__Labilibaculum antarcticum	0	0	0	0	0	0.000640512	0	0	0	0	0.000160128	0	0	0	0	0	0	0	0	0	0	0	0	0	0	0	0	0	0	0	0	0	0	0	0	0	0	0	0	0	0	0	0	0	0	0	0	0	0
k__Bacteria | p__Firmicutes | c__Tissierellia | o__ | f__ | g__Ezakiella | s__Ezakiella massiliensis	0	0	0	0	0	0.000160128	0	0	0	0	0	0	0	0	0	0	0	0	0	0	0	0	0	0	0	0	0	0	0	0	0	0	0	0	0	0	0	0	0	0	0	0	0	0	0	0	0	0	0
k__Bacteria | p__Proteobacteria | c__Betaproteobacteria | o__Burkholderiales | f__ | g__ | s__[Polyangium] brachysporum	0	0	0	0	0	0	0	0	0	0	0	0	0	0	0	0	0	0	0	0	0	0	0	0	0	0	0	0	0	0	0	0	0	0	0	0	0	0	0	0	0	0	0	0	0	0	0	0	0
k__Bacteria | p__Proteobacteria | c__Gammaproteobacteria | o__Enterobacterales | f__Enterobacteriaceae | g__Candidatus Doolittlea | s__Candidatus Doolittlea endobia	0	0	0	0	0	0	0	0	0.000160128	0	0	0	0	0	0	0	0.000320256	0	0	0	0	0	0	0	0	0.000320256	0	0	0	0	0	0	0	0	0	0	0	0	0	0	0	0	0.000160128	0	0	0	0	0	0
k__Bacteria | p__Proteobacteria | c__Gammaproteobacteria | o__Enterobacterales | f__Enterobacteriaceae | g__Candidatus Tachikawaea | s__Candidatus Tachikawaea gelatinosa	0	0	0	0	0	0	0	0	0.000160128	0	0	0	0	0	0	0	0	0	0	0	0	0	0	0	0	0	0	0	0	0	0	0	0	0	0	0	0	0	0	0	0	0	0	0	0	0	0	0	0
k__Bacteria | p__Proteobacteria | c__Gammaproteobacteria | o__Legionellales | f__Coxiellaceae | g__Coxiella | s__Coxiella burnetii	0	0.000160128	0	0	0	0	0	0	0	0	0	0	0	0	0	0	0	0	0	0.000160128	0	0	0	0	0	0	0	0	0	0	0	0	0	0	0	0	0	0	0	0	0	0	0	0	0	0	0	0	0
k__Bacteria | p__Proteobacteria | c__Gammaproteobacteria | o__Oceanospirillales | f__Halomonadaceae | g__Candidatus Evansia | s__Candidatus Evansia muelleri	0	0	0	0	0	0	0	0	0.000160128	0	0	0	0	0	0	0	0	0	0	0.000320256	0	0	0	0	0	0	0	0	0	0	0	0	0	0	0	0	0	0	0	0	0	0	0	0	0	0	0	0	0
k__Bacteria | p__Actinobacteria | c__Actinobacteria | o__Streptomycetales | f__Streptomycetaceae | g__ | s__	0	0	0	0	0	0	0	0	0	0	0	0	0	0	0	0	0	0	0	0	0	0	0	0	0	0	0	0	0	0	0	0	0	0	0	0	0	0	0	0	0	0	0	0	0	0	0	0	0
k__Bacteria | p__Bacteroidetes | c__Cytophagia | o__Cytophagales | f__Cytophagaceae | g__Runella | s__Runella slithyformis	0	0	0	0	0	0	0	0	0	0	0	0	0	0	0	0	0	0	0	0	0	0	0	0	0	0	0	0	0	0	0	0	0	0	0	0	0	0	0	0	0	0	0	0	0	0	0	0	0
k__Bacteria | p__Firmicutes | c__Bacilli | o__Lactobacillales | f__Lactobacillaceae | g__Lactobacillus | s__Lactobacillus amylolyticus	0.000320256	0	0	0	0	0	0	0	0	0	0	0	0	0	0	0	0	0	0	0	0	0.000160128	0	0	0	0	0	0	0	0	0	0	0	0	0	0	0	0	0	0	0	0	0	0	0	0	0	0	0
k__Bacteria | p__Proteobacteria | c__Alphaproteobacteria | o__Rhizobiales | f__Hyphomicrobiaceae | g__Filomicrobium | s__Candidatus Filomicrobium marinum	0	0	0	0	0	0	0	0	0	0	0	0	0	0	0	0	0	0	0	0	0	0	0	0	0	0	0	0	0	0	0	0	0	0	0	0	0	0	0	0	0	0	0	0	0	0	0	0	0
k__Bacteria | p__Proteobacteria | c__Gammaproteobacteria | o__Enterobacterales | f__Enterobacteriaceae | g__Raoultella | s__Raoultella ornithinolytica	0	0	0	0	0	0	0	0	0	0	0	0	0	0	0	0	0	0	0	0	0	0	0	0	0	0	0	0	0	0	0	0	0	0	0	0	0	0	0	0	0	0	0.000160128	0	0	0	0	0	0
k__Bacteria | p__Proteobacteria | c__Alphaproteobacteria | o__Rhizobiales | f__Phyllobacteriaceae | g__Hoeflea | s__	0	0	0	0	0	0	0	0	0	0	0	0	0	0.000160128	0	0	0	0	0	0	0	0	0	0.000160128	0	0	0	0	0	0.000160128	0	0.000160128	0	0	0	0	0	0.000160128	0.000160128	0	0	0	0	0	0	0	0	0	0
k__Bacteria | p__Proteobacteria | c__Alphaproteobacteria | o__Rhizobiales | f__Xanthobacteraceae | g__ | s__	0	0	0	0	0	0	0	0	0	0	0	0	0	0	0	0	0	0	0	0	0	0	0	0	0	0	0	0	0	0	0	0	0	0	0	0	0	0	0	0	0	0	0	0	0	0	0	0	0
k__Bacteria | p__Proteobacteria | c__Betaproteobacteria | o__Burkholderiales | f__Comamonadaceae | g__Comamonas | s__Comamonas kerstersii	0	0	0	0	0	0	0	0	0	0	0	0	0	0.000160128	0	0	0	0	0	0	0	0	0	0	0	0.000160128	0	0	0	0	0	0	0	0	0	0	0	0	0	0	0	0	0.000160128	0	0	0	0	0	0
k__Bacteria | p__Proteobacteria | c__Betaproteobacteria | o__Nitrosomonadales | f__Gallionellaceae | g__Sulfuriferula | s__Sulfuriferula sp. AH1	0	0	0	0	0	0	0	0	0	0	0	0	0	0	0	0	0	0	0	0	0	0	0	0	0	0	0	0	0	0	0	0	0	0	0	0	0	0	0	0	0	0	0	0	0	0	0	0	0
k__Bacteria | p__Proteobacteria | c__Gammaproteobacteria | o__Enterobacterales | f__Enterobacteriaceae | g__Candidatus Hamiltonella | s__Candidatus Hamiltonella defensa	0	0	0	0	0	0	0	0	0.000160128	0.000160128	0	0	0	0	0.000160128	0	0.000160128	0	0	0	0	0	0	0	0	0	0	0	0	0	0	0	0	0	0	0	0	0	0	0	0	0	0.000640512	0	0	0	0	0	0
k__Bacteria | p__Proteobacteria | c__Gammaproteobacteria | o__Enterobacterales | f__Erwiniaceae | g__Pantoea | s__	0	0	0	0	0	0	0	0	0	0	0	0	0	0	0	0	0	0	0.000640512	0	0	0	0	0	0	0	0	0	0	0	0.000160128	0	0	0	0	0	0	0	0	0	0	0	0	0	0	0	0	0	0
k__Bacteria | p__Proteobacteria | c__Betaproteobacteria | o__Burkholderiales | f__Oxalobacteraceae | g__Massilia | s__	0	0	0	0	0	0	0	0	0	0	0	0	0	0	0	0	0	0	0	0	0	0	0	0	0	0	0	0	0	0	0	0	0	0	0	0	0	0	0	0	0	0	0	0	0	0	0	0	0
k__Bacteria | p__Firmicutes | c__Bacilli | o__Lactobacillales | f__Streptococcaceae | g__Lactococcus | s__Lactococcus raffinolactis	0	0	0	0	0	0	0	0	0	0	0	0	0	0	0	0	0	0	0	0	0	0	0	0	0	0	0	0	0	0	0	0	0	0	0	0	0	0	0	0	0	0	0	0	0	0	0	0	0
k__Bacteria | p__Firmicutes | c__Clostridia | o__Clostridiales | f__Clostridiaceae | g__Alkaliphilus | s__	0	0	0	0	0	0.000640512	0	0	0	0	0	0	0	0	0	0	0	0	0	0	0	0	0	0	0	0	0	0	0	0	0	0	0	0	0	0	0	0	0	0	0	0	0	0	0	0	0	0	0
k__Bacteria | p__Proteobacteria | c__Alphaproteobacteria | o__Rhizobiales | f__Rhizobiaceae | g__Liberibacter | s__Candidatus Liberibacter africanus	0	0	0	0	0	0	0	0	0	0	0	0	0	0.000160128	0	0	0	0	0	0	0.000160128	0	0.000320256	0	0	0	0	0	0	0	0	0.000160128	0	0	0	0	0	0	0.000160128	0	0	0	0	0	0	0	0	0	0
k__Bacteria | p__Proteobacteria | c__Betaproteobacteria | o__Burkholderiales | f__ | g__Methylibium | s__Methylibium petroleiphilum	0	0	0	0	0	0	0	0	0	0	0	0	0	0	0	0	0	0	0	0	0	0	0	0	0	0	0	0	0	0	0	0	0	0	0	0	0	0	0	0	0	0	0	0	0	0	0	0	0
k__Bacteria | p__Proteobacteria | c__Betaproteobacteria | o__Nitrosomonadales | f__Nitrosomonadaceae | g__Nitrosomonas | s__	0	0	0	0	0	0	0	0	0	0	0	0	0	0	0	0	0	0	0	0	0	0	0	0	0	0	0	0	0	0	0	0	0	0	0	0	0	0	0	0	0	0	0	0	0	0	0	0	0
k__Bacteria | p__Proteobacteria | c__Betaproteobacteria | o__Nitrosomonadales | f__Sterolibacteriaceae | g__Methyloversatilis | s__Methyloversatilis sp. RAC08	0	0	0	0	0	0	0	0	0	0	0	0	0	0	0	0	0	0	0	0	0	0	0	0	0	0	0	0	0	0	0	0	0	0	0	0	0	0	0	0	0	0	0	0	0	0	0	0	0
k__Bacteria | p__Proteobacteria | c__Epsilonproteobacteria | o__ | f__ | g__Sulfurovum | s__Sulfurovum sp. NBC37-1	0	0	0	0	0	0	0	0	0	0	0	0	0	0	0	0	0	0	0	0	0	0	0	0	0	0	0	0	0	0	0	0	0	0	0	0	0	0	0	0	0	0	0	0	0	0	0	0	0
k__Bacteria | p__Proteobacteria | c__Gammaproteobacteria | o__Nevskiales | f__Sinobacteraceae | g__Solimonas | s__Solimonas sp. K1W22B-7	0	0	0	0	0	0	0	0	0	0	0	0	0	0	0	0	0	0	0	0	0	0	0.000160128	0	0	0	0	0.000320256	0	0	0	0	0	0	0	0	0	0	0	0	0	0	0	0	0	0	0	0	0
k__Bacteria | p__Proteobacteria | c__Gammaproteobacteria | o__Oceanospirillales | f__ | g__ | s__	0	0	0	0	0	0	0	0	0	0	0	0	0	0	0.000320256	0	0	0	0	0	0	0	0	0	0	0.000800641	0	0	0	0	0	0	0	0	0	0	0	0	0	0	0	0	0	0	0	0	0.000320256	0	0
k__Bacteria | p__Tenericutes | c__Mollicutes | o__Mycoplasmatales | f__Mycoplasmataceae | g__Mycoplasma | s__Mycoplasma arginini	0	0	0	0	0	0	0	0	0	0	0	0	0	0	0	0	0	0	0	0	0	0	0	0	0	0	0	0	0	0	0	0	0	0	0	0	0	0	0	0	0	0	0	0	0	0	0	0	0
k__Bacteria | p__Actinobacteria | c__Actinobacteria | o__Bifidobacteriales | f__Bifidobacteriaceae | g__Bifidobacterium | s__	0	0	0	0	0	0	0	0	0	0	0	0	0	0	0	0	0	0	0	0	0	0	0	0	0	0	0	0	0	0	0	0	0	0	0	0	0	0	0	0.000160128	0	0	0	0	0	0	0	0	0
k__Bacteria | p__Actinobacteria | c__Coriobacteriia | o__Coriobacteriales | f__Atopobiaceae | g__Olsenella | s__	0	0	0	0	0	0.000480384	0	0	0	0	0	0	0	0	0	0	0	0	0	0	0	0	0.000480384	0	0	0	0	0	0	0	0	0	0	0	0	0	0	0	0	0	0	0	0	0	0	0	0	0	0
k__Bacteria | p__Bacteroidetes | c__Bacteroidia | o__Bacteroidales | f__Rikenellaceae | g__Alistipes | s__Alistipes finegoldii	0	0	0	0	0	0	0	0	0	0	0	0	0	0	0	0	0	0	0	0	0	0	0	0	0	0	0	0	0	0	0	0	0	0	0	0	0	0	0	0	0	0	0	0	0	0	0	0	0
k__Bacteria | p__Bacteroidetes | c__Cytophagia | o__Cytophagales | f__Flammeovirgaceae | g__Marivirga | s__Marivirga tractuosa	0	0	0	0	0	0	0	0	0	0	0	0	0	0	0	0	0	0	0	0	0	0	0	0	0	0	0	0	0	0	0	0	0	0	0	0	0	0	0	0	0	0	0	0	0	0	0	0	0
k__Bacteria | p__Bacteroidetes | c__Flavobacteriia | o__Flavobacteriales | f__Crocinitomicaceae | g__Fluviicola | s__Fluviicola taffensis	0	0.000160128	0	0	0.000160128	0.000480384	0	0	0	0	0	0	0	0	0	0	0	0	0	0	0	0.000160128	0	0	0	0	0	0	0	0	0	0	0	0	0	0	0	0	0	0	0	0	0	0	0	0	0	0	0
k__Bacteria | p__Bacteroidetes | c__Flavobacteriia | o__Flavobacteriales | f__Flavobacteriaceae | g__Capnocytophaga | s__Capnocytophaga sputigena	0	0	0	0	0	0	0	0	0	0	0	0	0	0	0	0	0	0	0	0	0	0	0	0	0	0	0	0	0	0	0	0	0	0	0	0	0	0	0	0	0	0	0	0	0	0	0	0	0
k__Bacteria | p__Proteobacteria | c__Alphaproteobacteria | o__Rhizobiales | f__Bradyrhizobiaceae | g__Nitrobacter | s__Nitrobacter hamburgensis	0	0	0	0	0	0	0	0	0	0	0	0	0	0	0	0	0	0	0	0	0.000160128	0	0	0	0	0	0	0	0	0	0	0	0	0	0	0	0	0	0	0	0	0	0	0	0.000160128	0	0	0	0
k__Bacteria | p__Proteobacteria | c__Alphaproteobacteria | o__Rhizobiales | f__Cohaesibacteraceae | g__Breoghania | s__Breoghania sp. L-A4	0	0	0	0	0	0	0	0	0	0	0	0	0	0	0	0	0	0	0.000160128	0	0	0	0	0	0	0	0.000160128	0	0	0.000480384	0	0	0	0	0	0	0	0	0	0	0	0	0	0	0	0	0	0	0
k__Bacteria | p__Proteobacteria | c__Alphaproteobacteria | o__Sphingomonadales | f__Erythrobacteraceae | g__Altererythrobacter | s__Altererythrobacter sp. B11	0	0	0	0	0	0	0	0	0	0	0	0	0	0	0	0	0	0	0	0	0	0	0	0	0	0	0	0	0	0	0	0	0	0	0	0	0	0	0	0.000320256	0	0	0	0	0	0	0	0	0
k__Bacteria | p__Proteobacteria | c__Alphaproteobacteria | o__Sphingomonadales | f__Sphingomonadaceae | g__Novosphingobium | s__	0	0	0	0	0	0	0	0	0	0	0	0	0	0	0	0	0	0	0	0	0	0	0	0.000160128	0	0	0	0	0	0	0	0	0	0	0.000160128	0	0	0	0	0	0	0	0	0	0	0	0	0	0
k__Bacteria | p__Proteobacteria | c__Betaproteobacteria | o__Neisseriales | f__Neisseriaceae | g__Neisseria | s__Neisseria sp. KEM232	0	0.000640512	0	0	0	0	0	0	0	0	0	0	0	0	0	0	0	0	0.000160128	0	0	0	0	0	0	0	0	0	0	0	0	0.000320256	0	0	0	0	0	0	0	0	0	0	0	0.000160128	0	0	0	0	0
k__Bacteria | p__Proteobacteria | c__Gammaproteobacteria | o__Chromatiales | f__Woeseiaceae | g__Woeseia | s__Woeseia oceani	0	0	0	0	0	0	0	0	0	0	0	0	0	0	0	0	0	0	0	0	0	0	0	0	0	0	0	0	0	0	0	0	0	0	0	0	0	0	0	0	0	0	0	0	0	0	0	0	0
k__Bacteria | p__Proteobacteria | c__Gammaproteobacteria | o__Thiotrichales | f__Francisellaceae | g__Francisella | s__	0	0	0	0	0	0	0	0	0	0	0	0	0	0	0	0.000320256	0	0	0	0	0	0	0	0	0	0	0	0	0	0	0	0	0	0	0	0	0	0	0	0	0	0.000160128	0	0	0	0	0	0	0
k__Bacteria | p__Proteobacteria | c__Gammaproteobacteria | o__Thiotrichales | f__Piscirickettsiaceae | g__Hydrogenovibrio | s__Hydrogenovibrio crunogenus	0	0	0	0	0	0	0	0	0	0	0	0	0	0	0	0	0	0	0	0	0	0	0	0	0	0	0	0	0	0	0	0	0	0	0	0	0	0	0	0	0	0	0	0	0	0	0	0	0
k__Bacteria | p__Firmicutes | c__Bacilli | o__Bacillales | f__Bacillaceae | g__Lysinibacillus | s__	0	0	0	0	0	0	0	0	0	0	0	0	0	0	0	0	0	0	0	0	0	0	0.000320256	0	0	0	0	0	0	0	0	0	0	0	0	0	0	0	0	0	0	0	0	0	0	0	0	0	0
k__Bacteria | p__Firmicutes | c__Bacilli | o__Lactobacillales | f__Streptococcaceae | g__Streptococcus | s__Streptococcus sobrinus	0	0	0	0	0	0	0	0	0	0	0	0	0.000320256	0	0	0	0	0	0	0	0	0	0.000320256	0	0	0	0.000160128	0	0	0	0	0	0	0	0	0	0	0	0	0	0	0.000160128	0	0	0	0	0	0	0
k__Bacteria | p__Proteobacteria | c__Alphaproteobacteria | o__Rhizobiales | f__Brucellaceae | g__Ochrobactrum | s__	0	0	0	0	0	0	0	0	0	0	0	0	0	0	0	0	0	0	0	0	0	0.000480384	0	0.000160128	0	0	0	0	0	0	0.000160128	0	0	0	0	0	0	0	0	0	0	0	0	0	0	0	0	0	0
k__Bacteria | p__Proteobacteria | c__Alphaproteobacteria | o__Rhizobiales | f__Hyphomicrobiaceae | g__Rhodoplanes | s__Rhodoplanes sp. Z2-YC6860	0	0	0	0	0	0	0	0	0.000160128	0	0	0	0.000320256	0	0	0.000160128	0	0	0	0	0	0.000320256	0	0	0	0	0	0	0	0	0	0	0	0	0	0	0	0	0	0	0	0	0.000320256	0	0	0	0	0	0
k__Bacteria | p__Proteobacteria | c__Alphaproteobacteria | o__Rhizobiales | f__Methylocystaceae | g__Methylosinus | s__Methylosinus trichosporium	0	0	0	0	0	0	0	0	0	0	0	0	0	0	0	0	0	0	0	0	0	0	0	0	0	0	0	0	0	0	0	0	0	0	0	0	0	0	0	0	0	0	0	0	0	0	0	0	0
k__Bacteria | p__Proteobacteria | c__Gammaproteobacteria | o__Alteromonadales | f__ | g__ | s__	0	0	0	0	0	0	0	0	0	0	0	0	0	0	0	0	0	0	0	0	0	0	0	0	0	0	0	0	0	0	0	0	0	0	0	0	0	0	0	0	0	0	0	0	0	0	0	0	0
k__Bacteria | p__Proteobacteria | c__Gammaproteobacteria | o__Enterobacterales | f__Erwiniaceae | g__Pantoea | s__Pantoea ananatis	0	0	0	0	0	0	0	0	0.000160128	0	0	0	0	0	0	0	0	0.000320256	0.00144115	0	0.000160128	0	0	0	0	0	0	0	0	0	0.000160128	0	0	0	0	0	0	0	0	0	0	0	0.000480384	0	0	0	0	0	0
k__Bacteria | p__Proteobacteria | c__Gammaproteobacteria | o__Xanthomonadales | f__Xanthomonadaceae | g__Xanthomonas | s__Xanthomonas euvesicatoria	0	0	0	0	0	0	0	0	0	0	0	0	0	0	0	0	0	0	0	0	0	0	0	0	0	0	0	0	0	0	0	0	0	0	0	0	0	0	0	0	0	0	0	0	0	0	0	0	0
k__Bacteria | p__Actinobacteria | c__Nitriliruptoria | o__Euzebyales | f__Euzebyaceae | g__Euzebya | s__Euzebya sp. DY32-46	0	0	0	0	0	0	0	0	0	0	0	0	0	0	0	0	0	0	0	0	0	0	0	0	0	0	0	0	0	0	0	0	0	0	0	0	0	0	0	0	0	0	0	0	0	0	0	0	0
k__Bacteria | p__Firmicutes | c__Bacilli | o__Bacillales | f__Paenibacillaceae | g__Paenibacillus | s__Paenibacillus larvae	0	0	0	0	0	0	0	0	0	0	0	0	0	0	0	0	0	0	0	0	0	0	0	0	0	0	0	0	0	0	0	0	0	0	0	0	0	0	0	0	0	0	0	0	0	0	0	0	0
k__Bacteria | p__Firmicutes | c__Clostridia | o__Clostridiales | f__Clostridiales Family XVI. Incertae Sedis | g__Carboxydocella | s__Carboxydocella thermautotrophica	0	0	0	0	0	0	0	0	0	0	0	0	0	0	0	0	0	0	0	0	0	0	0	0	0	0	0	0	0	0	0	0	0	0	0	0	0	0	0	0	0	0	0	0	0	0	0	0	0
k__Bacteria | p__Proteobacteria | c__Alphaproteobacteria | o__Rhizobiales | f__Rhizobiaceae | g__Liberibacter | s__Candidatus Liberibacter americanus	0	0	0	0.000320256	0	0	0.000160128	0	0	0	0	0	0.000160128	0	0	0.000160128	0	0	0	0	0	0	0	0	0	0	0	0	0	0	0	0	0	0	0	0	0	0.000160128	0	0	0	0	0	0	0	0	0	0	0
k__Bacteria | p__Proteobacteria | c__Alphaproteobacteria | o__Rhizobiales | f__Rhizobiaceae | g__Rhizobium | s__Rhizobium sp. IE4771	0	0	0	0	0	0	0	0	0	0	0	0	0	0	0	0.000320256	0	0	0	0	0	0	0	0	0	0	0	0	0	0.000160128	0	0	0	0	0	0	0	0	0	0	0	0	0	0	0	0	0	0	0
k__Bacteria | p__Proteobacteria | c__Gammaproteobacteria | o__Pseudomonadales | f__Moraxellaceae | g__Acinetobacter | s__Acinetobacter sp. TGL-Y2	0	0	0	0	0	0	0	0	0	0	0	0	0	0	0	0	0	0	0	0	0	0	0	0	0	0	0	0	0	0	0	0	0	0	0	0	0	0	0	0	0	0	0	0	0	0	0	0	0
k__Bacteria | p__Proteobacteria | c__Alphaproteobacteria | o__Rhizobiales | f__Methylocystaceae | g__Methylocystis | s__	0	0	0	0	0	0	0	0	0	0	0	0	0	0	0	0	0	0	0	0	0	0	0	0	0	0	0	0	0	0	0	0	0	0	0	0	0	0	0	0	0	0	0	0	0	0	0	0	0
k__Bacteria | p__Acidobacteria | c__Vicinamibacteria | o__ | f__Vicinamibacteraceae | g__Luteitalea | s__Luteitalea pratensis	0	0	0	0	0.000160128	0	0	0	0	0	0	0	0	0	0	0	0	0	0	0	0	0	0	0	0	0	0	0	0	0	0	0	0	0	0	0	0	0	0	0	0	0	0	0	0	0	0	0	0
k__Bacteria | p__Actinobacteria | c__Actinobacteria | o__Propionibacteriales | f__Propionibacteriaceae | g__ | s__	0	0	0	0	0	0	0	0	0	0	0	0	0	0	0	0	0.000320256	0	0	0	0	0	0	0	0	0	0	0	0	0	0	0	0	0	0	0	0	0	0	0.000320256	0	0	0	0	0	0	0	0	0
k__Bacteria | p__Bacteroidetes | c__Flavobacteriia | o__Flavobacteriales | f__Flavobacteriaceae | g__Riemerella | s__Riemerella anatipestifer	0	0	0	0	0	0	0	0	0	0	0	0	0	0	0	0	0	0.000160128	0	0	0	0	0	0	0	0	0.000480384	0	0	0	0	0	0	0	0	0	0.000160128	0	0	0.000960769	0	0	0	0.000160128	0	0	0	0	0
k__Bacteria | p__Firmicutes | c__Bacilli | o__Bacillales | f__Paenibacillaceae | g__Paenibacillus | s__Paenibacillus mucilaginosus	0	0	0	0	0	0	0	0	0	0	0	0	0	0	0	0	0	0	0	0	0	0	0	0	0	0	0	0	0	0	0	0	0	0	0	0	0	0	0	0	0	0	0	0	0	0	0	0	0
k__Bacteria | p__Firmicutes | c__Bacilli | o__Bacillales | f__Staphylococcaceae | g__Staphylococcus | s__Staphylococcus lugdunensis	0	0	0	0	0	0	0	0	0	0	0	0	0	0	0	0	0	0	0	0	0	0	0	0	0	0	0	0	0	0	0	0	0	0	0	0	0	0	0	0	0	0	0	0	0	0	0	0	0
k__Bacteria | p__Firmicutes | c__Bacilli | o__Lactobacillales | f__Lactobacillaceae | g__Lactobacillus | s__Lactobacillus bombi	0	0	0	0	0	0	0	0	0	0	0	0	0	0	0	0	0	0	0	0	0	0.000320256	0	0	0	0	0	0	0	0	0	0	0	0	0	0	0	0	0	0	0	0.000160128	0	0	0.000160128	0	0	0	0
k__Bacteria | p__Firmicutes | c__Clostridia | o__Clostridiales | f__Clostridiaceae | g__Clostridium | s__Clostridium acetobutylicum	0	0	0	0	0	0	0	0	0	0	0	0	0	0	0	0	0	0	0	0	0	0	0	0	0	0	0	0	0	0	0	0	0	0	0	0	0	0	0	0	0	0	0	0	0	0	0	0	0
k__Bacteria | p__Proteobacteria | c__Alphaproteobacteria | o__Rhizobiales | f__Methylocystaceae | g__Methylocystis | s__Methylocystis sp. SC2	0	0	0	0	0	0	0	0	0	0	0	0	0	0	0	0	0	0	0	0	0	0	0	0	0	0	0	0	0	0	0	0	0	0	0	0	0	0	0	0	0	0	0	0	0	0	0	0	0
k__Bacteria | p__Proteobacteria | c__Betaproteobacteria | o__Neisseriales | f__Neisseriaceae | g__Crenobacter | s__Crenobacter cavernae	0	0	0	0	0	0	0	0	0	0	0	0	0	0	0	0	0	0	0	0	0	0	0	0	0	0	0	0	0	0	0	0	0	0	0	0	0	0	0	0	0	0	0	0	0	0	0	0	0
k__Bacteria | p__Proteobacteria | c__Betaproteobacteria | o__Neisseriales | f__Neisseriaceae | g__Vitreoscilla | s__Vitreoscilla filiformis	0	0	0	0	0	0	0	0	0	0	0	0	0	0	0	0	0	0	0	0	0	0	0	0	0	0	0	0	0	0	0	0	0	0	0	0	0	0	0	0	0	0	0	0	0	0	0	0	0
k__Bacteria | p__Proteobacteria | c__Gammaproteobacteria | o__Enterobacterales | f__Pectobacteriaceae | g__Sodalis | s__Sodalis endosymbiont of Henestaris halophilus	0.000160128	0	0	0	0	0	0	0	0.000320256	0	0	0	0	0	0	0	0	0	0	0.000160128	0	0	0	0	0	0	0	0	0.000160128	0	0	0	0	0	0	0	0	0	0	0	0	0	0.000640512	0	0	0	0	0	0
k__Bacteria | p__Proteobacteria | c__Gammaproteobacteria | o__Pseudomonadales | f__Moraxellaceae | g__Acinetobacter | s__Acinetobacter larvae	0	0	0	0	0	0	0	0	0	0	0	0	0	0	0	0	0	0.000160128	0	0	0.000160128	0	0	0	0	0.000480384	0.000320256	0	0	0	0	0	0	0	0.000640512	0	0	0	0	0	0	0	0	0	0	0.000320256	0	0	0
k__Bacteria | p__Proteobacteria | c__Gammaproteobacteria | o__Thiotrichales | f__Piscirickettsiaceae | g__Cycloclasticus | s__	0	0	0	0	0	0	0	0	0	0	0	0	0	0	0	0	0	0	0	0	0	0	0	0.000160128	0	0	0	0	0	0	0	0	0	0	0	0	0	0	0	0	0	0	0	0	0	0	0	0	0
k__Bacteria | p__Proteobacteria | c__Gammaproteobacteria | o__Vibrionales | f__Vibrionaceae | g__Vibrio | s__Vibrio natriegens	0	0	0	0	0	0	0	0	0	0.000160128	0	0	0	0	0	0	0	0	0	0	0	0	0	0	0	0	0	0	0	0	0	0	0	0	0	0	0	0	0	0	0	0	0	0.000160128	0	0	0	0	0
k__Bacteria | p__Bacteroidetes | c__Cytophagia | o__Cytophagales | f__Persicobacteraceae | g__Persicobacter | s__Persicobacter sp. JZB09	0	0	0	0	0	0	0	0	0	0	0	0	0	0	0	0	0	0	0	0	0	0	0	0	0	0	0	0	0	0	0	0	0	0	0	0	0	0	0	0.000160128	0	0	0	0	0	0	0	0	0
k__Bacteria | p__Bacteroidetes | c__Sphingobacteriia | o__Sphingobacteriales | f__Sphingobacteriaceae | g__Sphingobacterium | s__	0	0	0	0	0	0	0.000320256	0	0	0	0	0	0	0	0	0	0	0	0.000160128	0	0	0.000160128	0	0.000480384	0	0	0	0	0	0	0	0	0	0	0	0	0	0	0	0	0	0	0	0	0	0	0	0	0
k__Bacteria | p__Candidatus Gracilibacteria | c__ | o__ | f__ | g__ | s__	0	0	0	0	0	0	0	0	0	0	0	0	0	0	0	0	0	0	0	0	0	0	0	0	0	0	0	0	0	0	0	0	0	0	0	0	0	0	0	0	0	0	0	0	0	0	0	0	0
k__Bacteria | p__Firmicutes | c__Bacilli | o__Lactobacillales | f__Streptococcaceae | g__Streptococcus | s__Streptococcus mutans	0	0	0	0	0	0	0	0	0	0	0	0	0	0	0	0	0	0	0	0	0	0	0	0	0	0	0	0	0	0	0	0	0	0	0	0	0	0	0	0.000160128	0	0	0.000160128	0	0	0	0	0	0
k__Bacteria | p__Firmicutes | c__Bacilli | o__Lactobacillales | f__Streptococcaceae | g__Streptococcus | s__Streptococcus sp. I-G2	0	0	0	0	0	0	0	0	0	0	0	0	0	0	0	0	0	0	0	0	0	0	0	0	0	0	0	0	0	0	0	0	0	0	0	0	0	0	0	0	0	0.000160128	0	0	0	0	0	0	0
k__Bacteria | p__Proteobacteria | c__Alphaproteobacteria | o__Rhodospirillales | f__Rhodospirillaceae | g__Magnetospira | s__Magnetospira sp. QH-2	0	0	0	0	0	0	0	0	0	0	0	0	0	0	0	0	0	0	0	0	0	0	0	0	0	0	0	0.000320256	0	0	0	0	0	0	0	0	0	0	0	0	0	0	0	0	0	0	0	0	0
k__Bacteria | p__Proteobacteria | c__Alphaproteobacteria | o__Rickettsiales | f__ | g__ | s__	0	0	0	0	0	0	0	0	0	0	0	0	0.000160128	0	0	0	0	0	0.000160128	0	0	0	0	0	0	0	0	0	0	0.000160128	0	0	0	0	0	0	0	0	0	0	0	0	0	0	0	0	0	0	0
k__Bacteria | p__Proteobacteria | c__Gammaproteobacteria | o__Enterobacterales | f__Hafniaceae | g__Edwardsiella | s__Edwardsiella hoshinae	0	0	0	0	0	0	0	0	0.000160128	0	0	0	0	0	0	0	0	0	0	0	0	0	0	0	0	0.000800641	0	0	0	0	0	0	0	0	0	0	0	0	0	0	0	0	0.00176141	0	0	0	0	0	0
k__Bacteria | p__Proteobacteria | c__Gammaproteobacteria | o__Enterobacterales | f__Yersiniaceae | g__Serratia | s__Serratia sp. FGI94	0	0	0	0	0	0	0	0	0	0	0	0	0	0	0	0.000160128	0	0	0	0	0	0	0	0	0	0	0	0	0	0	0	0	0	0	0	0	0	0	0	0	0	0	0.000320256	0	0	0	0	0	0
k__Bacteria | p__Bacteroidetes | c__Bacteroidia | o__Bacteroidales | f__Rikenellaceae | g__Alistipes | s__	0	0	0	0	0	0	0	0	0	0	0	0	0	0	0	0	0	0	0	0	0	0	0	0	0	0	0	0	0	0	0	0	0	0	0	0	0	0	0	0.000320256	0	0	0	0	0	0	0	0	0
k__Bacteria | p__Firmicutes | c__Bacilli | o__Bacillales | f__Bacillaceae | g__ | s__	0	0	0	0	0	0.000160128	0	0	0	0	0	0	0.000160128	0	0	0	0	0	0	0	0	0	0	0	0	0	0	0	0	0	0	0	0	0	0	0	0	0	0	0	0.000160128	0	0	0	0	0	0	0	0
k__Bacteria | p__Proteobacteria | c__Betaproteobacteria | o__ | f__ | g__Candidatus Nasuia | s__Candidatus Nasuia deltocephalinicola	0	0	0	0	0	0	0	0	0	0	0	0	0	0	0	0	0	0	0	0	0	0	0	0	0	0	0	0	0	0	0	0	0	0	0	0	0	0	0	0	0	0	0	0	0.000160128	0	0	0	0
k__Bacteria | p__Proteobacteria | c__Gammaproteobacteria | o__Enterobacterales | f__Enterobacteriaceae | g__ | s__secondary endosymbiont of Ctenarytaina eucalypti	0	0	0	0	0	0	0	0	0	0	0	0	0	0	0	0	0	0	0	0	0	0	0	0	0	0	0	0	0	0	0	0	0	0	0	0	0	0	0	0	0	0	0.000160128	0	0	0	0	0	0
k__Bacteria | p__Actinobacteria | c__Actinobacteria | o__Corynebacteriales | f__Mycobacteriaceae | g__Mycobacterium | s__	0	0	0	0	0	0	0	0	0	0	0	0	0	0	0	0	0	0	0	0	0	0	0	0	0	0	0	0	0	0	0	0	0.000160128	0	0	0	0	0	0	0	0	0	0	0	0	0	0	0	0
k__Bacteria | p__Actinobacteria | c__Actinobacteria | o__Corynebacteriales | f__Nocardiaceae | g__Rhodococcus | s__Rhodococcus opacus	0	0	0	0	0	0	0	0	0	0	0	0	0	0	0	0	0	0	0	0	0	0	0	0	0	0	0	0	0	0	0	0	0	0	0	0	0	0	0	0	0	0	0	0	0	0	0	0	0
k__Bacteria | p__Firmicutes | c__Clostridia | o__Clostridiales | f__Clostridiaceae | g__Clostridium | s__Clostridium sp. JN500901	0	0	0	0	0	0	0	0	0	0	0	0	0	0	0	0	0	0	0	0	0	0	0	0	0	0	0	0	0	0	0	0	0	0	0	0	0	0	0	0.000320256	0	0	0	0	0	0	0	0	0
k__Bacteria | p__Firmicutes | c__Tissierellia | o__Tissierellales | f__Peptoniphilaceae | g__Finegoldia | s__Finegoldia magna	0	0	0	0	0	0	0	0	0	0	0	0	0	0	0	0	0	0	0	0	0	0	0	0	0	0	0	0	0	0	0	0	0	0	0	0	0	0	0	0	0	0	0	0	0	0	0	0	0
k__Bacteria | p__Proteobacteria | c__Alphaproteobacteria | o__ | f__ | g__Micavibrio | s__Micavibrio aeruginosavorus	0	0	0	0	0	0	0	0	0	0	0	0	0	0	0	0	0	0	0	0	0	0	0	0	0	0	0	0	0	0	0	0	0	0	0	0	0	0	0	0	0	0	0	0	0	0	0	0	0
k__Bacteria | p__Proteobacteria | c__Alphaproteobacteria | o__Rhizobiales | f__Hyphomicrobiaceae | g__Pelagibacterium | s__	0	0	0	0	0	0	0	0	0	0	0	0	0.000160128	0	0	0	0	0	0	0	0.000160128	0	0	0	0	0	0	0	0	0.000160128	0	0	0	0	0	0	0	0	0	0	0	0	0	0	0	0	0	0	0
k__Bacteria | p__Proteobacteria | c__Alphaproteobacteria | o__Rhizobiales | f__Hyphomicrobiaceae | g__Rhodomicrobium | s__Rhodomicrobium vannielii	0	0	0	0	0	0	0.000320256	0	0	0	0	0	0	0.000480384	0	0	0	0	0	0	0	0.000480384	0	0.000160128	0	0	0	0	0	0	0	0	0	0	0.000160128	0	0	0	0	0	0	0	0	0	0	0	0	0	0
k__Bacteria | p__Proteobacteria | c__Alphaproteobacteria | o__Rhizobiales | f__Rhizobiaceae | g__Rhizobium | s__Rhizobium sp. 11515TR	0	0	0.000320256	0	0	0	0.000640512	0	0	0	0	0	0	0	0	0.000160128	0	0	0	0	0	0	0	0	0	0	0	0	0	0	0	0	0	0	0	0	0	0	0	0	0	0	0	0	0	0	0	0	0
k__Bacteria | p__Proteobacteria | c__Epsilonproteobacteria | o__Campylobacterales | f__Campylobacteraceae | g__ | s__	0	0	0	0	0	0	0	0	0	0	0	0	0	0	0	0	0.000320256	0	0	0	0	0	0	0	0	0	0	0	0	0	0	0	0	0	0	0	0	0	0	0	0	0	0	0	0.000160128	0	0	0	0
k__Bacteria | p__Proteobacteria | c__Epsilonproteobacteria | o__Campylobacterales | f__Helicobacteraceae | g__Sulfuricurvum | s__Sulfuricurvum kujiense	0	0	0	0	0	0	0	0	0	0	0.000160128	0	0	0	0	0	0	0	0	0	0	0	0	0	0	0	0	0	0	0	0	0	0	0	0	0	0	0	0	0	0	0	0	0	0	0	0	0	0
k__Bacteria | p__Proteobacteria | c__Gammaproteobacteria | o__Pseudomonadales | f__Moraxellaceae | g__Acinetobacter | s__Acinetobacter pittii	0	0	0	0	0	0	0	0	0	0	0	0	0	0	0	0	0	0	0	0	0	0	0	0	0	0.000160128	0	0	0	0	0	0	0	0	0	0	0	0	0	0	0	0	0	0	0	0	0	0	0
k__Bacteria | p__Bacteroidetes | c__Bacteroidia | o__Marinilabiliales | f__Prolixibacteraceae | g__Draconibacterium | s__	0	0	0	0	0	0	0	0	0	0	0	0	0	0	0	0	0	0	0	0	0	0	0	0	0	0	0	0	0	0	0	0	0	0	0	0	0	0	0	0	0	0	0	0	0	0	0	0	0
k__Bacteria | p__Firmicutes | c__Bacilli | o__Bacillales | f__Planococcaceae | g__Planococcus | s__	0	0	0	0	0	0	0	0	0	0	0	0	0	0	0	0	0	0	0	0	0	0	0	0	0	0	0	0	0	0	0	0	0	0	0	0	0	0	0	0	0	0	0	0	0	0	0	0	0
k__Bacteria | p__Firmicutes | c__Clostridia | o__Clostridiales | f__Peptococcaceae | g__Desulfotomaculum | s__Desulfotomaculum nigrificans	0	0	0	0	0	0	0	0	0	0	0	0	0	0	0	0	0	0	0	0	0	0	0	0	0	0	0	0	0	0	0	0	0	0	0	0	0	0	0	0	0	0	0	0	0	0	0	0	0
k__Bacteria | p__Proteobacteria | c__Alphaproteobacteria | o__Rhizobiales | f__Hyphomicrobiaceae | g__Hyphomicrobium | s__Hyphomicrobium nitrativorans	0	0	0	0	0	0	0	0	0	0	0	0	0	0.0011209	0	0	0	0	0	0	0	0	0	0	0	0	0	0	0	0	0	0	0	0	0	0	0	0	0	0	0	0	0	0	0	0	0	0	0
k__Bacteria | p__Proteobacteria | c__Alphaproteobacteria | o__Rhizobiales | f__Phyllobacteriaceae | g__Mesorhizobium | s__Mesorhizobium ciceri	0	0	0	0	0	0	0	0	0	0	0	0	0	0	0	0	0	0	0	0.000160128	0	0	0	0	0	0	0	0	0	0	0	0	0	0	0	0	0	0	0	0	0	0	0	0	0	0	0	0	0
k__Bacteria | p__Proteobacteria | c__Alphaproteobacteria | o__Rhizobiales | f__Rhodobiaceae | g__ | s__	0	0	0	0	0	0	0	0	0	0	0	0	0	0	0	0	0	0	0	0	0	0	0	0	0	0	0	0	0	0.000160128	0	0	0	0	0	0	0	0	0	0	0	0	0	0	0	0	0	0	0
k__Bacteria | p__Proteobacteria | c__Alphaproteobacteria | o__Rhodobacterales | f__Rhodobacteraceae | g__Rhodobaca | s__Rhodobaca barguzinensis	0	0	0	0	0	0	0	0	0	0	0	0	0	0	0	0	0	0	0	0	0	0	0	0	0	0	0	0	0	0	0	0	0	0	0	0	0	0	0	0	0	0	0	0	0	0	0	0	0
k__Bacteria | p__Proteobacteria | c__Betaproteobacteria | o__Burkholderiales | f__Alcaligenaceae | g__Bordetella | s__	0	0	0	0	0	0	0	0	0	0	0	0	0	0	0	0	0	0	0	0	0	0	0	0	0	0	0	0	0	0	0	0	0	0	0	0	0	0	0	0	0	0	0	0	0	0	0	0	0
k__Bacteria | p__Proteobacteria | c__Betaproteobacteria | o__Burkholderiales | f__Burkholderiaceae | g__Burkholderia | s__Burkholderia contaminans	0	0	0	0	0	0	0	0	0	0	0	0	0	0	0	0	0	0.000160128	0	0	0	0	0	0	0	0	0	0.000320256	0	0	0	0	0	0	0	0	0	0	0	0	0	0	0	0	0	0	0	0	0
k__Bacteria | p__Proteobacteria | c__Betaproteobacteria | o__Neisseriales | f__Chromobacteriaceae | g__Microvirgula | s__Microvirgula aerodenitrificans	0	0	0	0	0	0	0	0	0	0	0	0	0	0	0	0	0	0	0	0	0	0	0	0	0	0	0	0	0	0	0	0	0	0	0	0	0	0	0	0	0	0	0	0	0	0	0	0	0
k__Bacteria | p__Proteobacteria | c__Gammaproteobacteria | o__Alteromonadales | f__Pseudoalteromonadaceae | g__Pseudoalteromonas | s__Pseudoalteromonas piscicida	0	0	0	0	0	0	0	0	0	0	0	0	0	0	0.000160128	0	0	0	0	0	0	0	0	0	0	0	0	0	0	0	0	0	0	0	0	0	0	0	0	0	0	0	0	0	0	0	0	0	0
k__Bacteria | p__Proteobacteria | c__Gammaproteobacteria | o__Enterobacterales | f__Enterobacteriaceae | g__Enterobacter | s__Enterobacter cloacae complex sp. FDA-CDC-AR_0164	0	0	0	0	0	0	0	0	0	0	0	0	0	0	0	0	0.000160128	0	0	0	0	0	0	0	0	0	0	0	0	0	0	0	0	0	0	0	0	0	0	0	0	0	0.000480384	0	0	0	0	0	0
k__Bacteria | p__Proteobacteria | c__Gammaproteobacteria | o__Enterobacterales | f__Morganellaceae | g__Providencia | s__Providencia stuartii	0	0	0	0	0	0	0	0	0	0.000160128	0	0	0	0	0	0	0	0	0	0	0	0	0	0	0	0.000160128	0	0	0	0	0	0	0	0	0	0	0	0	0	0	0	0	0	0	0	0	0	0	0
k__Bacteria | p__Proteobacteria | c__Gammaproteobacteria | o__Enterobacterales | f__Pectobacteriaceae | g__Sodalis | s__Sodalis praecaptivus	0	0	0	0	0	0	0	0	0.000320256	0	0	0	0	0	0	0	0.000160128	0	0	0	0	0	0	0	0	0.000480384	0	0	0	0	0	0	0	0	0.000160128	0	0	0	0	0	0	0	0.000160128	0	0	0	0	0	0
k__Bacteria | p__Proteobacteria | c__Gammaproteobacteria | o__Oceanospirillales | f__Halomonadaceae | g__ | s__	0	0	0	0	0	0	0	0	0	0	0	0	0	0	0	0	0	0	0	0	0	0	0	0	0	0	0	0	0	0	0	0	0	0	0	0	0	0	0	0	0	0	0	0	0	0	0	0	0
k__Bacteria | p__Actinobacteria | c__Actinobacteria | o__Corynebacteriales | f__ | g__ | s__	0	0	0	0	0	0	0	0	0	0	0	0	0	0	0	0	0	0	0	0	0	0	0	0	0	0	0	0	0	0	0	0.000160128	0	0	0	0	0	0	0	0.000160128	0	0	0	0	0	0	0	0	0
k__Bacteria | p__Firmicutes | c__Bacilli | o__Bacillales | f__Paenibacillaceae | g__Brevibacillus | s__Brevibacillus brevis	0	0	0	0	0	0.000320256	0	0	0	0	0	0	0	0	0	0	0	0	0	0	0	0	0.000160128	0	0	0	0	0	0	0	0	0	0	0	0	0	0	0	0	0	0	0	0	0	0	0	0	0	0
k__Bacteria | p__Firmicutes | c__Erysipelotrichia | o__Erysipelotrichales | f__Erysipelotrichaceae | g__Turicibacter | s__Turicibacter sp. H121	0	0	0	0.000160128	0	0	0	0	0	0	0	0	0	0	0	0	0.000160128	0	0	0	0	0	0	0	0	0	0	0	0	0	0	0	0	0	0	0	0	0	0	0.000800641	0	0	0	0	0	0	0	0	0
k__Bacteria | p__Proteobacteria | c__Alphaproteobacteria | o__Rhizobiales | f__Hyphomicrobiaceae | g__Devosia | s__	0	0	0	0	0	0	0	0	0	0	0	0	0	0	0	0	0	0	0	0	0	0	0	0	0	0	0	0	0	0	0	0	0	0	0	0	0	0	0	0	0	0	0	0	0	0	0	0	0
k__Bacteria | p__Proteobacteria | c__Betaproteobacteria | o__Neisseriales | f__Chromobacteriaceae | g__Chromobacterium | s__	0	0	0	0	0	0	0	0	0	0	0	0	0	0	0	0	0	0	0	0	0	0	0	0	0	0	0	0	0	0	0	0	0	0	0	0	0	0	0	0	0	0	0	0	0	0	0	0	0
k__Bacteria | p__Proteobacteria | c__Epsilonproteobacteria | o__ | f__ | g__ | s__	0	0	0	0	0	0	0	0	0	0	0.000160128	0.000160128	0	0	0	0	0	0	0	0	0	0	0	0	0	0	0	0	0	0	0	0	0	0	0	0	0	0	0.000160128	0	0	0	0	0	0	0	0	0	0
k__Bacteria | p__Proteobacteria | c__Epsilonproteobacteria | o__Campylobacterales | f__Campylobacteraceae | g__Campylobacter | s__Campylobacter avium	0	0	0	0	0	0	0	0	0	0	0	0	0	0	0	0	0	0	0	0	0	0	0	0	0.000160128	0	0	0	0	0	0	0	0	0	0	0	0	0	0	0	0	0	0	0	0	0	0	0	0
k__Bacteria | p__Proteobacteria | c__Gammaproteobacteria | o__Enterobacterales | f__Hafniaceae | g__Hafnia | s__Hafnia alvei	0	0	0	0	0	0	0	0	0	0	0	0	0	0	0	0	0	0	0	0	0	0	0	0	0	0	0	0	0	0	0	0	0	0	0	0	0	0	0	0	0	0	0.000160128	0	0	0	0	0	0
k__Bacteria | p__Bacteroidetes | c__Bacteroidia | o__Marinilabiliales | f__Marinilabiliaceae | g__Alkalitalea | s__Alkalitalea saponilacus	0	0	0	0	0	0	0	0	0	0	0	0	0	0	0	0	0	0	0	0	0	0	0	0	0	0	0	0	0	0	0	0	0	0	0	0	0	0	0	0	0	0	0	0	0	0	0	0	0
k__Bacteria | p__Bacteroidetes | c__Chitinophagia | o__Chitinophagales | f__Chitinophagaceae | g__Filimonas | s__Filimonas lacunae	0	0	0	0	0	0	0	0	0	0	0	0	0	0	0	0	0	0	0	0	0	0	0	0.000160128	0	0	0	0	0	0	0	0	0	0	0	0	0	0	0	0	0	0	0	0	0	0	0	0	0
k__Bacteria | p__Bacteroidetes | c__Flavobacteriia | o__Flavobacteriales | f__Flavobacteriaceae | g__Formosa | s__Formosa sp. Hel3_A1_48	0	0	0	0	0	0	0	0	0	0	0	0	0	0	0	0	0	0	0	0	0	0	0	0	0	0	0	0	0	0	0	0	0	0	0	0	0	0	0	0	0	0	0	0	0	0	0	0	0
k__Bacteria | p__Bacteroidetes | c__Sphingobacteriia | o__Sphingobacteriales | f__Sphingobacteriaceae | g__Pedobacter | s__Pedobacter cryoconitis	0	0	0	0	0	0	0	0	0	0	0	0	0	0	0	0	0	0	0	0	0	0	0	0	0	0	0	0	0	0	0	0	0	0	0	0	0	0	0	0	0	0	0	0	0	0	0	0	0
k__Bacteria | p__Chloroflexi | c__Dehalococcoidia | o__Dehalococcoidales | f__Dehalococcoidaceae | g__Dehalococcoides | s__	0	0	0	0	0	0	0	0	0.000160128	0	0	0	0	0	0	0	0	0	0	0	0	0	0	0	0	0	0	0	0	0	0	0	0	0	0	0	0	0	0	0	0	0	0	0	0	0	0	0	0
k__Bacteria | p__Gemmatimonadetes | c__Gemmatimonadetes | o__Gemmatimonadales | f__Gemmatimonadaceae | g__Gemmatimonas | s__	0	0	0	0	0	0	0	0	0	0	0	0	0	0	0	0	0	0	0	0	0	0	0	0	0	0	0	0	0	0	0	0	0	0	0	0	0	0	0	0	0	0	0	0	0	0	0	0	0
k__Bacteria | p__Proteobacteria | c__Alphaproteobacteria | o__Rhizobiales | f__Phyllobacteriaceae | g__Nitratireductor | s__Nitratireductor sp. OM-1	0	0	0	0	0	0	0.000160128	0	0	0.000160128	0	0	0	0.000320256	0.000320256	0	0	0	0.000160128	0	0	0.000160128	0	0.000160128	0	0	0	0	0	0	0.000160128	0	0	0	0	0	0	0	0	0	0	0	0	0	0	0	0	0	0
k__Bacteria | p__Proteobacteria | c__Alphaproteobacteria | o__Rhizobiales | f__Rhodobiaceae | g__Candidatus Phaeomarinobacter | s__Candidatus Phaeomarinobacter ectocarpi	0	0	0	0	0	0	0	0	0	0	0	0	0	0	0	0	0	0.000160128	0	0	0	0	0	0	0	0	0	0	0	0	0	0	0	0	0	0	0	0	0	0	0	0	0	0	0	0	0	0	0
k__Bacteria | p__Proteobacteria | c__Betaproteobacteria | o__Burkholderiales | f__Burkholderiaceae | g__Burkholderia | s__Burkholderia ubonensis	0	0	0	0	0	0	0	0	0	0	0	0	0	0	0	0	0	0	0	0	0	0	0	0	0	0	0	0	0	0	0	0	0	0	0	0	0	0	0	0	0	0	0	0	0	0	0	0	0
k__Bacteria | p__Proteobacteria | c__Betaproteobacteria | o__Nitrosomonadales | f__Gallionellaceae | g__Ferriphaselus | s__Ferriphaselus amnicola	0	0	0	0	0	0	0	0	0	0	0	0	0	0	0	0	0	0	0	0	0	0	0	0	0	0	0	0	0	0	0	0	0	0	0	0	0	0	0	0	0	0	0	0	0	0	0	0	0
k__Bacteria | p__Proteobacteria | c__Gammaproteobacteria | o__Pseudomonadales | f__Pseudomonadaceae | g__Pseudomonas | s__Pseudomonas moraviensis	0	0	0	0	0	0	0	0	0	0	0	0	0	0	0	0	0	0.000160128	0	0	0	0	0	0	0	0	0	0	0	0	0	0	0	0	0	0	0	0	0	0	0	0	0	0	0	0	0	0	0
k__Bacteria | p__Bacteroidetes | c__Bacteroidia | o__Bacteroidales | f__Bacteroidaceae | g__Bacteroides | s__Bacteroides dorei	0	0	0	0	0	0	0	0	0	0	0	0	0	0	0	0	0	0	0	0	0	0	0	0	0	0	0	0	0	0	0	0	0	0	0	0	0	0	0	0.000320256	0	0	0	0	0	0	0	0	0
k__Bacteria | p__Proteobacteria | c__Betaproteobacteria | o__Neisseriales | f__Chromobacteriaceae | g__Laribacter | s__Laribacter hongkongensis	0	0	0	0	0	0	0	0	0	0	0	0	0	0	0	0	0	0	0	0	0	0	0	0	0	0	0	0	0	0	0	0	0	0	0	0	0	0	0	0	0	0	0	0	0	0	0	0	0
k__Bacteria | p__Proteobacteria | c__Gammaproteobacteria | o__Acidiferrobacterales | f__Acidiferrobacteraceae | g__Sulfurifustis | s__Sulfurifustis variabilis	0	0	0	0	0	0	0	0	0	0	0	0	0	0	0	0	0	0	0	0	0	0	0	0	0	0	0	0	0	0	0	0	0	0	0	0	0	0	0	0	0	0	0	0	0	0	0	0	0
k__Bacteria | p__Proteobacteria | c__Gammaproteobacteria | o__Methylococcales | f__Methylococcaceae | g__Methylomonas | s__	0	0	0	0	0	0	0	0	0	0	0	0	0	0	0	0	0	0	0	0	0	0	0	0	0	0	0	0	0	0	0	0	0	0	0	0	0	0	0	0	0	0	0	0	0	0	0	0	0
k__Bacteria | p__Tenericutes | c__Mollicutes | o__Mycoplasmatales | f__Mycoplasmataceae | g__Mycoplasma | s__Mycoplasma arthritidis	0	0	0	0	0	0	0	0	0	0	0	0	0	0	0	0	0	0	0	0	0	0	0	0	0	0	0	0	0	0	0	0	0	0	0	0	0	0	0	0	0	0	0	0	0	0	0	0	0
k__Bacteria | p__Cyanobacteria | c__ | o__Oscillatoriales | f__Microcoleaceae | g__Planktothrix | s__Planktothrix agardhii	0	0	0	0	0	0	0	0	0	0	0	0	0	0	0	0	0	0	0	0	0	0	0	0	0	0	0	0	0	0	0	0	0	0	0	0	0	0	0	0.000160128	0	0	0	0	0	0	0	0	0
k__Bacteria | p__Firmicutes | c__Clostridia | o__Clostridiales | f__Hungateiclostridiaceae | g__Pseudoclostridium | s__Pseudoclostridium thermosuccinogenes	0.000320256	0	0	0	0	0	0	0	0	0	0	0	0	0	0	0	0	0	0	0	0	0	0.000160128	0	0	0	0	0	0	0	0	0	0	0	0.000160128	0	0	0	0	0	0	0	0	0	0	0	0	0	0
k__Bacteria | p__Firmicutes | c__Clostridia | o__Clostridiales | f__Ruminococcaceae | g__Ethanoligenens | s__Ethanoligenens harbinense	0	0	0	0	0	0	0	0	0	0	0	0	0	0	0	0	0.000160128	0	0	0	0	0	0	0	0	0	0	0	0	0	0	0	0	0	0	0	0	0	0	0.000480384	0	0	0	0	0	0	0	0	0
k__Bacteria | p__Proteobacteria | c__Alphaproteobacteria | o__Rhizobiales | f__Beijerinckiaceae | g__Beijerinckia | s__Beijerinckia indica	0	0	0	0	0	0	0	0.000480384	0	0	0	0	0	0	0	0	0	0	0	0	0	0	0	0	0	0	0	0	0	0	0	0	0	0	0	0	0	0	0	0	0	0	0	0	0	0	0	0	0
k__Bacteria | p__Proteobacteria | c__Alphaproteobacteria | o__Rhizobiales | f__Rhodobiaceae | g__Anderseniella | s__Anderseniella sp. Alg231-50	0	0	0	0	0	0	0	0	0	0	0	0	0	0	0	0	0	0	0	0	0	0	0	0	0	0	0	0	0	0	0	0	0	0	0	0	0	0	0	0	0	0	0	0	0	0	0	0	0
k__Bacteria | p__Proteobacteria | c__Alphaproteobacteria | o__Rhodospirillales | f__Rhodospirillaceae | g__Azospirillum | s__	0	0	0	0	0	0	0.000160128	0	0	0	0	0	0	0	0	0	0	0	0	0	0	0	0	0	0	0	0	0	0	0	0	0	0	0	0	0	0	0	0	0	0	0	0	0	0	0	0	0	0
k__Bacteria | p__Proteobacteria | c__Epsilonproteobacteria | o__Campylobacterales | f__ | g__ | s__	0	0	0	0	0	0	0	0	0	0	0	0	0	0	0	0	0	0	0	0	0	0	0	0	0	0	0	0	0	0	0	0	0	0	0	0	0	0	0	0.000160128	0	0	0	0	0	0	0	0	0
k__Bacteria | p__Proteobacteria | c__Gammaproteobacteria | o__Alteromonadales | f__Alteromonadaceae | g__Glaciecola | s__Glaciecola nitratireducens	0	0	0	0	0	0	0	0	0	0	0	0	0	0	0	0	0	0	0	0.000160128	0	0	0	0	0	0	0	0	0	0	0	0	0	0	0	0	0	0	0	0	0	0	0	0	0	0	0	0	0
k__Bacteria | p__Proteobacteria | c__Gammaproteobacteria | o__Enterobacterales | f__Yersiniaceae | g__Rahnella | s__Rahnella aquatilis	0	0	0	0	0	0	0	0	0	0	0	0	0	0	0	0	0	0	0	0	0	0	0	0	0	0	0	0	0	0	0	0	0	0	0	0	0	0	0	0	0	0	0.000960769	0	0	0	0	0	0
k__Bacteria | p__Actinobacteria | c__Actinobacteria | o__Micrococcales | f__Microbacteriaceae | g__Mycetocola | s__Mycetocola sp. 449	0	0	0	0	0	0	0	0	0	0	0	0	0	0	0	0	0	0	0	0	0	0	0	0	0	0	0	0	0	0	0	0	0	0	0	0	0	0	0	0	0	0	0	0	0	0	0	0	0
k__Bacteria | p__Firmicutes | c__Bacilli | o__Lactobacillales | f__Streptococcaceae | g__Streptococcus | s__Streptococcus gallolyticus	0	0	0	0	0	0	0	0	0.000320256	0.000160128	0	0	0	0	0	0	0	0	0	0	0	0	0	0	0.000320256	0	0	0	0	0	0	0	0	0	0	0	0	0	0	0	0	0	0	0	0	0.000160128	0	0	0
k__Bacteria | p__Firmicutes | c__Clostridia | o__Clostridiales | f__Eubacteriaceae | g__Acetobacterium | s__	0	0	0	0.000160128	0	0	0	0	0	0	0	0	0	0	0	0	0	0	0	0	0	0	0	0	0	0	0	0	0	0	0	0	0	0	0	0	0	0	0	0.000320256	0	0	0	0	0	0	0	0	0
k__Bacteria | p__Firmicutes | c__Erysipelotrichia | o__Erysipelotrichales | f__Erysipelotrichaceae | g__Faecalitalea | s__Faecalitalea cylindroides	0	0	0	0	0	0	0	0	0	0	0	0	0	0	0	0	0	0	0	0	0	0	0	0	0	0	0	0	0	0	0	0	0	0	0	0	0	0	0	0	0	0	0	0	0	0	0	0	0
k__Bacteria | p__Proteobacteria | c__Alphaproteobacteria | o__Rhodobacterales | f__Rhodobacteraceae | g__Paracoccus | s__Paracoccus jeotgali	0	0	0	0	0	0	0	0	0	0	0	0	0	0	0	0	0	0	0	0.000160128	0	0	0	0	0	0	0	0	0	0	0	0	0	0	0	0	0	0	0	0	0	0	0	0	0	0	0	0	0
k__Bacteria | p__Proteobacteria | c__Alphaproteobacteria | o__Rhodospirillales | f__Acetobacteraceae | g__Acidiphilium | s__	0	0	0	0	0	0	0	0	0	0	0	0	0	0	0	0	0	0	0	0	0	0.000160128	0	0	0	0	0	0	0	0	0	0	0	0	0	0	0	0	0	0	0	0	0	0	0	0	0	0	0
k__Bacteria | p__Proteobacteria | c__Alphaproteobacteria | o__Rhodospirillales | f__Acetobacteraceae | g__Roseomonas | s__	0	0	0	0	0	0	0	0	0	0	0	0	0	0	0	0	0	0	0	0	0	0	0	0	0	0	0	0	0	0	0	0	0	0	0	0	0	0	0	0	0	0	0	0	0	0	0	0	0
k__Bacteria | p__Proteobacteria | c__Betaproteobacteria | o__Burkholderiales | f__Burkholderiaceae | g__Cupriavidus | s__	0	0	0	0	0	0	0	0	0	0	0	0	0	0	0	0	0	0	0	0	0	0	0	0	0	0	0	0	0	0	0	0	0	0	0	0	0	0.000160128	0	0	0	0	0	0	0	0	0	0	0
k__Bacteria | p__Proteobacteria | c__Deltaproteobacteria | o__Myxococcales | f__Sandaracinaceae | g__Sandaracinus | s__Sandaracinus amylolyticus	0	0	0	0	0	0	0	0	0	0	0	0	0	0	0	0	0	0	0	0	0	0	0	0	0	0	0	0	0	0	0	0	0	0	0	0	0	0	0	0	0	0	0	0	0	0	0	0	0
k__Bacteria | p__Proteobacteria | c__Gammaproteobacteria | o__Alteromonadales | f__Idiomarinaceae | g__Idiomarina | s__Idiomarina sp. OT37-5b	0	0	0	0	0	0	0	0	0	0	0	0	0	0	0	0	0	0	0	0	0	0	0	0	0	0	0	0	0	0	0	0	0	0	0	0	0	0	0	0	0	0	0	0	0	0	0	0	0
k__Bacteria | p__Proteobacteria | c__Gammaproteobacteria | o__Enterobacterales | f__Erwiniaceae | g__Pantoea | s__Candidatus Pantoea carbekii	0	0	0	0	0	0	0	0	0.000640512	0	0	0	0	0	0	0	0	0	0	0	0	0	0	0	0	0	0	0	0	0	0	0	0	0	0	0	0	0	0	0	0	0	0.000160128	0	0	0	0	0	0
k__Bacteria | p__Proteobacteria | c__Gammaproteobacteria | o__Enterobacterales | f__Yersiniaceae | g__Candidatus Fukatsuia | s__Candidatus Fukatsuia symbiotica	0	0	0	0	0	0	0.000320256	0	0	0	0	0	0	0	0	0	0	0	0.000160128	0	0	0	0	0	0	0	0	0	0	0	0	0	0	0	0	0	0	0	0	0.000160128	0	0	0.000800641	0.000320256	0	0	0	0	0
k__Bacteria | p__Proteobacteria | c__Gammaproteobacteria | o__Vibrionales | f__Vibrionaceae | g__Vibrio | s__Vibrio coralliilyticus	0	0	0	0	0	0	0	0	0	0	0	0	0	0	0	0.000160128	0	0	0	0	0	0	0	0	0	0	0	0.000320256	0	0	0	0	0	0	0	0	0	0	0	0	0	0	0	0.000160128	0	0	0	0.000160128	0
k__Bacteria | p__Verrucomicrobia | c__Opitutae | o__Opitutales | f__Opitutaceae | g__Opitutus | s__Opitutus sp. GAS368	0	0	0	0	0	0	0	0	0	0	0	0	0	0	0	0	0	0	0	0	0	0	0	0	0	0	0	0	0	0	0	0	0	0	0	0	0	0	0	0	0	0	0	0	0	0	0	0	0
k__Bacteria | p__Proteobacteria | c__Betaproteobacteria | o__Burkholderiales | f__Comamonadaceae | g__Comamonas | s__Comamonas aquatica	0	0	0	0	0	0	0	0	0	0	0	0	0	0	0	0	0	0	0	0	0	0	0	0	0	0	0	0	0	0	0	0	0	0	0	0	0	0	0	0	0	0	0	0	0	0	0	0	0
k__Bacteria | p__Proteobacteria | c__Betaproteobacteria | o__Nitrosomonadales | f__Methylophilaceae | g__ | s__	0	0	0	0	0	0	0	0	0	0	0	0	0	0	0	0	0	0	0	0	0	0	0	0	0	0	0	0	0	0	0	0	0	0	0	0	0	0	0	0	0	0	0	0	0	0	0	0	0
k__Bacteria | p__Proteobacteria | c__Gammaproteobacteria | o__Pasteurellales | f__Pasteurellaceae | g__Mannheimia | s__	0	0	0	0	0	0	0	0	0	0	0	0	0	0	0	0	0	0	0	0	0	0	0	0	0	0	0	0	0	0	0	0	0	0	0	0	0	0	0	0	0	0	0	0	0	0	0	0	0
k__Bacteria | p__Proteobacteria | c__Gammaproteobacteria | o__Xanthomonadales | f__Xanthomonadaceae | g__Xanthomonas | s__Xanthomonas citri	0	0	0	0	0	0	0	0	0	0	0	0	0	0.000160128	0.000160128	0	0.000160128	0	0	0	0	0	0	0	0	0	0	0	0	0	0	0	0	0	0	0	0	0	0	0	0	0	0	0	0	0	0	0	0
k__Bacteria | p__Tenericutes | c__ | o__ | f__ | g__Candidatus Izimaplasma | s__Candidatus Izimaplasma sp. HR1	0	0	0	0	0	0	0	0	0	0	0	0	0	0	0	0	0	0	0	0	0	0	0	0	0	0	0	0	0	0	0	0	0	0	0	0	0	0	0	0	0	0	0	0	0	0	0	0	0
k__Bacteria | p__Deinococcus-Thermus | c__Deinococci | o__Deinococcales | f__Deinococcaceae | g__Deinococcus | s__Deinococcus geothermalis	0	0	0	0	0	0	0	0	0	0	0	0	0	0	0	0	0	0	0	0	0	0	0	0	0	0	0	0	0	0	0	0	0	0	0	0	0	0	0	0	0	0	0	0	0	0	0	0	0
k__Bacteria | p__Firmicutes | c__Tissierellia | o__Tissierellales | f__Peptoniphilaceae | g__Murdochiella | s__Murdochiella vaginalis	0	0	0	0	0	0	0	0	0	0	0	0	0	0	0	0	0	0	0	0	0	0	0.00160128	0	0	0	0	0	0	0	0	0	0.000160128	0	0	0	0	0	0	0.000160128	0	0	0	0	0	0	0	0	0
k__Bacteria | p__Proteobacteria | c__Alphaproteobacteria | o__ | f__ | g__Candidatus Puniceispirillum | s__Candidatus Puniceispirillum marinum	0	0	0	0	0	0	0	0	0	0	0	0	0	0	0	0	0	0	0	0	0	0	0	0	0	0	0	0	0	0.000160128	0	0	0	0	0	0	0	0	0	0	0	0	0	0	0	0	0	0	0
k__Bacteria | p__Proteobacteria | c__Alphaproteobacteria | o__Rhizobiales | f__Bradyrhizobiaceae | g__Bradyrhizobium | s__Bradyrhizobium sp. CCGE-LA001	0	0	0	0	0	0	0	0	0	0	0	0	0	0	0.000160128	0	0	0	0	0	0	0	0	0	0	0	0	0	0	0	0	0	0	0	0	0	0	0	0	0	0	0	0	0	0	0	0	0	0
k__Bacteria | p__Proteobacteria | c__Alphaproteobacteria | o__Rhizobiales | f__Methylocystaceae | g__Methylocystis | s__Methylocystis bryophila	0	0	0	0	0	0	0	0	0	0	0	0	0	0	0	0	0	0	0	0	0	0	0	0	0	0	0	0	0	0	0	0	0	0	0	0	0	0	0	0	0	0	0	0	0	0	0	0	0
k__Bacteria | p__Proteobacteria | c__Alphaproteobacteria | o__Rhizobiales | f__Rhizobiaceae | g__Rhizobium | s__Rhizobium leguminosarum	0	0	0	0	0	0	0	0.000640512	0	0	0	0	0	0	0	0	0	0	0.000160128	0	0	0	0.000160128	0	0	0	0	0	0	0	0	0	0	0	0	0	0	0	0.000160128	0	0	0	0	0	0	0	0	0	0
k__Bacteria | p__Proteobacteria | c__Alphaproteobacteria | o__Rickettsiales | f__Candidatus Midichloriaceae | g__ | s__	0	0	0	0	0	0	0	0	0	0	0	0	0	0	0	0	0	0	0	0	0	0	0	0	0	0	0	0	0	0	0	0	0	0	0	0	0	0	0	0	0	0	0	0	0	0	0	0	0
k__Bacteria | p__Proteobacteria | c__Alphaproteobacteria | o__Sphingomonadales | f__Erythrobacteraceae | g__Altererythrobacter | s__	0	0	0	0	0	0	0	0	0	0	0	0	0	0	0	0	0	0	0	0	0	0	0	0	0	0	0.000160128	0	0.000160128	0.000160128	0	0	0	0	0	0	0	0	0	0	0	0.000160128	0	0	0	0	0	0	0
k__Bacteria | p__Proteobacteria | c__Gammaproteobacteria | o__Pseudomonadales | f__Moraxellaceae | g__ | s__	0	0	0	0	0	0	0.000160128	0	0	0	0	0	0	0	0	0	0	0.000160128	0	0	0	0	0	0	0	0.000160128	0	0.000320256	0	0	0.000160128	0	0	0	0	0	0	0	0	0	0	0	0	0	0	0	0	0	0
k__Bacteria | p__Synergistetes | c__Synergistia | o__Synergistales | f__Synergistaceae | g__Acetomicrobium | s__Acetomicrobium mobile	0	0	0	0	0	0	0	0	0	0	0	0	0	0	0	0	0	0	0	0	0	0	0	0	0	0	0	0	0	0	0	0	0	0	0	0	0	0	0	0	0	0	0	0	0	0	0	0	0
k__Bacteria | p__Bacteroidetes | c__Cytophagia | o__Cytophagales | f__Cytophagaceae | g__Leadbetterella | s__Leadbetterella byssophila	0	0	0	0	0	0.000160128	0	0	0	0	0	0	0	0	0	0	0	0	0	0	0	0	0	0	0.000160128	0	0	0	0	0	0	0	0	0	0	0	0	0	0	0	0	0	0	0	0	0	0	0	0
k__Bacteria | p__Firmicutes | c__Bacilli | o__Bacillales | f__Listeriaceae | g__Listeria | s__Listeria monocytogenes	0	0	0	0	0.000320256	0	0	0	0	0	0	0	0	0	0	0	0	0	0	0	0	0	0	0	0.000160128	0	0	0	0	0	0	0	0	0	0	0	0	0	0	0.000160128	0	0	0	0	0	0	0	0	0
k__Bacteria | p__Planctomycetes | c__Planctomycetia | o__Gemmatales | f__Gemmataceae | g__Gemmata | s__	0	0	0	0	0	0	0	0	0	0	0	0	0	0	0	0	0	0	0	0	0	0	0	0	0	0	0	0	0	0	0	0	0	0	0	0	0	0	0	0	0	0	0	0	0	0	0	0	0
k__Bacteria | p__Planctomycetes | c__Planctomycetia | o__Planctomycetales | f__Planctomycetaceae | g__Rubinisphaera | s__Rubinisphaera brasiliensis	0	0	0	0	0	0	0	0	0	0	0	0	0	0	0	0	0	0	0	0	0	0	0	0	0	0	0	0	0	0	0	0	0	0	0	0	0	0	0	0	0	0	0	0	0	0	0	0	0
k__Bacteria | p__Proteobacteria | c__Betaproteobacteria | o__Burkholderiales | f__Alcaligenaceae | g__Alcaligenes | s__	0	0	0	0	0	0	0	0	0	0	0	0	0	0	0	0	0	0	0	0	0.000160128	0	0	0	0	0.000320256	0	0.000160128	0	0	0	0	0	0	0	0	0	0	0	0	0	0	0	0	0	0	0	0	0
k__Bacteria | p__Proteobacteria | c__Betaproteobacteria | o__Burkholderiales | f__Comamonadaceae | g__Acidovorax | s__Acidovorax sp. RAC01	0	0	0	0	0	0	0	0	0	0	0	0	0	0	0	0	0	0	0	0	0	0	0	0	0	0	0	0	0	0	0	0	0	0	0	0	0	0	0	0	0	0	0	0	0	0	0	0	0
k__Bacteria | p__Proteobacteria | c__Gammaproteobacteria | o__Enterobacterales | f__Yersiniaceae | g__Yersinia | s__Yersinia entomophaga	0	0	0	0	0	0	0	0	0	0	0	0	0	0	0	0	0.000160128	0	0	0	0	0	0	0	0	0.000160128	0	0	0	0	0	0	0	0	0	0	0	0	0	0	0	0	0.000320256	0	0	0	0	0	0
k__Bacteria | p__Proteobacteria | c__Betaproteobacteria | o__ | f__ | g__Candidatus Kinetoplastibacterium | s__	0	0	0	0	0	0	0	0	0	0	0	0	0	0	0	0	0	0	0	0	0	0	0	0	0	0	0	0	0	0	0	0	0	0	0	0	0	0	0	0	0	0	0	0	0	0	0	0	0
k__Bacteria | p__Actinobacteria | c__Actinobacteria | o__Actinomycetales | f__Actinomycetaceae | g__Actinomyces | s__	0	0	0	0	0	0	0	0	0	0	0	0	0	0	0	0	0	0	0	0	0	0.000320256	0	0	0	0.000160128	0.000160128	0	0	0	0	0	0	0	0	0	0	0	0	0	0	0	0	0	0	0	0	0	0
k__Bacteria | p__Bacteroidetes | c__Bacteroidia | o__Marinilabiliales | f__ | g__ | s__	0	0	0	0	0	0	0	0	0	0	0	0	0	0.000160128	0	0	0	0	0	0	0	0	0	0	0	0	0	0	0	0	0	0	0	0	0	0	0	0	0	0	0	0	0	0	0	0	0	0	0
k__Bacteria | p__Cyanobacteria | c__ | o__Oscillatoriales | f__Coleofasciculaceae | g__Geitlerinema | s__Geitlerinema sp. PCC 7407	0	0	0	0	0	0	0	0	0	0	0	0	0	0	0	0	0	0	0	0	0	0	0	0	0	0	0	0	0	0	0	0	0	0	0	0	0	0	0	0	0	0	0	0	0	0	0	0	0
k__Bacteria | p__Firmicutes | c__Clostridia | o__Clostridiales | f__Clostridiaceae | g__Clostridium | s__Clostridium chauvoei	0	0	0	0	0	0	0	0	0	0	0	0	0	0	0	0	0	0	0	0	0	0	0	0	0	0	0	0	0	0	0	0	0	0	0	0	0	0	0	0	0	0	0	0	0	0	0	0	0
k__Bacteria | p__Firmicutes | c__Clostridia | o__Clostridiales | f__Heliobacteriaceae | g__Heliobacterium | s__	0	0	0.000480384	0	0.000320256	0	0	0	0	0	0	0	0	0	0	0	0	0	0	0	0	0	0	0	0	0	0	0	0	0	0	0	0	0	0	0	0	0	0	0	0	0	0	0	0	0	0	0	0
k__Bacteria | p__Firmicutes | c__Tissierellia | o__Tissierellales | f__Peptoniphilaceae | g__Peptoniphilus | s__Peptoniphilus sp. ING2-D1G	0	0	0	0	0	0	0	0	0	0	0	0	0	0	0	0	0	0	0	0	0	0	0	0	0	0	0	0	0	0	0	0	0	0	0	0	0	0	0	0	0	0	0	0	0	0	0	0	0
k__Bacteria | p__Gemmatimonadetes | c__Gemmatimonadetes | o__Gemmatimonadales | f__Gemmatimonadaceae | g__ | s__	0	0	0	0	0	0	0	0	0	0	0	0	0	0	0	0	0	0	0	0	0	0	0	0	0	0	0	0	0	0	0	0	0	0	0	0	0	0	0	0	0	0	0	0	0	0	0	0	0
k__Bacteria | p__Proteobacteria | c__Alphaproteobacteria | o__Rhodobacterales | f__Rhodobacteraceae | g__Rhodobacter | s__Rhodobacter sp. LPB0142	0	0	0	0	0	0	0	0	0	0	0	0	0	0	0	0	0	0	0	0	0	0	0	0	0	0	0	0	0	0	0	0	0	0	0	0	0	0	0	0	0	0	0	0	0	0	0	0	0
k__Bacteria | p__Proteobacteria | c__Alphaproteobacteria | o__Rhodospirillales | f__Rhodospirillaceae | g__Tistrella | s__Tistrella mobilis	0	0	0	0	0	0	0	0	0	0	0	0	0	0	0	0	0	0	0	0	0	0	0	0	0	0	0	0	0	0	0	0	0	0	0	0	0	0	0	0	0	0	0	0	0	0	0	0	0
k__Bacteria | p__Proteobacteria | c__Alphaproteobacteria | o__Sphingomonadales | f__Sphingomonadaceae | g__Sphingobium | s__Sphingobium sp. YBL2	0	0	0	0.000320256	0	0	0	0	0	0	0	0	0	0	0	0	0	0	0	0	0	0	0	0.000160128	0	0.000320256	0	0	0	0	0	0	0	0	0	0	0	0	0	0	0	0	0	0	0	0	0	0	0
k__Bacteria | p__Proteobacteria | c__Betaproteobacteria | o__Burkholderiales | f__ | g__Roseateles | s__Roseateles depolymerans	0	0	0	0	0	0	0	0	0	0	0	0	0	0	0	0	0	0	0	0	0	0	0	0	0	0	0	0	0	0	0	0	0	0	0	0	0	0	0	0	0	0	0	0	0	0	0	0	0
k__Bacteria | p__Proteobacteria | c__Betaproteobacteria | o__Burkholderiales | f__Comamonadaceae | g__Rhodoferax | s__Rhodoferax ferrireducens	0	0	0	0	0	0	0	0	0	0	0	0	0	0	0	0	0	0	0	0	0	0	0	0	0	0	0	0	0	0	0	0	0	0	0	0	0	0	0	0	0	0	0	0	0	0	0	0	0
k__Bacteria | p__Proteobacteria | c__Betaproteobacteria | o__Burkholderiales | f__Oxalobacteraceae | g__Collimonas | s__Collimonas fungivorans	0	0	0	0	0	0	0	0	0	0	0	0	0	0	0	0	0	0	0	0	0	0	0	0	0	0	0	0	0	0	0	0	0	0	0	0	0	0	0	0	0	0	0	0	0	0	0	0	0
k__Bacteria | p__Proteobacteria | c__Gammaproteobacteria | o__Aeromonadales | f__Aeromonadaceae | g__Aeromonas | s__Aeromonas sp. CA23	0	0	0	0.000320256	0	0	0	0	0	0	0	0	0	0	0	0	0	0	0	0	0	0.000160128	0	0	0	0	0	0	0	0	0	0	0	0	0	0	0	0	0	0	0	0	0	0	0	0	0	0	0
k__Bacteria | p__Proteobacteria | c__Gammaproteobacteria | o__Enterobacterales | f__Enterobacteriaceae | g__Candidatus Blochmannia | s__Candidatus Blochmannia chromaiodes	0	0	0	0	0	0	0	0	0	0	0	0	0	0	0	0	0	0	0	0	0	0	0	0	0	0.000160128	0	0	0	0	0	0	0	0	0	0	0	0	0	0	0	0	0.000160128	0	0	0	0	0	0
k__Bacteria | p__Proteobacteria | c__Gammaproteobacteria | o__Enterobacterales | f__Erwiniaceae | g__Mixta | s__Mixta gaviniae	0	0	0	0	0	0	0	0	0	0	0	0	0	0	0	0	0	0	0.000160128	0	0	0	0	0	0	0.000160128	0	0	0	0	0	0	0	0	0	0	0	0	0	0	0	0	0.000480384	0	0	0	0	0	0
k__Bacteria | p__Proteobacteria | c__Gammaproteobacteria | o__Enterobacterales | f__Morganellaceae | g__Xenorhabdus | s__Xenorhabdus doucetiae	0	0	0	0	0	0	0	0	0.000160128	0	0	0	0	0	0	0	0.000320256	0	0	0	0	0	0	0	0	0	0	0	0	0	0	0	0	0	0	0	0	0	0	0	0	0	0.000640512	0	0	0	0	0	0
k__Bacteria | p__Tenericutes | c__Mollicutes | o__Acholeplasmatales | f__Acholeplasmataceae | g__Candidatus Phytoplasma | s__	0	0	0	0	0	0	0	0	0	0	0	0	0	0	0	0	0	0	0	0	0	0	0	0	0	0	0	0	0	0	0	0	0	0	0	0	0	0	0	0	0	0	0	0	0	0	0	0	0
k__Bacteria | p__Tenericutes | c__Mollicutes | o__Entomoplasmatales | f__Spiroplasmataceae | g__Spiroplasma | s__	0	0	0	0	0	0	0	0	0	0	0	0	0	0	0	0	0	0	0	0	0	0	0	0	0	0	0	0	0	0	0	0	0	0	0	0	0	0	0	0	0	0	0	0	0	0	0	0	0
k__Bacteria | p__ | c__Candidatus Babeliae | o__Candidatus Babeliales | f__Candidatus Babeliaceae | g__Candidatus Babela | s__Candidatus Babela massiliensis	0	0	0	0	0	0	0	0	0	0	0	0	0	0	0.000160128	0	0	0	0	0	0	0	0	0	0	0	0	0	0	0	0	0	0	0	0	0	0	0	0	0	0	0	0	0	0	0	0	0	0
k__Bacteria | p__Actinobacteria | c__Actinobacteria | o__Corynebacteriales | f__Nocardiaceae | g__Rhodococcus | s__Rhodococcus coprophilus	0	0	0	0	0	0	0	0	0	0	0	0	0	0	0	0	0	0	0	0	0	0	0	0	0	0	0	0	0	0	0	0	0	0	0	0	0	0	0	0	0	0	0	0	0	0	0	0	0
k__Bacteria | p__Actinobacteria | c__Actinobacteria | o__Micrococcales | f__Intrasporangiaceae | g__Phycicoccus | s__Phycicoccus dokdonensis	0	0	0	0	0	0	0	0	0	0	0	0	0	0	0	0	0	0	0	0	0	0	0	0	0	0	0	0	0	0	0	0	0	0	0	0	0	0	0	0	0	0	0	0	0	0	0	0	0
k__Bacteria | p__Firmicutes | c__Clostridia | o__Clostridiales | f__Peptococcaceae | g__Syntrophobotulus | s__Syntrophobotulus glycolicus	0	0	0	0	0	0	0	0	0	0	0	0	0	0	0	0	0	0	0	0	0	0	0	0	0	0	0	0	0	0	0	0	0	0	0	0	0	0	0	0	0	0	0	0	0	0	0	0	0
k__Bacteria | p__Proteobacteria | c__Alphaproteobacteria | o__Rhizobiales | f__Brucellaceae | g__Brucella | s__Brucella vulpis	0	0	0	0	0	0	0	0.000160128	0	0	0.000160128	0	0	0	0	0	0	0.000320256	0	0	0	0	0.000480384	0.000160128	0	0	0.000160128	0	0	0	0	0	0	0	0	0	0	0	0	0	0	0	0	0	0	0	0	0	0
k__Bacteria | p__Proteobacteria | c__Alphaproteobacteria | o__Rhizobiales | f__Phyllobacteriaceae | g__Nitratireductor | s__Nitratireductor basaltis	0	0	0	0	0	0	0	0	0	0	0	0	0	0.000160128	0.000160128	0	0	0	0	0	0	0	0	0.000320256	0	0	0	0	0	0.000160128	0	0	0	0	0	0	0	0	0	0	0	0	0	0	0	0	0	0	0
k__Bacteria | p__Proteobacteria | c__Alphaproteobacteria | o__Rhodobacterales | f__Rhodobacteraceae | g__Pannonibacter | s__Pannonibacter phragmitetus	0	0	0	0	0	0	0	0	0	0	0	0	0	0	0	0	0	0	0	0	0	0	0	0	0	0	0	0	0	0	0	0	0	0	0	0	0	0	0	0	0	0	0	0	0	0	0	0	0
k__Bacteria | p__Proteobacteria | c__Gammaproteobacteria | o__Alteromonadales | f__Colwelliaceae | g__Thalassotalea | s__Thalassotalea crassostreae	0	0	0	0	0	0	0	0	0	0	0	0	0	0	0	0.000160128	0	0	0	0	0	0	0	0	0	0	0	0	0	0	0	0	0	0	0	0	0	0	0	0	0	0	0	0	0	0	0	0	0
k__Bacteria | p__Proteobacteria | c__Gammaproteobacteria | o__Oceanospirillales | f__Oceanospirillaceae | g__Thalassolituus | s__Thalassolituus oleivorans	0	0	0	0	0	0	0	0	0	0	0	0	0	0	0	0	0	0	0	0	0	0	0	0	0	0	0	0	0	0.000160128	0	0	0	0	0.000160128	0	0	0	0	0	0	0	0	0	0	0	0	0	0
k__Bacteria | p__Proteobacteria | c__Gammaproteobacteria | o__Vibrionales | f__Vibrionaceae | g__Vibrio | s__Vibrio campbellii	0	0	0	0.000160128	0	0	0	0	0	0.000160128	0	0	0	0	0	0.000160128	0	0	0	0	0	0	0	0	0	0.000160128	0	0	0	0	0	0	0	0	0	0	0	0	0	0	0	0	0	0	0	0	0	0	0
k__Bacteria | p__Proteobacteria | c__Betaproteobacteria | o__Burkholderiales | f__Comamonadaceae | g__Acidovorax | s__Acidovorax sp. KKS102	0	0	0	0	0	0	0	0	0	0	0	0	0	0	0	0	0	0	0	0	0	0	0	0	0	0	0	0	0	0	0	0	0	0	0	0	0	0	0	0	0	0	0	0	0	0	0	0	0
k__Bacteria | p__Proteobacteria | c__Deltaproteobacteria | o__Desulfuromonadales | f__ | g__ | s__	0	0	0	0	0	0	0	0	0	0	0	0	0	0	0	0	0	0	0	0	0	0	0	0	0	0	0	0	0	0	0	0	0	0	0	0	0	0	0	0	0	0	0	0	0	0	0	0	0
k__Bacteria | p__Proteobacteria | c__Deltaproteobacteria | o__Syntrophobacterales | f__Syntrophobacteraceae | g__Syntrophobacter | s__Syntrophobacter fumaroxidans	0	0	0	0	0	0	0	0	0	0	0	0	0	0	0	0	0	0	0	0	0	0	0	0	0	0	0	0	0	0	0	0	0	0	0	0	0	0	0	0	0	0	0	0	0	0	0	0	0
k__Bacteria | p__Proteobacteria | c__Gammaproteobacteria | o__Enterobacterales | f__Enterobacteriaceae | g__Lelliottia | s__Lelliottia amnigena	0	0	0.000160128	0	0	0	0	0	0	0	0	0	0	0	0	0	0	0	0	0	0	0	0	0	0	0	0	0	0	0	0	0	0	0	0	0	0	0	0	0	0	0	0.000160128	0	0	0	0	0	0
k__Bacteria | p__Actinobacteria | c__Actinobacteria | o__Actinomycetales | f__Actinomycetaceae | g__Schaalia | s__Schaalia meyeri	0	0	0	0	0.000160128	0	0	0	0	0.000320256	0	0	0	0	0	0	0	0	0	0	0	0	0	0	0	0	0.000160128	0	0	0	0.000160128	0	0	0	0	0	0	0	0	0	0	0	0	0	0	0	0	0	0
k__Bacteria | p__Cyanobacteria | c__ | o__Synechococcales | f__Synechococcaceae | g__Synechococcus | s__Synechococcus sp. PCC 6312	0	0	0	0	0	0	0	0	0	0	0	0	0	0	0	0	0	0	0	0	0	0	0	0	0	0	0	0	0	0	0	0	0	0	0	0	0	0	0	0	0	0	0	0	0	0	0	0	0
k__Bacteria | p__Firmicutes | c__Bacilli | o__Lactobacillales | f__Lactobacillaceae | g__Lactobacillus | s__Lactobacillus buchneri	0	0	0	0	0	0	0	0	0	0	0	0	0	0	0	0	0	0	0	0	0	0	0	0	0	0	0	0	0	0	0	0	0	0	0	0	0	0	0	0	0	0	0	0	0	0	0	0	0
k__Bacteria | p__Firmicutes | c__Bacilli | o__Lactobacillales | f__Streptococcaceae | g__Streptococcus | s__Streptococcus pasteurianus	0	0	0	0	0	0	0	0	0	0	0	0	0	0	0	0	0	0	0	0	0	0	0	0	0	0	0	0	0	0	0	0	0	0	0	0	0	0	0	0	0	0	0	0	0	0	0	0	0
k__Bacteria | p__Firmicutes | c__Tissierellia | o__Tissierellales | f__Peptoniphilaceae | g__Anaerococcus | s__	0	0	0	0	0	0.000160128	0	0	0	0	0	0	0	0	0	0	0	0	0	0	0	0	0	0	0	0	0	0	0	0	0	0	0	0	0	0	0	0	0	0	0	0	0	0	0	0	0	0	0
k__Bacteria | p__Gemmatimonadetes | c__Gemmatimonadetes | o__Gemmatimonadales | f__Gemmatimonadaceae | g__Gemmatimonas | s__Gemmatimonas phototrophica	0	0	0	0	0	0	0	0	0	0	0	0	0	0	0	0	0	0	0	0	0	0	0	0	0	0	0	0	0	0	0	0	0	0	0	0	0	0	0	0	0	0	0	0	0	0	0	0	0
k__Bacteria | p__Proteobacteria | c__Alphaproteobacteria | o__Rhizobiales | f__Hyphomicrobiaceae | g__Hyphomicrobium | s__Hyphomicrobium denitrificans	0	0	0	0	0	0	0	0	0	0	0	0	0	0.000160128	0	0	0	0	0	0	0	0	0	0	0	0	0	0	0.000160128	0	0	0	0	0	0	0	0	0	0	0	0	0	0	0	0	0	0	0	0
k__Bacteria | p__Proteobacteria | c__Betaproteobacteria | o__Nitrosomonadales | f__Methylophilaceae | g__Methylotenera | s__Methylotenera mobilis	0	0	0	0	0	0	0	0	0	0	0	0	0	0	0	0	0	0	0	0	0	0	0	0	0	0	0	0	0	0	0	0	0	0	0	0	0	0	0	0	0	0	0	0	0	0	0	0	0
k__Bacteria | p__Proteobacteria | c__Betaproteobacteria | o__Nitrosomonadales | f__Nitrosomonadaceae | g__Nitrosomonas | s__Nitrosomonas sp. Is79A3	0	0	0	0	0	0	0	0	0	0	0	0	0	0	0	0	0	0	0	0	0	0	0	0	0	0	0	0	0	0	0	0	0	0	0	0	0	0	0	0	0	0	0	0	0	0	0	0	0
k__Bacteria | p__Proteobacteria | c__Betaproteobacteria | o__Rhodocyclales | f__Zoogloeaceae | g__Thauera | s__Thauera sp. K11	0	0	0	0	0	0	0	0	0	0	0	0	0	0	0	0	0	0.000160128	0	0	0	0	0	0	0	0	0	0	0	0	0	0	0	0	0	0	0	0	0	0	0	0	0	0	0	0	0	0	0
k__Bacteria | p__Proteobacteria | c__Epsilonproteobacteria | o__Campylobacterales | f__Campylobacteraceae | g__Campylobacter | s__Campylobacter hominis	0	0	0	0	0	0	0	0	0	0	0	0	0	0	0	0	0	0	0	0	0	0	0	0	0	0	0	0	0	0	0	0	0	0.000160128	0	0	0	0	0	0	0	0	0	0	0	0	0	0	0
k__Bacteria | p__Proteobacteria | c__Gammaproteobacteria | o__Alteromonadales | f__Alteromonadaceae | g__Lacimicrobium | s__Lacimicrobium alkaliphilum	0	0	0	0	0	0	0	0	0	0	0	0	0	0	0	0	0	0	0	0	0	0	0	0	0	0	0	0	0	0	0	0	0	0	0	0	0	0	0	0	0	0	0	0	0	0	0	0	0
k__Bacteria | p__Proteobacteria | c__Gammaproteobacteria | o__Enterobacterales | f__Pectobacteriaceae | g__Sodalis | s__Sodalis glossinidius	0	0	0	0	0	0	0	0	0	0	0	0	0	0	0	0	0.000320256	0	0	0	0	0.000320256	0	0	0	0	0	0	0	0	0	0	0	0	0	0	0	0	0	0	0	0	0	0	0	0	0	0	0
k__Bacteria | p__Proteobacteria | c__Gammaproteobacteria | o__Pseudomonadales | f__Pseudomonadaceae | g__Pseudomonas | s__Pseudomonas oryzihabitans	0	0	0	0	0	0	0	0	0	0	0	0	0	0	0	0	0	0	0	0	0	0	0	0	0	0	0	0	0	0.000160128	0	0	0	0	0	0	0	0	0	0	0	0	0	0	0.000160128	0	0	0	0
k__Bacteria | p__Actinobacteria | c__Actinobacteria | o__Corynebacteriales | f__Mycobacteriaceae | g__Mycolicibacterium | s__	0	0	0	0	0	0	0.000320256	0	0	0	0	0	0	0	0	0	0	0	0	0	0	0	0	0	0	0	0	0	0	0	0	0	0	0	0	0	0	0	0	0	0	0	0	0	0	0	0	0	0
k__Bacteria | p__Actinobacteria | c__Actinobacteria | o__Micrococcales | f__Micrococcaceae | g__Rothia | s__Rothia mucilaginosa	0	0	0	0	0	0	0	0	0	0	0	0	0	0	0	0	0	0	0	0	0	0	0	0	0	0	0.000160128	0	0	0	0	0	0	0	0	0	0	0	0	0	0	0	0	0	0	0.000160128	0	0	0
k__Bacteria | p__Firmicutes | c__Clostridia | o__Clostridiales | f__Eubacteriaceae | g__Eubacterium | s__[Eubacterium] cellulosolvens	0	0	0	0	0	0	0	0	0	0	0	0	0	0	0	0	0	0	0	0	0	0	0	0	0	0	0	0	0	0	0	0	0	0	0	0	0	0	0	0	0	0	0	0	0	0	0	0	0
k__Bacteria | p__Firmicutes | c__Clostridia | o__Clostridiales | f__Peptococcaceae | g__Thermincola | s__Thermincola potens	0	0	0	0	0	0	0	0	0	0	0	0	0	0	0	0	0	0	0	0	0	0	0	0	0	0	0	0	0	0	0	0	0	0	0	0	0	0	0	0	0	0	0	0	0	0	0	0	0
k__Bacteria | p__Proteobacteria | c__Alphaproteobacteria | o__Caulobacterales | f__Caulobacteraceae | g__Asticcacaulis | s__Asticcacaulis excentricus	0	0	0	0	0	0	0	0	0	0	0	0	0	0	0	0	0	0	0	0	0	0	0	0	0	0	0	0	0	0	0	0	0	0	0	0	0	0	0	0.000160128	0	0	0	0	0	0	0	0	0
k__Bacteria | p__Proteobacteria | c__Alphaproteobacteria | o__Rickettsiales | f__Anaplasmataceae | g__Anaplasma | s__	0	0	0	0	0	0	0	0	0	0	0	0	0	0	0	0	0	0.000160128	0	0.000160128	0	0	0	0	0	0	0	0	0	0	0	0	0	0	0	0	0	0	0	0	0	0	0	0	0	0	0	0	0
k__Bacteria | p__Proteobacteria | c__Betaproteobacteria | o__Burkholderiales | f__Comamonadaceae | g__Hydrogenophaga | s__Hydrogenophaga crassostreae	0	0	0	0	0	0	0	0	0	0	0	0	0	0	0	0	0	0	0	0	0	0	0	0	0	0	0	0	0	0	0	0	0	0	0	0	0	0	0	0	0	0	0	0	0	0	0	0	0
k__Bacteria | p__Proteobacteria | c__Gammaproteobacteria | o__Xanthomonadales | f__Xanthomonadaceae | g__Xanthomonas | s__Xanthomonas fragariae	0	0	0	0	0	0	0	0	0	0	0	0	0	0	0	0	0	0	0	0	0	0	0	0	0	0	0	0	0	0	0	0	0	0	0	0	0	0	0	0	0	0	0	0	0	0	0	0	0
k__Bacteria | p__Proteobacteria | c__Deltaproteobacteria | o__Myxococcales | f__Archangiaceae | g__Archangium | s__Archangium gephyra	0	0	0	0	0	0	0	0	0	0	0	0	0	0	0	0	0	0	0	0	0	0	0	0	0	0	0	0	0	0	0	0	0	0	0	0	0	0	0	0	0	0	0	0	0	0	0	0	0
k__Bacteria | p__Actinobacteria | c__Actinobacteria | o__Micrococcales | f__Brevibacteriaceae | g__Brevibacterium | s__	0	0	0	0	0	0	0	0	0	0	0	0	0	0	0	0	0	0	0	0	0	0	0	0	0	0	0	0	0	0	0	0	0	0	0	0	0	0	0	0	0	0	0	0	0	0	0	0	0
k__Bacteria | p__Bacteroidetes | c__Bacteroidia | o__Marinilabiliales | f__Salinivirgaceae | g__Salinivirga | s__Salinivirga cyanobacteriivorans	0	0	0	0	0	0.00176141	0	0	0	0	0	0	0	0	0	0	0	0	0	0	0	0	0	0	0	0	0	0	0	0	0.000160128	0	0	0	0	0	0	0	0	0	0	0	0	0	0	0	0	0	0
k__Bacteria | p__Cyanobacteria | c__ | o__Nostocales | f__ | g__ | s__	0	0	0	0	0.000320256	0.000160128	0	0	0	0	0	0	0	0	0	0	0	0	0	0	0	0	0	0	0	0	0	0	0	0	0	0	0	0	0	0	0	0	0	0	0	0	0	0	0	0	0	0	0
k__Bacteria | p__Firmicutes | c__Clostridia | o__Clostridiales | f__Clostridiaceae | g__Clostridium | s__Clostridium argentinense	0	0	0	0	0	0	0	0	0	0	0	0	0	0	0	0	0	0	0	0	0	0	0	0.000160128	0	0	0	0	0	0	0	0	0	0	0	0	0	0	0	0	0	0	0	0	0	0	0	0	0
k__Bacteria | p__Firmicutes | c__Clostridia | o__Clostridiales | f__Clostridiaceae | g__Clostridium | s__Clostridium bornimense	0	0	0	0	0	0	0	0	0	0	0	0	0	0	0	0	0	0	0	0	0	0	0	0	0	0	0	0	0	0	0	0	0	0	0	0	0	0	0	0	0	0	0	0	0	0	0	0	0
k__Bacteria | p__Firmicutes | c__Clostridia | o__Clostridiales | f__Eubacteriaceae | g__ | s__	0	0	0	0.000320256	0	0	0	0	0	0	0	0	0	0	0	0	0	0	0	0	0	0	0	0	0	0	0	0	0	0	0	0	0	0	0	0	0	0	0	0.000160128	0	0	0	0	0	0	0	0	0
k__Bacteria | p__Firmicutes | c__Clostridia | o__Clostridiales | f__Peptococcaceae | g__Desulfofarcimen | s__Desulfofarcimen acetoxidans	0	0	0	0	0	0	0	0	0	0	0	0	0	0	0	0	0.000320256	0	0	0	0	0	0	0	0	0	0	0	0	0	0	0	0	0	0	0	0	0	0	0	0	0	0	0	0	0	0	0	0
k__Bacteria | p__Planctomycetes | c__Planctomycetia | o__Gemmatales | f__Gemmataceae | g__Gemmata | s__Gemmata sp. SH-PL17	0	0	0	0	0	0	0	0	0	0	0	0	0	0	0	0	0	0	0	0	0	0	0	0	0	0	0	0	0	0	0	0	0	0	0	0	0	0	0	0	0	0	0	0	0	0	0	0	0
k__Bacteria | p__Planctomycetes | c__Planctomycetia | o__Pirellulales | f__Pirellulaceae | g__Pirellula | s__Pirellula staleyi	0	0	0	0	0	0	0	0	0	0	0	0	0	0	0	0	0	0	0	0	0	0	0	0	0	0	0	0	0	0	0	0	0	0	0	0	0	0	0	0	0	0	0	0	0	0	0	0	0
k__Bacteria | p__Proteobacteria | c__Alphaproteobacteria | o__Holosporales | f__Holosporaceae | g__ | s__endosymbiont of Acanthamoeba sp. UWC8	0	0	0	0	0	0	0	0	0	0	0	0	0	0	0	0	0	0	0	0	0	0	0	0.0011209	0	0	0	0	0	0	0	0	0	0	0	0	0	0	0	0	0	0	0	0	0	0	0	0	0
k__Bacteria | p__Proteobacteria | c__Alphaproteobacteria | o__Rhodospirillales | f__Rhodospirillaceae | g__Pararhodospirillum | s__Pararhodospirillum photometricum	0	0	0	0	0	0	0	0	0	0	0	0	0	0	0	0	0	0	0	0	0	0	0	0	0	0	0	0	0	0	0	0	0	0	0	0	0	0	0	0	0	0	0	0	0	0	0	0	0
k__Bacteria | p__Proteobacteria | c__Deltaproteobacteria | o__Desulfobacterales | f__Desulfobulbaceae | g__Desulfotalea | s__Desulfotalea psychrophila	0	0	0	0	0	0	0	0	0	0	0	0	0	0	0	0	0	0	0	0	0	0	0	0	0	0	0	0	0	0	0	0	0	0	0	0	0	0	0	0	0	0	0	0	0	0	0	0	0
k__Bacteria | p__Proteobacteria | c__Deltaproteobacteria | o__Myxococcales | f__Anaeromyxobacteraceae | g__Anaeromyxobacter | s__	0	0	0	0	0	0	0	0	0	0	0	0	0	0	0	0	0	0	0	0	0	0	0	0	0	0	0	0	0	0	0	0	0	0	0	0	0	0	0	0	0	0	0	0	0	0	0	0	0
k__Bacteria | p__Proteobacteria | c__Epsilonproteobacteria | o__Campylobacterales | f__Campylobacteraceae | g__Campylobacter | s__Campylobacter pinnipediorum	0.000160128	0	0	0	0.000160128	0	0	0	0	0	0	0	0	0	0	0	0	0	0	0	0	0	0	0	0	0	0.000160128	0	0.000160128	0	0	0	0	0	0	0	0	0	0	0	0	0	0	0	0	0	0	0	0
k__Bacteria | p__Proteobacteria | c__Gammaproteobacteria | o__Alteromonadales | f__Shewanellaceae | g__Shewanella | s__	0	0	0	0	0	0	0	0.000320256	0	0	0	0	0	0	0	0	0	0	0	0	0	0	0	0	0	0	0	0	0	0	0	0	0	0	0	0	0	0	0	0	0	0	0	0	0	0	0	0	0
k__Bacteria | p__Proteobacteria | c__Gammaproteobacteria | o__Chromatiales | f__Ectothiorhodospiraceae | g__Spiribacter | s__Spiribacter salinus	0	0	0	0	0	0	0	0	0	0	0	0	0	0	0	0	0.000160128	0	0	0	0	0	0	0	0	0	0	0	0	0	0	0	0	0	0	0	0	0	0	0	0	0	0	0	0	0	0	0	0
k__Bacteria | p__Acidobacteria | c__Acidobacteriia | o__Acidobacteriales | f__Acidobacteriaceae | g__Candidatus Koribacter | s__Candidatus Koribacter versatilis	0	0	0	0	0	0	0	0	0	0	0	0	0	0	0	0	0	0	0	0	0	0	0	0	0	0	0	0	0	0	0	0	0	0	0	0	0	0	0	0	0	0	0	0	0	0	0	0	0
k__Bacteria | p__Actinobacteria | c__Actinobacteria | o__Propionibacteriales | f__Propionibacteriaceae | g__Propionibacterium | s__	0	0	0	0	0	0	0	0	0	0	0	0	0	0	0	0	0	0	0	0	0	0	0	0	0	0	0	0	0	0	0	0.000160128	0	0	0	0	0	0	0	0	0	0	0	0	0	0	0	0	0
k__Bacteria | p__Actinobacteria | c__Coriobacteriia | o__Coriobacteriales | f__Atopobiaceae | g__Olsenella | s__Olsenella sp. oral taxon 807	0	0	0	0	0	0	0	0	0	0.000160128	0	0	0	0	0	0	0	0	0	0	0	0	0.000160128	0	0	0	0	0	0	0	0	0	0	0	0	0	0	0	0	0	0	0	0	0	0	0	0	0	0
k__Bacteria | p__Bacteroidetes | c__Cytophagia | o__Cytophagales | f__Amoebophilaceae | g__Candidatus Amoebophilus | s__Candidatus Amoebophilus asiaticus	0	0	0	0	0	0	0	0	0	0	0	0	0	0	0	0	0	0	0	0	0	0	0	0	0	0	0	0	0	0	0	0	0	0	0	0	0	0	0	0	0	0	0	0	0	0	0	0	0
k__Bacteria | p__Firmicutes | c__Bacilli | o__Bacillales | f__Paenibacillaceae | g__Paenibacillus | s__Paenibacillus glucanolyticus	0	0	0	0	0	0	0	0	0	0	0	0	0	0	0	0	0	0	0	0	0	0	0	0	0	0	0	0	0	0	0	0	0	0	0	0	0	0	0	0	0	0	0	0	0	0	0	0	0
k__Bacteria | p__Firmicutes | c__Bacilli | o__Bacillales | f__Staphylococcaceae | g__Staphylococcus | s__Staphylococcus argenteus	0	0	0	0	0	0	0	0	0	0	0.000160128	0	0	0	0	0	0	0	0	0	0	0	0.000160128	0	0	0	0	0	0	0	0	0	0	0.000160128	0	0	0	0	0	0	0	0	0	0	0	0	0	0	0
k__Bacteria | p__Firmicutes | c__Bacilli | o__Bacillales | f__Staphylococcaceae | g__Staphylococcus | s__Staphylococcus hominis	0	0	0	0	0	0	0	0	0	0	0	0	0	0	0	0	0	0	0	0	0	0	0	0	0	0	0	0	0	0	0	0	0	0	0	0	0	0	0	0	0	0	0	0	0	0	0	0	0
k__Bacteria | p__Firmicutes | c__Bacilli | o__Lactobacillales | f__Aerococcaceae | g__Suicoccus | s__Suicoccus acidiformans	0	0	0	0	0	0	0	0	0	0	0	0	0	0	0	0	0	0	0	0	0	0	0	0	0	0	0	0	0	0	0	0	0	0	0	0	0	0	0	0	0	0	0	0	0	0	0	0	0
k__Bacteria | p__Firmicutes | c__Bacilli | o__Lactobacillales | f__Streptococcaceae | g__Lactococcus | s__Lactococcus lactis	0	0	0	0	0	0	0	0	0	0	0	0	0	0	0	0	0	0	0	0	0	0.000320256	0	0	0	0	0	0	0.000160128	0	0	0	0	0	0	0	0	0	0	0	0	0	0	0	0	0	0	0	0
k__Bacteria | p__Firmicutes | c__Clostridia | o__Clostridiales | f__Hungateiclostridiaceae | g__Fastidiosipila | s__Fastidiosipila sanguinis	0	0	0	0	0	0	0	0	0	0	0	0	0	0	0	0	0	0	0	0	0	0	0	0	0	0	0	0	0	0	0	0	0	0	0	0	0	0	0	0	0	0	0	0	0	0	0	0	0
k__Bacteria | p__Firmicutes | c__Tissierellia | o__ | f__ | g__ | s__	0	0	0	0	0	0	0	0	0	0	0	0	0	0	0	0	0	0	0	0	0	0	0	0	0	0	0	0	0	0	0	0	0	0	0	0	0	0	0	0	0	0	0	0	0	0	0	0	0
k__Bacteria | p__Planctomycetes | c__Phycisphaerae | o__ | f__ | g__ | s__	0	0	0	0	0	0	0	0	0	0	0	0	0	0	0	0	0	0	0	0	0	0	0	0	0	0	0	0	0	0	0	0	0	0	0	0	0	0	0	0	0	0	0	0	0	0	0	0	0
k__Bacteria | p__Proteobacteria | c__Alphaproteobacteria | o__Rhizobiales | f__Bartonellaceae | g__Bartonella | s__Bartonella kosoyi	0	0	0	0	0	0	0	0	0	0	0	0	0	0	0	0	0	0.000160128	0	0	0	0	0	0	0	0	0	0	0	0	0	0	0	0	0	0	0	0	0	0	0	0	0	0	0	0	0	0	0
k__Bacteria | p__Proteobacteria | c__Alphaproteobacteria | o__Rhizobiales | f__Brucellaceae | g__Brucella | s__Brucella canis	0	0	0	0	0	0	0	0	0	0	0	0	0	0	0	0	0	0	0	0	0	0	0	0	0	0	0	0	0	0	0	0	0	0	0	0	0	0	0.000160128	0	0	0	0	0	0	0	0	0	0
k__Bacteria | p__Proteobacteria | c__Alphaproteobacteria | o__Rhodobacterales | f__Rhodobacteraceae | g__Roseovarius | s__	0	0	0	0	0	0	0	0	0	0	0	0	0	0	0	0	0	0	0	0	0	0	0	0	0	0	0	0	0	0	0	0	0	0	0	0	0	0	0	0	0	0	0	0	0	0	0	0	0
k__Bacteria | p__Proteobacteria | c__Alphaproteobacteria | o__Rhodospirillales | f__Rhodospirillaceae | g__Thalassospira | s__Thalassospira xiamenensis	0	0	0	0	0	0	0	0	0	0	0	0	0	0	0	0	0	0	0	0	0	0	0	0	0	0	0	0	0	0	0	0	0	0	0	0	0	0	0.000160128	0	0	0	0	0	0	0	0	0	0
k__Bacteria | p__Proteobacteria | c__Alphaproteobacteria | o__Rickettsiales | f__Anaplasmataceae | g__Ehrlichia | s__	0	0	0.000160128	0	0	0	0	0	0	0	0	0	0	0.000160128	0	0	0	0	0	0	0	0	0	0	0	0	0	0	0	0	0	0	0	0	0	0	0	0	0	0	0	0	0	0	0	0	0	0	0
k__Bacteria | p__Proteobacteria | c__Alphaproteobacteria | o__Sphingomonadales | f__Sphingomonadaceae | g__Novosphingobium | s__Novosphingobium aromaticivorans	0	0	0	0	0	0	0	0	0	0	0	0	0	0	0	0	0	0	0	0	0	0	0	0.000320256	0	0	0	0	0	0	0.000160128	0.000160128	0	0	0	0	0	0	0	0	0	0	0	0	0	0	0	0	0
k__Bacteria | p__Proteobacteria | c__Betaproteobacteria | o__Neisseriales | f__Chromobacteriaceae | g__Aquaspirillum | s__Aquaspirillum sp. LM1	0	0	0	0	0	0	0	0	0	0	0	0	0	0	0	0	0	0	0	0	0	0	0	0	0	0	0	0	0	0	0	0	0	0	0	0	0	0	0	0	0	0	0	0	0	0	0	0	0
k__Bacteria | p__Proteobacteria | c__Betaproteobacteria | o__Rhodocyclales | f__Rhodocyclaceae | g__Azospira | s__Dechlorosoma suillum	0	0	0	0	0	0	0	0	0	0	0	0	0	0	0	0	0	0	0	0	0	0	0	0	0	0	0	0	0	0	0	0	0	0	0	0	0	0	0	0	0	0	0	0	0	0	0	0	0
k__Bacteria | p__Proteobacteria | c__Epsilonproteobacteria | o__Campylobacterales | f__Campylobacteraceae | g__Campylobacter | s__Campylobacter hyointestinalis	0	0	0	0	0	0	0	0	0	0	0	0	0	0	0	0	0	0	0	0	0	0	0	0	0	0	0	0	0	0	0	0	0	0	0	0	0	0	0	0	0	0	0	0	0	0	0	0	0
k__Bacteria | p__Proteobacteria | c__Gammaproteobacteria | o__Chromatiales | f__Chromatiaceae | g__Thioflavicoccus | s__Thioflavicoccus mobilis	0	0	0	0	0	0	0	0	0	0	0	0	0	0	0	0	0	0	0	0	0	0	0	0	0	0	0	0	0	0	0	0	0	0	0	0	0	0	0	0	0	0	0	0	0	0	0	0	0
k__Bacteria | p__Proteobacteria | c__Gammaproteobacteria | o__Oceanospirillales | f__Halomonadaceae | g__Halomonas | s__	0	0	0	0	0	0	0	0	0	0	0	0	0	0	0	0	0	0.000160128	0	0	0	0	0	0	0	0	0	0	0	0	0	0	0	0	0	0	0	0	0	0	0	0	0	0	0	0	0	0	0
k__Bacteria | p__Proteobacteria | c__Gammaproteobacteria | o__Oceanospirillales | f__Saccharospirillaceae | g__Reinekea | s__Reinekea forsetii	0	0	0	0	0	0	0	0	0	0	0	0	0	0	0	0	0	0	0.000160128	0	0	0	0	0	0	0	0	0	0	0	0	0	0	0	0	0	0	0	0	0	0	0	0	0	0	0	0	0	0
k__Bacteria | p__Proteobacteria | c__Gammaproteobacteria | o__Pseudomonadales | f__Moraxellaceae | g__Acinetobacter | s__Acinetobacter bereziniae	0	0	0	0	0	0	0	0	0	0	0	0	0	0	0	0	0	0	0	0	0	0	0	0	0	0	0	0	0	0	0	0	0	0	0	0	0	0	0	0	0	0	0	0	0	0	0	0	0
k__Bacteria | p__Proteobacteria | c__Gammaproteobacteria | o__Pseudomonadales | f__Pseudomonadaceae | g__Pseudomonas | s__Pseudomonas lini	0	0	0	0	0	0	0	0	0	0	0	0	0	0.000160128	0	0	0	0	0.000160128	0	0	0	0.000160128	0.000160128	0	0	0	0	0	0	0	0.000160128	0	0	0	0	0	0	0	0	0	0	0	0	0	0	0	0	0
k__Bacteria | p__Spirochaetes | c__Spirochaetia | o__Spirochaetales | f__Spirochaetaceae | g__Treponema | s__Treponema putidum	0	0	0	0	0.000160128	0	0	0	0	0	0.000160128	0	0	0	0	0	0	0	0	0	0	0	0	0	0	0	0	0	0	0	0	0	0	0	0	0	0	0	0	0	0	0	0	0	0	0	0	0	0
k__Bacteria | p__Tenericutes | c__ | o__ | f__ | g__ | s__	0	0	0	0	0	0	0	0	0	0	0	0	0	0	0	0	0	0	0	0	0	0	0	0	0	0	0	0	0	0	0	0	0	0	0	0	0	0	0	0.000160128	0	0	0	0	0	0	0	0	0
k__Bacteria | p__Deinococcus-Thermus | c__Deinococci | o__Deinococcales | f__Deinococcaceae | g__Deinococcus | s__	0	0	0	0	0	0	0	0	0	0	0	0	0	0	0	0	0	0	0	0	0	0	0	0	0	0	0	0	0	0	0	0	0	0	0	0	0	0	0	0	0	0	0	0	0	0	0	0	0
k__Bacteria | p__Firmicutes | c__Bacilli | o__Lactobacillales | f__Lactobacillaceae | g__Pediococcus | s__Pediococcus pentosaceus	0	0	0	0	0	0	0	0	0	0	0	0	0	0	0	0	0	0	0	0	0	0	0	0	0	0	0	0	0	0	0	0	0	0	0	0	0	0	0	0	0	0	0	0	0	0	0	0	0
k__Bacteria | p__Proteobacteria | c__Alphaproteobacteria | o__Rhizobiales | f__Cohaesibacteraceae | g__Cohaesibacter | s__Cohaesibacter sp. ES.047	0	0	0	0	0	0	0	0.000160128	0	0	0	0	0	0.000160128	0	0	0	0	0	0	0.000160128	0	0	0	0	0	0	0	0	0	0	0	0	0	0	0	0	0	0	0	0	0	0	0	0	0	0	0	0
k__Bacteria | p__Proteobacteria | c__Gammaproteobacteria | o__Enterobacterales | f__Enterobacteriaceae | g__Candidatus Mikella | s__Candidatus Mikella endobia	0	0	0	0	0	0	0	0	0	0	0	0	0	0	0	0	0	0	0	0	0	0	0	0	0	0	0	0	0	0	0	0	0	0	0	0	0	0	0	0	0	0	0.000160128	0	0	0	0	0	0
k__Bacteria | p__Proteobacteria | c__Gammaproteobacteria | o__Pasteurellales | f__Pasteurellaceae | g__Glaesserella | s__Glaesserella sp. 15-184	0	0	0	0	0	0	0	0	0	0.000320256	0	0	0	0	0	0	0	0	0	0	0	0	0	0	0	0.000800641	0	0	0	0	0	0	0	0	0	0	0	0	0	0	0	0.000160128	0	0	0	0	0	0	0
k__Bacteria | p__Thermotogae | c__Thermotogae | o__Thermotogales | f__Thermotogaceae | g__Pseudothermotoga | s__Pseudothermotoga thermarum	0	0	0	0	0.000160128	0	0	0	0	0	0	0	0	0	0	0	0	0	0	0	0	0	0	0	0	0	0	0	0	0	0	0	0	0	0	0	0	0	0	0	0	0	0	0	0	0	0	0	0
k__Bacteria | p__Actinobacteria | c__Coriobacteriia | o__ | f__ | g__ | s__	0.000160128	0	0	0	0	0	0	0	0	0	0	0	0	0	0	0	0	0	0	0	0	0	0	0	0	0	0	0	0	0	0	0	0	0	0	0	0	0	0	0	0	0	0	0	0	0	0	0	0
k__Bacteria | p__Bacteroidetes | c__Bacteroidia | o__Bacteroidales | f__Porphyromonadaceae | g__Porphyromonas | s__	0	0	0	0	0	0	0	0	0	0	0	0	0	0	0	0	0	0	0	0	0	0	0	0	0	0	0	0	0	0	0	0	0	0	0	0	0	0	0	0.000640512	0	0	0	0	0	0	0	0	0
k__Bacteria | p__Cyanobacteria | c__ | o__Synechococcales | f__ | g__ | s__	0	0	0	0	0	0	0	0	0	0	0	0	0	0	0	0	0	0	0	0	0	0	0	0	0	0	0	0	0	0	0	0	0	0	0	0	0	0	0	0	0	0	0	0	0	0	0	0	0
k__Bacteria | p__Firmicutes | c__Bacilli | o__Bacillales | f__Staphylococcaceae | g__Staphylococcus | s__Staphylococcus epidermidis	0	0	0	0	0	0	0	0	0	0	0	0	0	0	0	0	0	0	0	0	0	0	0	0	0	0	0	0	0	0	0	0	0	0	0	0	0	0	0	0	0	0	0	0	0	0	0	0	0
k__Bacteria | p__Firmicutes | c__Bacilli | o__Lactobacillales | f__Leuconostocaceae | g__Weissella | s__	0	0	0	0	0	0	0	0	0	0.000160128	0	0	0	0	0	0	0	0.000160128	0	0	0	0	0	0	0	0	0	0	0	0	0	0.000160128	0	0	0	0	0	0	0	0	0	0	0	0	0	0	0	0	0
k__Bacteria | p__Firmicutes | c__Clostridia | o__Clostridiales | f__Hungateiclostridiaceae | g__Hungateiclostridium | s__Hungateiclostridium saccincola	0	0	0	0	0	0	0	0	0	0	0	0	0	0	0	0	0	0	0	0	0	0	0	0	0	0	0	0	0	0	0	0	0	0	0	0	0	0	0	0	0	0	0	0	0	0	0	0	0
k__Bacteria | p__Firmicutes | c__Clostridia | o__Clostridiales | f__Syntrophomonadaceae | g__Syntrophomonas | s__Syntrophomonas wolfei	0	0	0	0	0	0	0	0	0	0	0	0	0	0	0	0	0	0	0	0	0	0	0	0	0	0	0	0	0	0	0	0	0	0	0	0	0	0	0	0	0	0	0	0	0	0	0	0	0
k__Bacteria | p__Proteobacteria | c__Alphaproteobacteria | o__Rhodobacterales | f__Rhodobacteraceae | g__Paracoccus | s__Paracoccus aminovorans	0	0	0	0	0	0	0	0	0	0	0	0	0	0	0	0	0	0	0	0	0	0	0	0	0	0	0	0	0	0	0	0	0	0	0	0	0	0	0	0	0	0	0	0	0	0	0	0	0
k__Bacteria | p__Proteobacteria | c__Alphaproteobacteria | o__Sphingomonadales | f__Sphingomonadaceae | g__Blastomonas | s__	0	0.000320256	0	0.000320256	0	0	0	0	0	0	0	0	0	0	0	0	0	0	0	0	0	0	0	0	0	0	0	0	0	0	0	0	0	0	0	0	0	0	0	0	0	0	0	0	0	0	0	0	0
k__Bacteria | p__Proteobacteria | c__Betaproteobacteria | o__Burkholderiales | f__Burkholderiaceae | g__Burkholderia | s__Burkholderia sp. BDU8	0	0	0	0	0	0	0	0	0	0	0	0	0	0	0	0	0	0	0	0	0	0	0	0	0	0	0	0	0	0	0	0	0	0	0.000320256	0	0	0	0	0	0	0	0	0	0	0	0	0	0
k__Bacteria | p__Proteobacteria | c__Betaproteobacteria | o__Burkholderiales | f__Burkholderiaceae | g__Cupriavidus | s__Cupriavidus metallidurans	0	0	0	0	0	0	0	0	0	0	0	0	0	0	0	0	0	0	0	0	0	0	0	0	0	0	0	0	0	0	0	0	0	0	0	0	0	0	0	0	0	0	0	0	0	0	0	0	0
k__Bacteria | p__Proteobacteria | c__Gammaproteobacteria | o__ | f__ | g__Gallaecimonas | s__Gallaecimonas mangrovi	0	0	0	0	0	0	0	0	0	0	0	0	0	0	0	0	0	0	0	0	0	0	0	0	0	0	0	0	0	0	0	0	0	0	0	0	0	0	0	0	0	0	0	0	0	0	0	0	0
k__Bacteria | p__Proteobacteria | c__Gammaproteobacteria | o__Pseudomonadales | f__Moraxellaceae | g__Acinetobacter | s__Acinetobacter junii	0	0	0	0	0	0	0.000160128	0	0	0	0	0	0	0	0	0	0	0.000320256	0	0	0	0	0	0	0	0	0	0	0	0	0.000320256	0	0	0	0	0	0	0	0	0	0	0	0	0	0	0	0	0	0
k__Bacteria | p__Proteobacteria | c__Gammaproteobacteria | o__Pseudomonadales | f__Pseudomonadaceae | g__Pseudomonas | s__Pseudomonas psychrotolerans	0	0	0	0	0	0	0	0	0	0	0	0	0	0	0	0	0	0	0	0	0	0	0	0	0	0	0	0	0	0	0	0	0	0	0	0	0	0	0	0	0	0	0	0	0	0	0	0	0
k__Bacteria | p__Proteobacteria | c__Gammaproteobacteria | o__Pseudomonadales | f__Pseudomonadaceae | g__Pseudomonas | s__Pseudomonas sp. A214	0	0	0	0	0	0	0	0	0	0	0	0	0	0	0	0	0	0	0	0	0	0	0	0	0	0	0	0	0	0	0	0	0	0	0	0	0	0	0	0	0	0	0	0	0	0	0	0	0
k__Bacteria | p__Proteobacteria | c__Gammaproteobacteria | o__Thiotrichales | f__Piscirickettsiaceae | g__Methylophaga | s__Methylophaga frappieri	0	0	0	0	0	0	0	0	0	0	0	0	0	0	0	0	0	0	0	0	0	0	0	0	0	0	0	0	0	0	0	0	0	0	0	0	0	0	0	0	0	0	0	0	0	0	0	0	0
k__Bacteria | p__Actinobacteria | c__Actinobacteria | o__Streptosporangiales | f__Nocardiopsaceae | g__Nocardiopsis | s__Nocardiopsis dassonvillei	0	0	0	0	0	0	0	0	0	0	0	0	0	0	0	0	0	0	0	0	0	0	0	0	0	0	0	0.000160128	0	0	0	0	0	0	0	0	0	0	0	0	0	0	0	0	0	0	0	0	0
k__Bacteria | p__Candidatus Cloacimonetes | c__ | o__ | f__ | g__Candidatus Cloacimonas | s__Candidatus Cloacimonas acidaminovorans	0	0	0	0	0.000160128	0	0	0	0.000320256	0	0	0	0	0	0	0	0	0	0	0	0	0	0	0	0	0	0	0	0	0	0	0	0	0	0	0	0	0	0	0	0	0	0	0	0	0	0	0	0
k__Bacteria | p__Cyanobacteria | c__ | o__Chroococcales | f__Aphanothecaceae | g__Candidatus Atelocyanobacterium | s__	0	0	0	0	0	0.000160128	0	0	0	0	0	0	0	0	0	0	0	0	0	0	0	0	0	0	0	0	0	0	0	0	0	0	0	0	0	0	0	0	0	0.000160128	0	0	0	0	0	0	0	0	0
k__Bacteria | p__Firmicutes | c__Bacilli | o__Bacillales | f__Bacillaceae | g__Bacillus | s__Bacillus krulwichiae	0	0	0	0	0	0	0	0	0	0	0	0	0	0	0	0	0	0	0	0	0	0	0	0	0	0	0	0	0	0	0	0	0	0	0	0	0	0	0	0	0	0	0	0	0	0	0	0	0
k__Bacteria | p__Firmicutes | c__Bacilli | o__Lactobacillales | f__Lactobacillaceae | g__Lactobacillus | s__Lactobacillus ruminis	0.000160128	0	0	0	0	0	0	0	0	0	0	0	0	0	0	0	0	0	0	0	0	0	0	0	0	0	0	0	0	0	0	0	0	0	0	0	0	0	0	0	0	0	0	0	0	0	0	0	0
k__Bacteria | p__Ignavibacteriae | c__Ignavibacteria | o__Ignavibacteriales | f__Ignavibacteriaceae | g__Ignavibacterium | s__	0	0	0	0	0	0	0	0	0	0	0	0	0	0	0	0	0	0	0	0	0	0	0	0	0	0	0	0	0	0	0	0	0	0	0	0	0	0	0	0	0	0	0	0	0	0	0	0	0
k__Bacteria | p__Proteobacteria | c__Alphaproteobacteria | o__Rhizobiales | f__Bartonellaceae | g__Bartonella | s__Bartonella apis	0	0	0	0	0	0	0.000160128	0	0	0	0	0	0	0	0	0	0	0	0	0	0	0	0	0.000160128	0	0	0	0	0	0	0	0	0	0	0	0	0.000160128	0	0	0	0	0	0	0	0	0	0	0	0
k__Bacteria | p__Proteobacteria | c__Alphaproteobacteria | o__Rhizobiales | f__Xanthobacteraceae | g__Azorhizobium | s__Azorhizobium caulinodans	0	0	0	0	0	0	0	0	0	0	0	0	0	0	0	0	0	0	0	0	0	0	0	0	0	0	0	0	0	0	0.000160128	0	0.000160128	0	0	0	0	0	0	0	0	0	0	0	0	0	0	0	0
k__Bacteria | p__Proteobacteria | c__Alphaproteobacteria | o__Rhodospirillales | f__Rhodospirillaceae | g__Rhodospirillum | s__Rhodospirillum rubrum	0	0	0	0	0	0	0	0	0	0	0	0	0	0	0	0	0	0	0	0	0	0	0	0	0	0	0	0	0	0	0	0	0	0	0	0	0	0	0	0	0	0	0	0	0	0	0	0	0
k__Bacteria | p__Proteobacteria | c__Alphaproteobacteria | o__Sphingomonadales | f__Erythrobacteraceae | g__Erythrobacter | s__	0	0	0	0	0	0	0	0	0	0	0	0	0	0	0	0	0	0	0	0	0	0	0	0	0	0	0	0	0	0	0	0	0	0	0	0	0	0	0	0	0	0	0	0	0	0	0	0	0
k__Bacteria | p__Proteobacteria | c__Alphaproteobacteria | o__Sphingomonadales | f__Sphingomonadaceae | g__Sphingobium | s__Sphingobium yanoikuyae	0	0	0	0	0	0	0	0	0	0	0	0	0	0	0	0	0	0	0	0	0	0.000160128	0	0	0	0.000480384	0	0	0	0	0	0	0	0	0.000320256	0	0	0	0	0	0	0	0	0	0	0	0	0	0
k__Bacteria | p__Proteobacteria | c__Betaproteobacteria | o__ | f__ | g__Candidatus Profftella | s__Candidatus Profftella armatura	0	0	0	0	0	0	0	0	0	0	0	0	0	0	0	0	0	0	0	0	0	0	0	0	0	0	0	0	0	0	0	0	0	0	0	0	0	0	0	0	0	0	0	0	0	0	0	0	0
k__Bacteria | p__Proteobacteria | c__Betaproteobacteria | o__Burkholderiales | f__Oxalobacteraceae | g__Massilia | s__Massilia timonae	0	0	0	0	0	0	0.000320256	0	0	0	0	0	0	0	0	0	0	0	0	0.000320256	0	0	0	0	0	0	0	0	0	0	0	0	0	0	0	0	0	0	0	0	0	0	0	0	0	0	0	0	0
k__Bacteria | p__Proteobacteria | c__Gammaproteobacteria | o__Enterobacterales | f__Enterobacteriaceae | g__Candidatus Moranella | s__Candidatus Moranella endobia	0	0	0	0	0	0	0	0	0	0	0	0	0.000480384	0	0	0	0	0	0	0	0	0	0	0	0	0	0	0	0	0	0	0	0	0	0	0	0	0	0	0	0	0	0	0	0	0	0	0	0
k__Bacteria | p__Proteobacteria | c__Gammaproteobacteria | o__Enterobacterales | f__Erwiniaceae | g__Pantoea | s__Pantoea sp. At-9b	0	0	0	0	0	0	0	0	0.000320256	0	0	0	0	0	0	0	0	0	0	0	0	0	0	0	0	0	0	0	0	0	0	0	0	0	0	0	0	0	0	0	0	0	0	0	0	0	0	0	0
k__Bacteria | p__Proteobacteria | c__Gammaproteobacteria | o__Pseudomonadales | f__Moraxellaceae | g__Acinetobacter | s__Acinetobacter sp. WCHA45	0	0	0	0	0	0	0	0	0	0	0	0	0	0	0	0	0	0	0	0	0	0	0	0	0	0	0	0.000320256	0	0	0	0	0	0	0.000160128	0	0	0	0	0	0	0	0	0	0	0	0	0	0
k__Bacteria | p__Proteobacteria | c__Gammaproteobacteria | o__Xanthomonadales | f__Xanthomonadaceae | g__Xanthomonas | s__Xanthomonas translucens	0	0	0	0	0	0	0	0	0	0	0	0	0	0	0	0	0	0	0	0	0	0	0	0	0	0	0	0	0	0	0	0	0	0	0	0	0	0	0	0	0	0	0	0	0	0	0	0	0
k__Bacteria | p__Synergistetes | c__Synergistia | o__Synergistales | f__Synergistaceae | g__Thermovirga | s__Thermovirga lienii	0	0	0	0	0	0	0	0	0	0	0	0	0	0	0	0	0	0	0	0	0	0	0	0	0	0	0	0	0	0	0	0	0	0	0	0	0	0	0	0	0	0	0	0	0	0	0	0	0
k__Bacteria | p__Chloroflexi | c__Ardenticatenia | o__Ardenticatenales | f__Ardenticatenaceae | g__Candidatus Promineofilum | s__Candidatus Promineofilum breve	0	0	0	0	0	0	0	0	0	0	0	0	0	0	0	0	0	0	0	0	0	0	0	0	0	0	0	0	0	0	0	0	0	0	0	0	0	0	0	0	0	0	0	0	0	0	0	0	0
k__Bacteria | p__Firmicutes | c__Bacilli | o__Lactobacillales | f__Carnobacteriaceae | g__Marinilactibacillus | s__Marinilactibacillus sp. 15R	0	0	0	0	0	0	0	0	0	0	0	0	0.000160128	0	0	0	0	0	0	0	0	0	0	0	0	0	0	0	0	0	0	0	0	0	0	0	0	0	0	0	0	0	0	0	0	0	0	0	0
k__Bacteria | p__Proteobacteria | c__Betaproteobacteria | o__Burkholderiales | f__Burkholderiaceae | g__Pandoraea | s__Pandoraea thiooxydans	0	0	0	0	0	0	0	0	0	0	0	0	0	0	0	0	0	0	0	0	0	0	0	0	0	0	0	0	0	0	0	0	0	0	0	0	0	0	0	0	0	0	0	0	0	0	0	0	0
k__Bacteria | p__Proteobacteria | c__Betaproteobacteria | o__Neisseriales | f__Neisseriaceae | g__Neisseria | s__Neisseria chenwenguii	0	0	0	0	0	0	0	0	0	0	0	0	0	0	0	0	0	0	0	0	0	0	0	0	0	0	0	0	0	0	0	0	0	0	0	0	0	0	0	0	0	0	0	0	0	0	0	0	0
k__Bacteria | p__Proteobacteria | c__Deltaproteobacteria | o__Syntrophobacterales | f__Syntrophaceae | g__Syntrophus | s__Syntrophus aciditrophicus	0	0	0	0	0	0	0	0	0	0	0	0	0	0	0	0	0	0	0	0	0	0	0	0	0	0	0	0	0	0	0	0	0	0	0	0	0	0	0	0	0	0	0	0	0	0	0	0	0
k__Bacteria | p__Actinobacteria | c__Actinobacteria | o__Micrococcales | f__Promicromonosporaceae | g__Xylanimonas | s__Xylanimonas cellulosilytica	0	0	0	0	0	0	0	0	0	0	0	0	0	0	0	0	0	0	0	0	0	0	0	0	0	0	0	0	0	0	0	0	0	0	0	0	0	0	0	0	0	0	0	0	0	0	0	0	0
k__Bacteria | p__Bacteroidetes | c__Flavobacteriia | o__Flavobacteriales | f__ | g__Candidatus Walczuchella | s__Candidatus Walczuchella monophlebidarum	0	0	0	0	0	0	0	0	0	0	0	0	0	0	0	0	0	0	0	0	0	0	0	0	0	0	0	0	0	0	0	0	0	0	0	0	0	0	0	0	0	0	0	0	0	0	0	0	0
k__Bacteria | p__Firmicutes | c__Bacilli | o__Bacillales | f__Bacillaceae | g__Bacillus | s__Bacillus thermoamylovorans	0	0	0	0	0	0	0	0	0	0	0	0	0	0	0	0	0	0	0	0	0	0	0	0	0	0	0	0	0	0	0	0	0	0	0	0	0	0	0	0	0	0	0	0	0	0	0	0	0
k__Bacteria | p__Firmicutes | c__Bacilli | o__Bacillales | f__Bacillaceae | g__Lysinibacillus | s__Lysinibacillus timonensis	0	0	0	0	0	0	0	0	0	0	0.000320256	0	0	0	0	0	0	0	0	0	0	0	0	0	0	0	0	0	0	0	0	0	0	0	0	0	0	0	0	0	0	0	0	0	0	0	0	0.000160128	0
k__Bacteria | p__Firmicutes | c__Bacilli | o__Lactobacillales | f__Lactobacillaceae | g__Lactobacillus | s__Lactobacillus zymae	0	0	0	0	0	0	0	0	0	0	0	0	0	0	0	0	0	0	0	0	0	0	0	0	0	0	0	0	0	0	0	0	0	0	0	0	0	0	0	0	0	0	0	0	0	0	0	0	0
k__Bacteria | p__Firmicutes | c__Bacilli | o__Lactobacillales | f__Leuconostocaceae | g__Leuconostoc | s__Leuconostoc citreum	0	0	0	0	0	0	0	0	0	0	0	0	0	0	0	0	0	0	0	0	0	0	0	0	0	0	0	0	0	0	0	0	0	0	0	0	0	0	0	0	0	0	0	0	0	0	0	0	0
k__Bacteria | p__Firmicutes | c__Bacilli | o__Lactobacillales | f__Leuconostocaceae | g__Weissella | s__Weissella soli	0	0	0	0	0	0	0	0	0	0	0.000160128	0	0	0	0	0	0	0	0	0	0	0	0	0	0	0	0	0	0	0	0	0.000160128	0	0	0	0	0	0	0	0	0	0	0	0	0.000160128	0	0	0	0
k__Bacteria | p__Firmicutes | c__Clostridia | o__Clostridiales | f__Christensenellaceae | g__Christensenella | s__Christensenella massiliensis	0	0	0	0	0	0	0	0	0	0	0	0	0	0	0	0	0	0	0	0	0	0	0	0.000320256	0	0	0	0	0	0	0	0	0	0	0	0	0	0	0	0	0	0	0	0	0	0	0	0	0
k__Bacteria | p__Firmicutes | c__Clostridia | o__Clostridiales | f__Clostridiaceae | g__Clostridium | s__Clostridium sporogenes	0	0	0	0	0	0	0	0	0	0	0	0	0	0	0	0	0.000160128	0	0	0	0	0	0	0	0	0	0	0	0	0	0	0	0	0	0	0	0	0	0	0	0	0	0	0	0	0	0	0	0
k__Bacteria | p__Firmicutes | c__Clostridia | o__Clostridiales | f__Peptococcaceae | g__Desulfotomaculum | s__Desulfotomaculum ruminis	0	0	0	0	0	0	0	0	0	0	0	0	0	0	0	0	0	0	0	0	0	0	0	0	0	0	0	0	0	0	0	0	0	0	0	0	0	0	0	0.000480384	0	0	0	0	0	0	0	0	0
k__Bacteria | p__Proteobacteria | c__Alphaproteobacteria | o__Rhizobiales | f__ | g__Hartmannibacter | s__Hartmannibacter diazotrophicus	0	0	0	0	0	0	0	0	0	0	0	0	0	0	0	0	0	0	0	0	0	0	0	0	0	0	0	0	0	0	0	0	0	0	0	0	0	0	0	0	0	0	0	0	0	0	0	0	0
k__Bacteria | p__Proteobacteria | c__Alphaproteobacteria | o__Rhodobacterales | f__Hyphomonadaceae | g__Hirschia | s__Hirschia baltica	0	0	0	0	0	0	0	0	0	0	0	0	0	0	0	0	0	0	0	0	0	0	0	0.000160128	0	0	0	0	0	0	0	0	0	0	0	0	0	0	0	0	0	0	0	0	0	0	0	0	0
k__Bacteria | p__Proteobacteria | c__Alphaproteobacteria | o__Rhodospirillales | f__Acetobacteraceae | g__Acetobacter | s__Acetobacter pasteurianus	0	0	0	0.000480384	0	0	0	0	0	0	0	0	0	0.000160128	0	0	0	0	0	0	0	0	0	0	0	0	0	0	0	0	0	0	0	0	0	0	0	0	0	0	0	0	0	0	0	0	0	0	0
k__Bacteria | p__Proteobacteria | c__Alphaproteobacteria | o__Sphingomonadales | f__Sphingomonadaceae | g__Sphingobium | s__Sphingobium hydrophobicum	0	0	0	0	0	0	0	0	0	0	0	0	0	0	0.000160128	0	0	0	0	0	0	0	0	0.000160128	0	0	0	0	0	0	0	0.000320256	0	0	0	0	0	0	0	0	0	0	0	0	0	0	0	0	0
k__Bacteria | p__Proteobacteria | c__Betaproteobacteria | o__Burkholderiales | f__Alcaligenaceae | g__Bordetella | s__Bordetella petrii	0	0	0	0	0	0	0	0	0	0	0	0	0	0	0	0	0	0	0	0	0	0	0	0	0	0	0	0	0	0	0	0	0	0	0	0	0	0	0	0	0	0	0	0	0	0	0	0	0
k__Bacteria | p__Proteobacteria | c__Betaproteobacteria | o__Burkholderiales | f__Alcaligenaceae | g__Castellaniella | s__Castellaniella defragrans	0	0	0	0	0	0	0	0	0	0	0	0	0	0	0	0	0	0	0	0	0	0	0	0	0	0	0	0	0	0	0	0.000160128	0	0	0	0	0	0	0	0	0	0	0	0	0	0	0	0	0
k__Bacteria | p__Proteobacteria | c__Betaproteobacteria | o__Burkholderiales | f__Comamonadaceae | g__Acidovorax | s__Acidovorax carolinensis	0	0	0	0	0	0	0	0	0	0	0	0	0	0	0	0	0	0	0	0	0	0	0	0	0	0	0	0	0	0	0	0	0	0	0	0	0	0	0	0	0	0	0	0	0	0	0	0	0
k__Bacteria | p__Proteobacteria | c__Betaproteobacteria | o__Neisseriales | f__Neisseriaceae | g__Simonsiella | s__Simonsiella muelleri	0	0	0	0	0	0	0	0	0	0	0	0	0	0	0	0	0	0	0	0	0	0	0	0	0	0	0	0	0	0	0	0	0	0	0	0	0	0	0	0	0	0	0	0	0	0	0	0	0
k__Bacteria | p__Proteobacteria | c__Deltaproteobacteria | o__Desulfovibrionales | f__Desulfovibrionaceae | g__ | s__	0	0	0	0	0	0	0	0	0	0	0	0	0	0	0	0	0	0	0	0	0	0	0	0	0	0	0	0	0	0	0	0	0	0	0	0	0	0	0	0	0	0	0	0	0	0	0	0	0
k__Bacteria | p__Proteobacteria | c__Epsilonproteobacteria | o__Campylobacterales | f__Helicobacteraceae | g__Sulfurimonas | s__Sulfurimonas denitrificans	0	0	0	0	0	0	0	0	0	0	0	0	0	0	0	0	0	0	0	0	0	0	0	0	0	0	0	0	0	0	0	0	0	0	0	0	0	0	0	0	0	0	0	0	0	0	0	0	0
k__Bacteria | p__Proteobacteria | c__Gammaproteobacteria | o__Chromatiales | f__ | g__Thiohalobacter | s__Thiohalobacter thiocyanaticus	0	0	0	0	0	0	0	0	0	0	0	0	0	0	0	0	0	0	0	0	0	0	0	0	0	0	0	0	0	0	0	0	0	0	0	0	0	0	0	0	0	0	0	0	0	0	0	0	0
k__Bacteria | p__Proteobacteria | c__Gammaproteobacteria | o__Enterobacterales | f__Enterobacteriaceae | g__ | s__secondary endosymbiont of Heteropsylla cubana	0	0	0	0	0	0	0	0	0	0	0	0	0	0	0	0	0	0	0	0	0	0	0	0	0	0	0	0	0	0	0	0	0	0	0	0	0	0	0	0	0	0	0	0	0	0	0	0	0
k__Bacteria | p__Proteobacteria | c__Gammaproteobacteria | o__Enterobacterales | f__Enterobacteriaceae | g__Gibbsiella | s__Gibbsiella quercinecans	0	0	0	0	0	0	0	0	0	0	0	0	0	0	0	0	0	0	0	0	0	0	0	0	0	0	0	0	0	0	0	0	0	0	0	0	0	0	0	0	0	0	0.000160128	0	0	0	0	0	0
k__Bacteria | p__Proteobacteria | c__Gammaproteobacteria | o__Enterobacterales | f__Pectobacteriaceae | g__Dickeya | s__Dickeya sp. NCPPB 3274	0	0	0	0	0	0	0	0	0.000480384	0	0	0	0	0	0	0	0	0	0	0	0	0	0	0	0	0	0	0	0	0	0	0	0	0	0	0	0	0	0	0	0	0	0	0	0	0	0	0	0
k__Bacteria | p__Proteobacteria | c__Oligoflexia | o__Bacteriovoracales | f__Bacteriovoracaceae | g__Bacteriovorax | s__Bacteriovorax stolpii	0	0	0	0	0	0	0	0	0	0	0	0	0	0	0	0	0	0	0	0	0	0	0	0	0	0	0	0	0	0	0	0	0	0	0	0	0	0	0	0	0	0	0	0	0	0	0	0	0
k__Bacteria | p__Bacteroidetes | c__Bacteroidia | o__Bacteroidales | f__Paludibacteraceae | g__Paludibacter | s__Paludibacter propionicigenes	0	0	0	0	0	0	0	0	0	0	0	0	0	0	0	0	0	0	0	0	0	0	0	0	0	0	0	0	0	0	0	0	0	0	0	0	0	0	0	0.000640512	0	0	0	0	0	0	0	0	0
k__Bacteria | p__Bacteroidetes | c__Cytophagia | o__Cytophagales | f__Cyclobacteriaceae | g__Aquiflexum | s__Aquiflexum balticum	0	0	0	0	0	0	0	0	0	0	0	0	0	0	0	0	0	0	0	0	0	0	0	0	0	0	0	0	0	0	0	0	0	0	0	0	0	0	0	0	0	0	0	0	0	0	0	0	0
k__Bacteria | p__Firmicutes | c__Clostridia | o__Clostridiales | f__Clostridiaceae | g__Clostridium | s__Clostridium novyi	0	0	0	0	0	0	0	0	0	0	0	0	0	0	0	0	0	0	0	0	0	0	0	0	0	0	0	0	0	0	0	0	0	0	0	0	0	0	0	0	0	0	0	0	0	0	0	0	0
k__Bacteria | p__Firmicutes | c__Clostridia | o__Clostridiales | f__Clostridiaceae | g__Clostridium | s__Clostridium sp. MF28	0	0	0	0	0	0	0	0	0	0	0	0	0	0	0	0	0	0	0	0	0	0	0	0	0	0	0	0	0	0	0	0	0	0	0	0	0	0	0	0	0	0	0	0	0	0	0	0	0
k__Bacteria | p__Firmicutes | c__Clostridia | o__Clostridiales | f__Clostridiales Family XVII. Incertae Sedis | g__Thermaerobacter | s__Thermaerobacter marianensis	0	0	0	0	0	0	0	0	0	0	0	0	0	0	0	0	0	0	0	0	0	0	0	0	0	0	0	0	0	0	0	0	0	0	0	0	0	0	0	0	0	0	0	0	0	0	0	0	0
k__Bacteria | p__Firmicutes | c__Clostridia | o__Clostridiales | f__Hungateiclostridiaceae | g__Hungateiclostridium | s__Hungateiclostridium clariflavum	0	0	0	0	0	0	0	0	0	0	0	0	0	0	0	0	0	0	0	0	0	0	0	0	0	0	0	0	0	0	0	0	0	0	0	0	0	0	0	0	0	0	0	0	0	0	0	0	0
k__Bacteria | p__Nitrospirae | c__Nitrospira | o__Nitrospirales | f__Nitrospiraceae | g__Leptospirillum | s__	0	0	0	0	0	0	0	0	0	0	0	0	0	0	0	0	0	0	0	0	0	0	0	0	0	0	0	0	0	0	0	0	0	0	0	0	0	0	0	0	0	0	0	0	0	0	0	0	0
k__Bacteria | p__Planctomycetes | c__Planctomycetia | o__Gemmatales | f__Gemmataceae | g__Gemmata | s__Gemmata obscuriglobus	0	0	0	0	0	0	0	0	0	0	0	0	0	0	0	0	0	0	0	0	0	0	0	0	0	0	0	0	0	0	0	0	0	0	0	0	0	0	0	0	0	0	0	0	0	0	0	0	0
k__Bacteria | p__Planctomycetes | c__Planctomycetia | o__Planctomycetales | f__Planctomycetaceae | g__Planctopirus | s__Planctopirus limnophila	0	0	0	0	0	0	0	0	0	0	0	0	0	0	0	0	0	0	0	0	0	0	0	0	0	0	0	0	0	0	0	0	0	0	0	0	0	0	0	0	0	0	0	0	0	0	0	0	0
k__Bacteria | p__Proteobacteria | c__Alphaproteobacteria | o__Rhizobiales | f__Methylobacteriaceae | g__Microvirga | s__	0	0	0	0	0	0	0	0	0	0	0	0	0	0	0	0	0	0	0	0	0	0	0	0	0	0	0	0	0	0	0	0	0	0	0	0	0	0	0	0	0	0	0	0.000160128	0	0	0	0	0
k__Bacteria | p__Proteobacteria | c__Alphaproteobacteria | o__Rhodospirillales | f__Rhodospirillaceae | g__Azospirillum | s__Azospirillum brasilense	0	0	0	0	0	0	0	0	0	0	0	0	0	0	0	0	0	0	0	0	0	0	0.000160128	0	0	0	0	0	0	0	0	0	0	0	0	0	0	0	0	0	0	0	0	0.000160128	0	0	0	0	0
k__Bacteria | p__Proteobacteria | c__Alphaproteobacteria | o__Rickettsiales | f__Rickettsiaceae | g__Rickettsia | s__	0	0	0	0	0	0	0	0	0	0	0	0	0	0	0	0	0	0	0	0	0	0	0	0	0	0	0	0	0	0	0	0	0	0	0	0	0	0	0	0	0	0	0	0	0	0	0	0	0
k__Bacteria | p__Proteobacteria | c__Alphaproteobacteria | o__Sphingomonadales | f__Sphingomonadaceae | g__Novosphingobium | s__Novosphingobium sp. THN1	0	0	0	0	0	0	0	0	0	0	0	0	0	0	0	0	0	0	0	0	0	0	0	0	0	0	0	0	0	0	0	0	0	0	0	0	0	0	0	0	0	0	0	0	0	0	0	0	0
k__Bacteria | p__Proteobacteria | c__Betaproteobacteria | o__Neisseriales | f__Neisseriaceae | g__Kingella | s__Kingella kingae	0	0	0	0	0	0	0	0	0	0	0	0	0	0	0	0.000160128	0	0	0	0	0	0	0	0	0	0	0	0	0	0	0	0	0	0	0	0	0	0	0	0	0	0	0	0.000320256	0	0	0	0	0
k__Bacteria | p__Proteobacteria | c__Betaproteobacteria | o__Nitrosomonadales | f__Methylophilaceae | g__Methylovorus | s__	0	0	0	0	0	0	0	0	0	0	0	0	0	0	0	0	0	0	0	0	0	0	0	0	0	0	0	0	0	0	0	0	0	0	0	0	0	0	0	0	0	0	0	0	0	0	0	0	0
k__Bacteria | p__Proteobacteria | c__Betaproteobacteria | o__Nitrosomonadales | f__Sterolibacteriaceae | g__ | s__	0	0	0	0	0	0	0	0	0	0	0	0	0	0	0	0	0	0	0	0	0	0	0	0	0	0	0	0	0	0	0	0	0	0	0	0	0	0	0	0	0	0	0	0	0	0	0	0	0
k__Bacteria | p__Proteobacteria | c__Epsilonproteobacteria | o__Campylobacterales | f__Helicobacteraceae | g__Helicobacter | s__Helicobacter bilis	0	0	0	0	0	0	0	0	0	0	0	0	0	0	0	0	0	0	0	0	0	0	0	0	0	0	0	0	0	0	0	0	0	0	0	0	0	0	0	0	0	0	0	0	0	0	0	0	0
k__Bacteria | p__Proteobacteria | c__Gammaproteobacteria | o__ | f__ | g__Candidatus Vesicomyosocius | s__Candidatus Vesicomyosocius okutanii	0	0	0	0	0	0.000160128	0	0	0	0	0	0	0	0	0	0	0	0	0	0	0	0	0	0.000160128	0	0	0	0	0	0	0	0	0	0	0	0	0	0	0	0	0	0	0	0	0	0	0	0	0
k__Bacteria | p__Proteobacteria | c__Gammaproteobacteria | o__Acidiferrobacterales | f__Acidiferrobacteraceae | g__ | s__	0	0	0	0	0	0	0	0	0	0	0	0	0	0	0	0	0	0	0	0	0	0	0	0	0	0	0	0	0	0	0	0	0	0	0	0	0	0	0	0	0	0	0	0	0	0	0	0	0
k__Bacteria | p__Proteobacteria | c__Gammaproteobacteria | o__Alteromonadales | f__Alteromonadaceae | g__Catenovulum | s__Catenovulum sp. CCB-QB4	0	0	0	0	0	0	0	0	0	0	0	0	0	0	0	0	0	0	0	0	0	0	0	0	0	0	0	0	0	0	0	0	0	0	0	0	0	0	0	0	0	0	0	0	0	0	0	0	0
k__Bacteria | p__Proteobacteria | c__Gammaproteobacteria | o__Alteromonadales | f__Alteromonadaceae | g__Marinobacter | s__Marinobacter sp. Arc7-DN-1	0	0	0	0	0	0	0	0	0	0	0	0	0	0	0	0	0	0	0	0.000160128	0	0	0	0	0	0	0	0	0	0	0	0	0	0	0	0	0	0	0	0	0	0	0	0	0	0	0	0	0
k__Bacteria | p__Proteobacteria | c__Gammaproteobacteria | o__Cellvibrionales | f__Cellvibrionaceae | g__Cellvibrio | s__Cellvibrio sp. PSBB023	0	0	0	0	0	0	0	0	0	0	0	0	0	0	0	0	0	0	0	0	0	0	0	0	0	0	0	0	0	0	0	0	0	0	0	0	0	0	0	0	0	0	0	0	0	0	0	0	0
k__Bacteria | p__Proteobacteria | c__Gammaproteobacteria | o__Enterobacterales | f__Enterobacteriaceae | g__Leclercia | s__Leclercia sp. LSNIH1	0	0	0	0	0	0	0	0	0	0	0	0	0	0	0	0	0	0	0	0	0	0	0	0	0	0	0	0	0	0	0	0	0	0	0	0	0	0	0	0	0	0	0	0	0	0	0	0	0
k__Bacteria | p__Proteobacteria | c__Gammaproteobacteria | o__Xanthomonadales | f__Rhodanobacteraceae | g__Luteibacter | s__Luteibacter rhizovicinus	0	0	0	0	0	0	0	0	0	0	0	0	0	0	0	0	0	0	0	0	0	0	0	0	0	0	0	0	0	0	0	0	0	0	0	0	0	0	0	0	0	0	0	0	0	0	0	0	0
k__Bacteria | p__Verrucomicrobia | c__ | o__ | f__ | g__ | s__	0	0	0	0	0	0	0	0	0	0	0	0	0	0	0	0	0	0	0	0	0	0	0	0	0	0	0	0	0	0	0	0	0	0	0	0	0	0	0	0	0	0	0	0	0	0	0	0	0
k__Bacteria | p__Actinobacteria | c__Actinobacteria | o__Micromonosporales | f__Micromonosporaceae | g__Plantactinospora | s__Plantactinospora sp. BC1	0	0	0	0	0	0	0	0	0	0	0	0	0	0	0	0	0	0	0	0	0	0	0	0	0	0	0	0	0	0	0	0	0	0	0	0	0	0	0	0	0	0	0	0	0	0	0	0	0
k__Bacteria | p__Actinobacteria | c__Actinobacteria | o__Streptomycetales | f__Streptomycetaceae | g__Streptomyces | s__Streptomyces parvulus	0	0	0	0	0	0	0	0	0	0	0	0	0	0	0	0	0	0	0	0	0	0	0	0	0	0	0	0	0	0	0	0	0	0	0	0	0	0	0	0	0	0	0	0	0	0	0	0	0
k__Bacteria | p__Bacteroidetes | c__Bacteroidia | o__Bacteroidales | f__Tannerellaceae | g__Parabacteroides | s__Parabacteroides distasonis	0	0	0	0	0	0	0	0	0	0	0	0	0	0	0	0	0	0	0	0	0	0	0	0	0	0	0	0	0	0	0	0	0	0	0	0	0	0	0	0	0	0	0	0	0	0	0	0	0
k__Bacteria | p__Bacteroidetes | c__Flavobacteriia | o__Flavobacteriales | f__Blattabacteriaceae | g__Blattabacterium | s__	0	0	0	0	0	0.000160128	0	0	0	0	0	0	0	0	0	0	0	0	0	0	0	0	0	0	0	0	0	0	0	0	0	0	0	0	0	0	0	0	0	0	0	0	0	0	0	0	0	0	0
k__Bacteria | p__Coprothermobacterota | c__Coprothermobacteria | o__Coprothermobacterales | f__Coprothermobacteraceae | g__Coprothermobacter | s__Coprothermobacter proteolyticus	0	0	0	0	0	0.000160128	0	0	0	0	0	0	0	0	0	0	0	0	0	0	0	0	0	0	0	0	0	0	0	0	0	0	0	0	0	0	0	0	0	0	0	0	0	0	0	0	0	0	0
k__Bacteria | p__Cyanobacteria | c__ | o__Nostocales | f__Calotrichaceae | g__Calothrix | s__	0	0	0	0	0	0	0	0	0	0	0	0	0	0	0	0	0	0	0	0	0	0	0	0	0	0	0	0	0	0	0	0	0	0	0	0	0	0	0	0	0	0	0	0	0	0	0	0	0
k__Bacteria | p__Cyanobacteria | c__ | o__Nostocales | f__Scytonemataceae | g__Scytonema | s__Scytonema sp. HK-05	0	0	0	0	0	0	0	0	0	0	0	0	0	0	0	0	0	0	0	0	0	0	0	0	0	0	0	0	0	0	0	0	0	0	0	0	0	0	0	0	0	0	0	0	0	0	0	0	0
k__Bacteria | p__Deinococcus-Thermus | c__Deinococci | o__Deinococcales | f__Trueperaceae | g__Truepera | s__Truepera radiovictrix	0	0	0	0	0	0	0	0	0	0	0	0	0	0	0	0	0.000320256	0	0	0	0	0	0	0	0	0	0	0.000640512	0	0	0	0	0	0	0	0	0	0	0	0	0	0	0	0	0	0	0	0	0
k__Bacteria | p__Firmicutes | c__Bacilli | o__Bacillales | f__Bacillaceae | g__Geobacillus | s__Geobacillus thermocatenulatus	0.000160128	0	0	0	0	0.000160128	0	0	0	0	0	0	0	0	0	0	0	0	0	0	0	0	0	0	0	0	0	0	0	0	0	0	0	0	0	0	0	0	0	0	0	0	0	0	0	0	0	0	0
k__Bacteria | p__Firmicutes | c__Bacilli | o__Bacillales | f__Bacillaceae | g__Oceanobacillus | s__Oceanobacillus kimchii	0.000160128	0	0	0	0	0	0	0	0	0	0	0	0	0	0	0	0	0	0	0	0	0	0	0	0	0	0	0	0	0	0	0	0	0	0	0	0	0	0	0	0	0	0	0	0.000320256	0	0	0	0
k__Bacteria | p__Firmicutes | c__Bacilli | o__Bacillales | f__Paenibacillaceae | g__Brevibacillus | s__Brevibacillus laterosporus	0	0	0	0	0	0	0	0	0	0	0	0	0	0	0	0	0	0	0	0	0	0	0	0	0	0	0	0	0	0	0	0	0	0	0	0	0	0	0	0	0	0	0	0	0	0	0	0	0
k__Bacteria | p__Firmicutes | c__Bacilli | o__Bacillales | f__Paenibacillaceae | g__Paenibacillus | s__	0	0	0	0	0	0	0	0	0	0	0	0	0	0	0	0	0	0	0	0	0	0	0	0	0	0	0	0	0	0	0	0	0	0	0	0	0	0	0	0	0	0	0	0	0	0	0	0	0
k__Bacteria | p__Firmicutes | c__Bacilli | o__Bacillales | f__Planococcaceae | g__ | s__	0	0	0	0	0	0	0	0	0	0	0	0	0	0	0	0	0	0	0	0	0	0	0	0	0	0	0	0	0	0	0	0	0	0	0	0	0	0	0	0.0011209	0	0	0	0	0	0	0	0	0
k__Bacteria | p__Firmicutes | c__Bacilli | o__Bacillales | f__Planococcaceae | g__Paenisporosarcina | s__Paenisporosarcina sp. K2R23-3	0	0	0	0	0	0	0	0	0	0	0	0	0	0	0	0	0	0	0	0	0	0	0	0	0	0	0	0	0	0	0	0	0	0	0	0	0	0	0	0.000160128	0	0	0	0	0	0	0	0	0
k__Bacteria | p__Firmicutes | c__Bacilli | o__Bacillales | f__Staphylococcaceae | g__Staphylococcus | s__Staphylococcus capitis	0	0	0	0	0	0	0	0	0	0	0	0	0	0	0	0	0	0	0	0	0	0	0	0	0	0	0	0	0	0	0	0	0	0	0	0	0	0	0	0	0	0	0	0	0	0	0	0	0
k__Bacteria | p__Firmicutes | c__Clostridia | o__Clostridiales | f__Peptococcaceae | g__Dehalobacterium | s__	0	0	0	0	0	0	0	0	0	0	0	0	0	0	0	0.000160128	0	0	0	0	0	0	0	0	0	0	0	0	0	0	0	0	0	0	0	0	0	0	0	0	0	0	0	0	0	0	0	0	0
k__Bacteria | p__Firmicutes | c__Clostridia | o__Clostridiales | f__Peptococcaceae | g__Desulfotomaculum | s__Desulfotomaculum reducens	0	0	0	0	0	0	0	0	0	0	0	0	0	0	0	0	0	0	0	0	0	0	0	0	0	0	0	0	0	0	0	0	0	0	0	0	0	0	0	0	0	0	0	0	0	0	0	0	0
k__Bacteria | p__Firmicutes | c__Clostridia | o__Thermoanaerobacterales | f__Thermoanaerobacterales Family IV. Incertae Sedis | g__Mahella | s__Mahella australiensis	0	0	0	0	0	0.000160128	0	0	0	0	0	0	0	0	0	0	0	0	0	0	0	0	0	0	0	0	0	0	0	0	0	0	0	0	0	0	0	0	0	0	0	0	0	0	0	0	0	0	0
k__Bacteria | p__Nitrospirae | c__Nitrospira | o__Nitrospirales | f__Nitrospiraceae | g__Nitrospira | s__	0	0	0	0	0	0	0	0	0	0	0	0	0	0	0	0	0	0	0	0	0	0	0	0	0	0	0	0	0	0	0	0	0	0	0	0	0	0	0	0	0	0	0	0	0	0	0	0	0
k__Bacteria | p__Nitrospirae | c__Nitrospira | o__Nitrospirales | f__Nitrospiraceae | g__Thermodesulfovibrio | s__Thermodesulfovibrio yellowstonii	0	0	0	0	0	0	0	0	0	0	0	0	0	0	0	0	0	0	0	0	0	0	0	0	0	0	0	0	0	0	0	0	0	0	0	0	0	0	0	0	0	0	0	0	0	0	0	0	0
k__Bacteria | p__Proteobacteria | c__Alphaproteobacteria | o__Parvularculales | f__Parvularculaceae | g__Parvularcula | s__Parvularcula bermudensis	0	0	0	0	0	0	0	0	0	0	0.000320256	0	0	0	0	0	0	0	0.000160128	0	0	0	0	0	0	0	0	0	0	0	0	0	0	0	0	0	0	0	0	0	0	0	0	0	0	0	0	0	0
k__Bacteria | p__Proteobacteria | c__Alphaproteobacteria | o__Pelagibacterales | f__ | g__Candidatus Fonsibacter | s__Candidatus Fonsibacter ubiquis	0	0	0	0	0	0	0	0	0	0	0	0	0	0	0	0	0	0	0	0	0	0	0	0	0	0	0	0	0	0	0	0	0	0	0	0	0	0	0	0	0	0	0	0	0	0	0	0	0
k__Bacteria | p__Proteobacteria | c__Alphaproteobacteria | o__Pelagibacterales | f__Pelagibacteraceae | g__Candidatus Pelagibacter | s__Candidatus Pelagibacter sp. IMCC9063	0	0	0	0	0	0	0	0	0	0	0	0	0	0	0	0	0	0	0	0	0	0	0	0	0	0	0	0	0	0	0	0	0	0	0	0	0	0	0	0	0	0	0	0	0	0	0	0	0
k__Bacteria | p__Proteobacteria | c__Alphaproteobacteria | o__Rhodospirillales | f__Acetobacteraceae | g__Acetobacter | s__	0	0	0	0	0	0	0	0	0	0	0	0	0	0	0	0	0	0	0	0	0	0	0	0	0	0	0	0	0	0	0	0	0	0	0	0	0	0	0	0	0	0	0	0	0	0	0	0	0
k__Bacteria | p__Proteobacteria | c__Alphaproteobacteria | o__Rhodospirillales | f__Rhodospirillaceae | g__Azospirillum | s__Azospirillum lipoferum	0	0	0	0	0	0	0	0	0	0	0	0	0	0	0	0	0	0	0	0	0	0	0	0	0	0	0	0	0	0	0	0	0	0	0	0	0	0	0	0	0	0	0	0	0	0	0	0	0
k__Bacteria | p__Proteobacteria | c__Alphaproteobacteria | o__Rhodospirillales | f__Rhodospirillaceae | g__Magnetospirillum | s__	0	0	0	0	0	0	0	0	0	0	0	0	0	0	0	0	0	0	0	0	0	0	0	0	0	0	0	0	0	0	0	0	0	0	0	0	0	0	0	0	0	0	0	0	0	0	0	0	0
k__Bacteria | p__Proteobacteria | c__Alphaproteobacteria | o__Sphingomonadales | f__Sphingomonadaceae | g__Sphingobium | s__Sphingobium sp. RAC03	0	0	0	0	0	0	0	0	0	0	0	0	0.000160128	0	0	0	0	0	0	0	0	0	0	0	0	0	0	0	0	0	0	0	0	0	0	0	0	0	0	0	0	0	0	0	0	0	0	0	0
k__Bacteria | p__Proteobacteria | c__Betaproteobacteria | o__Burkholderiales | f__Comamonadaceae | g__Ottowia | s__	0	0	0	0	0	0	0	0	0	0	0	0	0	0	0	0	0	0	0	0	0	0	0	0	0	0	0	0	0	0	0	0	0	0	0	0	0	0	0	0	0	0	0	0	0	0	0	0	0
k__Bacteria | p__Proteobacteria | c__Betaproteobacteria | o__Neisseriales | f__Neisseriaceae | g__Snodgrassella | s__Snodgrassella alvi	0	0	0	0	0	0	0	0	0	0	0	0	0	0	0	0	0	0	0	0	0	0	0	0	0	0	0	0	0	0	0	0	0	0	0	0	0	0	0	0	0	0	0	0	0	0	0	0	0
k__Bacteria | p__Proteobacteria | c__Betaproteobacteria | o__Nitrosomonadales | f__Gallionellaceae | g__Sulfuricella | s__Sulfuricella denitrificans	0	0	0	0	0	0	0	0	0	0	0	0	0	0	0	0	0	0	0	0	0	0	0	0	0	0	0	0	0	0	0	0	0	0	0	0	0	0	0	0	0	0	0	0	0	0	0	0	0
k__Bacteria | p__Proteobacteria | c__Betaproteobacteria | o__Nitrosomonadales | f__Methylophilaceae | g__Methylotenera | s__	0	0	0	0	0	0	0	0	0	0	0	0	0	0	0	0	0	0	0	0	0	0	0	0	0	0	0	0	0	0	0	0	0	0	0	0	0	0	0	0	0	0	0	0	0	0	0	0	0
k__Bacteria | p__Proteobacteria | c__Epsilonproteobacteria | o__Campylobacterales | f__Campylobacteraceae | g__Sulfurospirillum | s__Sulfurospirillum cavolei	0	0	0	0	0	0	0	0	0	0	0	0	0	0	0	0	0	0	0	0	0	0	0	0	0	0	0	0	0	0	0	0	0	0	0	0	0	0	0	0	0	0	0	0	0	0	0	0	0
k__Bacteria | p__Proteobacteria | c__Gammaproteobacteria | o__Aeromonadales | f__Aeromonadaceae | g__Oceanimonas | s__Oceanimonas sp. GK1	0	0	0	0	0	0	0	0	0	0	0	0	0	0	0	0	0	0.000160128	0	0	0	0	0	0	0	0	0	0.000160128	0	0	0	0	0	0	0	0	0	0	0	0	0	0	0	0	0.000320256	0	0	0	0
k__Bacteria | p__Proteobacteria | c__Gammaproteobacteria | o__Alteromonadales | f__Pseudoalteromonadaceae | g__Pseudoalteromonas | s__Pseudoalteromonas rubra	0	0	0	0.000160128	0.000160128	0	0	0	0	0	0	0	0	0	0.000320256	0	0	0	0	0	0	0	0	0	0	0	0	0	0	0	0	0	0	0	0	0	0	0	0	0	0	0	0	0	0	0	0	0	0
k__Bacteria | p__Proteobacteria | c__Gammaproteobacteria | o__Enterobacterales | f__Enterobacteriaceae | g__Candidatus Hoaglandella | s__Candidatus Hoaglandella endobia	0	0	0	0	0	0	0	0	0.000160128	0	0	0	0	0	0	0	0	0	0	0	0	0	0	0	0	0	0	0	0	0	0	0	0	0	0	0	0	0	0	0	0	0	0.000160128	0	0	0	0	0	0
k__Bacteria | p__Proteobacteria | c__Gammaproteobacteria | o__Enterobacterales | f__Erwiniaceae | g__Pantoea | s__Pantoea vagans	0	0	0	0	0	0	0	0	0.000320256	0	0	0	0	0	0	0	0	0	0	0	0	0	0	0	0	0	0	0	0	0	0	0	0	0	0	0	0	0	0	0	0	0	0	0	0	0	0	0	0
k__Bacteria | p__Proteobacteria | c__Gammaproteobacteria | o__Enterobacterales | f__Morganellaceae | g__Morganella | s__Morganella morganii	0	0	0	0	0	0	0	0	0	0	0	0	0	0	0	0	0	0	0	0	0	0	0	0	0	0	0	0	0	0	0	0	0	0	0	0	0	0	0	0	0	0	0.000160128	0	0	0	0	0	0
k__Bacteria | p__Proteobacteria | c__Gammaproteobacteria | o__Enterobacterales | f__Pectobacteriaceae | g__ | s__	0	0	0	0	0	0	0	0	0.000320256	0	0	0	0.000480384	0	0	0	0	0	0	0	0	0	0	0	0	0.000160128	0	0	0	0	0	0	0	0	0	0	0	0	0	0	0	0	0	0	0	0	0	0	0
k__Bacteria | p__Proteobacteria | c__Oligoflexia | o__Bdellovibrionales | f__Bdellovibrionaceae | g__Bdellovibrio | s__Bdellovibrio bacteriovorus	0	0	0	0	0	0	0	0	0	0	0	0	0	0	0	0	0	0	0	0	0	0	0	0	0	0	0	0	0	0	0	0	0	0	0	0	0	0	0	0	0	0	0	0	0	0	0	0	0
k__Bacteria | p__Spirochaetes | c__Spirochaetia | o__Spirochaetales | f__Spirochaetaceae | g__Sphaerochaeta | s__Sphaerochaeta coccoides	0	0	0	0	0	0	0	0	0	0	0	0	0	0	0	0	0	0	0	0	0	0	0	0	0	0	0	0.000160128	0	0	0	0	0	0	0	0	0	0	0	0	0	0	0	0	0	0	0	0	0
k__Bacteria | p__Actinobacteria | c__ | o__ | f__ | g__ | s__	0	0	0	0	0	0	0	0	0	0	0	0	0	0	0	0	0	0	0	0	0	0	0	0	0	0	0	0	0	0	0	0	0	0	0	0	0	0	0	0	0	0	0	0	0	0	0	0	0
k__Bacteria | p__Actinobacteria | c__Actinobacteria | o__Corynebacteriales | f__Nocardiaceae | g__Rhodococcus | s__Rhodococcus sp. PBTS 1	0	0	0	0	0	0	0	0	0	0	0	0	0	0	0	0	0	0	0	0	0	0	0	0	0	0	0.000160128	0	0	0	0	0	0	0	0	0	0	0	0	0	0	0	0	0	0	0	0	0	0
k__Bacteria | p__Actinobacteria | c__Actinobacteria | o__Micrococcales | f__Cellulomonadaceae | g__Cellulomonas | s__Cellulomonas flavigena	0	0	0	0	0	0	0	0	0	0	0	0	0	0	0	0	0	0	0	0	0	0	0	0	0	0	0	0	0	0	0	0	0	0	0	0	0	0	0	0	0	0	0	0	0	0	0	0	0
k__Bacteria | p__Actinobacteria | c__Actinobacteria | o__Micrococcales | f__Dermatophilaceae | g__Austwickia | s__Austwickia chelonae	0	0	0	0	0	0	0	0	0	0	0	0	0	0	0	0	0	0	0	0	0	0	0	0	0	0	0	0	0	0	0	0	0	0	0	0	0	0	0	0	0	0	0	0	0	0	0	0	0
k__Bacteria | p__Actinobacteria | c__Actinobacteria | o__Micrococcales | f__Microbacteriaceae | g__Leifsonia | s__	0	0	0	0	0	0	0	0	0	0.000160128	0.000160128	0	0	0	0.000160128	0	0	0	0	0	0.000320256	0	0	0	0	0	0	0	0	0	0	0	0	0	0	0	0	0	0	0	0	0	0	0	0	0	0	0	0
k__Bacteria | p__Actinobacteria | c__Actinobacteria | o__Micrococcales | f__Micrococcaceae | g__Micrococcus | s__Micrococcus luteus	0	0	0	0	0	0	0	0	0	0	0	0	0	0	0	0	0	0	0	0	0	0	0	0	0	0	0	0	0	0	0	0	0	0	0	0	0	0	0	0	0	0	0	0	0	0	0	0	0
k__Bacteria | p__Actinobacteria | c__Coriobacteriia | o__Coriobacteriales | f__Atopobiaceae | g__Olsenella | s__Olsenella timonensis	0	0	0	0	0	0.000160128	0	0	0	0	0	0	0	0	0	0	0	0	0	0	0	0	0	0	0	0	0	0	0	0	0	0	0	0	0	0	0	0	0	0	0	0	0	0	0	0	0	0	0
k__Bacteria | p__Bacteroidetes | c__Cytophagia | o__Cytophagales | f__Cytophagaceae | g__Runella | s__Runella sp. HYN0085	0	0	0	0	0	0	0	0	0	0	0	0	0	0	0	0	0	0	0	0	0	0	0	0	0	0	0	0	0	0	0	0	0	0	0	0	0	0	0	0	0	0	0	0	0	0	0	0	0
k__Bacteria | p__Chloroflexi | c__Thermomicrobia | o__Sphaerobacterales | f__Sphaerobacteraceae | g__Sphaerobacter | s__Sphaerobacter thermophilus	0	0	0	0	0	0	0	0	0	0	0	0	0	0	0	0	0	0	0	0	0	0	0	0	0	0	0	0	0	0	0	0	0	0	0	0	0	0	0	0	0	0	0	0	0	0	0	0	0
k__Bacteria | p__Cyanobacteria | c__ | o__Chroococcales | f__Chroococcaceae | g__Chondrocystis | s__Chondrocystis sp. NIES-4102	0	0	0	0	0	0	0	0	0	0	0	0	0	0	0	0	0	0	0	0	0	0	0	0	0	0	0	0	0	0	0	0	0	0	0	0	0	0	0	0	0	0	0	0	0	0	0	0	0
k__Bacteria | p__Cyanobacteria | c__ | o__Nostocales | f__Calotrichaceae | g__Calothrix | s__Calothrix parietina	0	0	0	0	0	0	0	0	0	0	0	0	0	0	0	0	0	0	0	0	0	0	0	0	0	0	0	0	0	0	0	0	0	0	0	0	0	0	0	0	0	0	0	0	0	0	0	0	0
k__Bacteria | p__Firmicutes | c__ | o__ | f__ | g__Ndongobacter | s__Ndongobacter massiliensis	0	0	0	0	0	0	0	0	0	0	0	0	0	0	0	0	0	0	0	0	0	0	0.000320256	0	0	0	0	0	0	0	0	0	0	0	0	0	0	0	0	0	0	0	0	0	0	0	0	0	0
k__Bacteria | p__Firmicutes | c__Bacilli | o__Bacillales | f__Bacillaceae | g__Anoxybacillus | s__Anoxybacillus flavithermus	0	0	0	0	0	0	0	0	0	0	0	0	0	0	0	0	0	0	0	0	0	0	0	0	0	0	0	0	0	0	0	0	0	0	0	0	0	0	0	0	0	0	0	0	0	0	0	0	0
k__Bacteria | p__Firmicutes | c__Bacilli | o__Bacillales | f__Bacillaceae | g__Bacillus | s__Bacillus cellulosilyticus	0	0	0	0	0	0	0	0	0	0	0	0	0	0	0	0	0	0	0	0	0	0	0	0	0	0	0	0	0	0	0	0	0	0	0	0	0	0	0	0	0.000160128	0	0	0	0	0	0	0	0
k__Bacteria | p__Firmicutes | c__Bacilli | o__Bacillales | f__Bacillaceae | g__Bacillus | s__Bacillus cohnii	0	0	0	0	0	0	0	0	0	0	0	0	0	0	0	0	0	0	0	0	0	0.000160128	0	0	0	0	0	0	0	0	0	0	0	0	0	0	0	0	0	0	0	0	0	0	0	0	0	0	0
k__Bacteria | p__Firmicutes | c__Bacilli | o__Bacillales | f__Staphylococcaceae | g__Jeotgalicoccus | s__Jeotgalicoccus saudimassiliensis	0	0	0	0	0	0	0	0	0	0	0	0	0	0	0	0	0	0	0	0	0	0	0	0	0	0	0	0	0	0	0	0	0	0	0	0	0	0	0	0	0	0	0	0	0	0	0	0	0
k__Bacteria | p__Firmicutes | c__Bacilli | o__Bacillales | f__Thermoactinomycetaceae | g__Novibacillus | s__Novibacillus thermophilus	0	0	0	0	0	0	0	0	0	0	0	0	0	0	0	0	0	0	0	0	0	0	0.000320256	0	0	0	0	0	0	0	0	0	0	0	0	0	0	0	0	0.000320256	0	0	0	0	0	0	0	0	0
k__Bacteria | p__Firmicutes | c__Bacilli | o__Lactobacillales | f__Streptococcaceae | g__Streptococcus | s__Streptococcus sp. oral taxon 431	0	0	0	0	0	0	0	0	0	0	0	0	0	0	0	0	0	0	0	0	0	0	0	0	0	0	0	0	0	0	0	0	0	0	0	0	0	0	0	0	0	0	0	0	0	0	0	0	0
k__Bacteria | p__Firmicutes | c__Clostridia | o__Clostridiales | f__Clostridiaceae | g__Clostridium | s__Clostridium butyricum	0	0	0	0	0	0	0	0	0	0	0	0	0	0	0	0	0	0	0	0	0	0	0	0	0	0	0	0	0	0	0	0	0	0	0	0	0	0	0	0	0	0	0	0	0	0	0	0	0
k__Bacteria | p__Firmicutes | c__Clostridia | o__Clostridiales | f__Lachnospiraceae | g__Lacrimispora | s__Lacrimispora sphenoides	0	0	0	0	0	0	0	0	0	0	0	0	0	0	0	0	0	0	0	0	0	0	0	0	0	0	0	0	0	0	0	0	0	0	0	0	0	0	0	0	0	0	0	0	0	0	0	0	0
k__Bacteria | p__Firmicutes | c__Clostridia | o__Clostridiales | f__Peptostreptococcaceae | g__Peptoclostridium | s__Peptoclostridium acidaminophilum	0	0	0	0	0	0	0	0	0	0	0	0	0	0	0	0	0	0	0	0	0	0	0.000160128	0	0	0	0	0	0	0	0	0	0	0	0	0	0	0	0	0	0	0	0	0	0	0	0	0	0
k__Bacteria | p__Fusobacteria | c__Fusobacteriia | o__Fusobacteriales | f__Leptotrichiaceae | g__Streptobacillus | s__Streptobacillus moniliformis	0	0	0	0	0.000160128	0	0	0	0	0	0	0	0	0	0	0	0	0	0	0	0	0	0	0	0	0	0	0	0	0	0	0	0	0	0	0	0	0	0	0	0.000160128	0	0	0	0	0	0	0	0
k__Bacteria | p__Proteobacteria | c__Alphaproteobacteria | o__Caulobacterales | f__Caulobacteraceae | g__Caulobacter | s__Caulobacter henricii	0	0	0	0	0	0	0	0	0	0	0	0	0	0	0	0	0	0	0	0	0	0	0	0	0	0	0	0	0	0	0	0	0	0	0	0	0	0	0	0	0	0	0	0	0	0	0	0	0
k__Bacteria | p__Proteobacteria | c__Alphaproteobacteria | o__Rhodospirillales | f__Acetobacteraceae | g__Gluconacetobacter | s__Gluconacetobacter diazotrophicus	0	0	0	0	0	0	0	0	0	0	0	0	0	0	0	0	0	0	0	0	0	0	0	0	0	0	0	0	0	0	0	0	0	0	0	0	0	0	0	0	0	0	0	0	0	0	0	0	0
k__Bacteria | p__Proteobacteria | c__Alphaproteobacteria | o__Rhodospirillales | f__Rhodospirillaceae | g__Thalassospira | s__	0	0	0	0	0	0	0	0	0	0	0	0	0	0	0	0	0	0	0	0	0	0	0	0	0	0	0	0	0	0	0	0	0	0	0	0	0	0	0	0	0	0	0	0	0	0	0	0	0
k__Bacteria | p__Proteobacteria | c__Alphaproteobacteria | o__Sphingomonadales | f__Erythrobacteraceae | g__Altererythrobacter | s__Altererythrobacter dongtanensis	0	0	0	0	0	0	0	0	0	0	0	0	0	0	0	0	0	0	0	0	0	0	0	0	0	0	0	0	0	0	0	0	0	0	0	0	0	0	0	0	0	0	0	0	0	0	0	0	0
k__Bacteria | p__Proteobacteria | c__Alphaproteobacteria | o__Sphingomonadales | f__Sphingomonadaceae | g__Novosphingobium | s__Novosphingobium sp. P6W	0	0	0	0	0	0	0	0	0	0	0	0	0	0	0	0	0	0	0	0	0	0	0	0	0	0	0	0	0	0	0	0	0	0	0	0	0	0	0	0	0	0	0	0	0	0	0	0	0
k__Bacteria | p__Proteobacteria | c__Alphaproteobacteria | o__Sphingomonadales | f__Sphingomonadaceae | g__Sphingorhabdus | s__	0	0	0	0	0	0	0	0	0	0	0	0	0	0	0	0	0	0	0	0	0	0	0	0	0	0	0	0	0	0	0	0	0	0	0	0	0	0	0	0	0	0	0	0	0	0	0	0	0
k__Bacteria | p__Proteobacteria | c__Betaproteobacteria | o__Burkholderiales | f__Alcaligenaceae | g__Taylorella | s__Taylorella asinigenitalis	0	0	0	0	0	0	0	0	0	0	0	0	0	0	0	0	0	0	0	0	0	0	0	0	0	0	0	0	0	0	0	0	0	0	0	0	0	0	0	0	0	0	0	0	0	0	0	0	0
k__Bacteria | p__Proteobacteria | c__Gammaproteobacteria | o__Aeromonadales | f__Aeromonadaceae | g__Aeromonas | s__Aeromonas hydrophila	0	0	0	0	0	0	0	0	0	0	0	0	0	0	0	0	0	0	0	0	0	0	0	0	0	0	0	0	0	0	0	0	0	0	0	0	0	0	0	0.000160128	0	0	0	0	0	0	0	0	0
k__Bacteria | p__Proteobacteria | c__Gammaproteobacteria | o__Alteromonadales | f__Colwelliaceae | g__Colwellia | s__	0	0	0	0	0	0	0	0	0	0	0	0	0	0	0	0	0	0	0	0	0	0	0	0	0	0	0	0	0	0	0	0	0	0	0	0	0	0	0	0	0	0	0	0	0	0	0	0	0
k__Bacteria | p__Proteobacteria | c__Gammaproteobacteria | o__Cellvibrionales | f__Microbulbiferaceae | g__Microbulbifer | s__Microbulbifer sp. A4B17	0	0	0	0	0	0	0	0	0	0	0	0	0	0	0	0	0	0	0	0	0	0	0	0	0	0	0	0	0	0	0	0	0	0	0	0	0	0	0	0	0	0	0	0	0	0	0	0	0
k__Bacteria | p__Proteobacteria | c__Gammaproteobacteria | o__Cellvibrionales | f__Spongiibacteraceae | g__Zhongshania | s__Zhongshania aliphaticivorans	0	0	0	0	0	0	0	0	0	0	0	0	0	0	0	0	0	0	0	0	0	0	0	0	0	0	0	0	0	0	0	0	0	0	0	0	0	0	0	0	0	0	0	0	0	0	0	0	0
k__Bacteria | p__Proteobacteria | c__Gammaproteobacteria | o__Enterobacterales | f__Enterobacteriaceae | g__Shigella | s__Shigella flexneri	0	0	0	0	0	0	0	0	0.000160128	0	0	0	0	0	0	0	0.000160128	0	0	0	0	0	0	0	0	0	0	0	0	0	0	0	0	0	0	0	0	0	0	0	0	0	0	0	0	0	0	0	0
k__Bacteria | p__Proteobacteria | c__Gammaproteobacteria | o__Enterobacterales | f__Erwiniaceae | g__ | s__	0	0	0	0	0	0	0	0	0.000160128	0	0	0	0	0	0	0	0	0	0	0	0	0	0	0	0	0	0	0	0	0	0	0	0	0	0	0	0	0	0	0	0	0	0.000160128	0	0	0	0	0	0
k__Bacteria | p__Proteobacteria | c__Gammaproteobacteria | o__Enterobacterales | f__Yersiniaceae | g__ | s__	0	0	0	0	0	0	0	0	0	0	0	0	0	0	0	0	0	0	0	0	0	0	0	0	0	0.000320256	0	0	0	0	0	0	0	0	0	0	0	0	0	0	0	0	0	0	0	0	0	0	0
k__Bacteria | p__Proteobacteria | c__Gammaproteobacteria | o__Enterobacterales | f__Yersiniaceae | g__Yersinia | s__Yersinia ruckeri	0	0	0	0	0	0	0	0	0	0	0	0	0	0	0	0	0	0	0	0	0	0	0	0	0	0	0	0	0	0	0	0	0	0	0	0	0	0	0	0	0	0	0.000160128	0	0	0	0	0	0
k__Bacteria | p__Proteobacteria | c__Gammaproteobacteria | o__Pasteurellales | f__Pasteurellaceae | g__Pasteurella | s__Pasteurella dagmatis	0.000160128	0	0	0	0	0	0	0	0	0.000160128	0.000160128	0	0	0	0	0	0	0	0	0	0	0	0	0	0	0	0	0	0	0	0	0	0	0	0	0	0	0	0	0	0	0	0	0	0	0	0	0	0
k__Bacteria | p__Proteobacteria | c__Gammaproteobacteria | o__Pseudomonadales | f__Moraxellaceae | g__Acinetobacter | s__Acinetobacter oleivorans	0	0	0	0	0	0	0	0	0	0	0	0	0	0	0.000160128	0	0	0	0	0	0	0	0	0	0	0	0	0	0	0	0	0	0	0	0	0	0	0	0	0	0	0	0	0	0	0	0	0	0
k__Bacteria | p__Proteobacteria | c__Gammaproteobacteria | o__Pseudomonadales | f__Pseudomonadaceae | g__Pseudomonas | s__Pseudomonas corrugata	0	0	0	0	0	0	0	0	0	0	0	0	0	0	0	0	0	0	0	0	0	0	0	0	0	0	0	0	0	0	0	0	0	0	0	0	0	0	0	0	0	0	0	0	0	0	0	0	0
k__Bacteria | p__Proteobacteria | c__Gammaproteobacteria | o__Pseudomonadales | f__Pseudomonadaceae | g__Pseudomonas | s__Pseudomonas monteilii	0	0	0	0	0	0	0	0	0	0	0	0	0	0	0	0	0	0	0	0	0	0	0	0	0	0	0	0	0	0	0	0	0	0	0	0	0	0	0	0	0	0	0	0	0	0	0	0	0
k__Bacteria | p__Proteobacteria | c__Gammaproteobacteria | o__Thiotrichales | f__Francisellaceae | g__ | s__	0	0	0	0	0	0	0	0	0.000160128	0	0	0	0	0	0	0	0	0	0	0	0	0	0	0.000160128	0	0.000160128	0	0	0	0	0	0	0	0	0	0	0	0	0	0	0	0	0	0	0	0	0	0	0
k__Bacteria | p__Proteobacteria | c__Gammaproteobacteria | o__Vibrionales | f__Vibrionaceae | g__Vibrio | s__	0	0	0	0	0	0	0	0	0	0	0	0	0	0	0	0	0.000160128	0	0	0	0	0	0	0	0	0	0	0	0	0	0	0	0	0	0	0	0	0	0	0	0	0	0	0	0	0	0	0	0
k__Bacteria | p__Tenericutes | c__Mollicutes | o__Acholeplasmatales | f__Acholeplasmataceae | g__ | s__	0	0	0	0	0	0	0	0	0	0	0	0	0	0	0	0	0	0	0	0	0	0	0	0	0	0	0	0	0	0	0	0	0	0	0	0	0	0	0	0	0	0	0	0	0	0	0	0	0
k__Bacteria | p__Verrucomicrobia | c__Opitutae | o__Opitutales | f__Opitutaceae | g__ | s__	0	0	0	0	0	0	0	0	0	0	0	0	0	0	0	0	0	0	0	0	0	0	0	0	0	0	0	0	0	0	0	0	0	0	0	0	0	0	0	0	0	0	0	0	0	0	0	0	0
k__Bacteria | p__Actinobacteria | c__Actinobacteria | o__Actinomycetales | f__Actinomycetaceae | g__Actinomyces | s__Actinomyces oris	0	0	0	0	0	0	0	0	0	0	0	0	0	0	0	0	0	0	0	0	0	0.000160128	0	0	0	0	0	0	0	0	0	0	0	0	0	0	0	0	0	0	0	0.000160128	0	0	0	0	0	0	0
k__Bacteria | p__Actinobacteria | c__Actinobacteria | o__Micrococcales | f__Dermacoccaceae | g__Kytococcus | s__Kytococcus sedentarius	0	0	0	0	0	0	0	0	0	0	0	0	0	0	0	0	0	0	0	0	0	0	0	0	0	0	0	0	0	0	0	0	0	0	0	0	0	0	0	0	0	0	0	0	0	0	0	0	0
k__Bacteria | p__Actinobacteria | c__Actinobacteria | o__Micrococcales | f__Microbacteriaceae | g__Candidatus Aquiluna | s__Candidatus Aquiluna sp. UB-MaderosW2red	0	0	0	0	0	0	0	0	0	0	0	0	0	0	0	0	0	0	0	0	0	0	0	0	0	0	0	0	0	0	0	0	0	0	0	0	0	0	0	0	0	0	0	0	0	0	0	0	0
k__Bacteria | p__Actinobacteria | c__Actinobacteria | o__Micrococcales | f__Microbacteriaceae | g__Microterricola | s__Microterricola viridarii	0	0	0	0	0	0	0	0	0	0	0	0	0	0	0	0	0	0	0	0	0	0	0	0	0	0	0	0	0	0	0	0	0	0	0	0	0	0	0	0	0	0	0	0	0	0	0	0	0
k__Bacteria | p__Actinobacteria | c__Actinobacteria | o__Micrococcales | f__Microbacteriaceae | g__Rhodoluna | s__	0	0	0	0	0	0	0	0	0	0	0	0	0	0	0	0	0	0	0	0	0	0	0	0	0	0	0	0	0	0	0	0	0	0	0	0	0	0	0	0	0	0	0	0	0	0	0	0	0
k__Bacteria | p__Actinobacteria | c__Coriobacteriia | o__Eggerthellales | f__Eggerthellaceae | g__Eggerthella | s__Eggerthella lenta	0	0	0	0	0	0	0	0	0	0	0	0	0	0	0	0	0	0	0	0	0	0	0	0	0	0	0	0	0	0	0	0	0	0	0	0	0	0	0	0	0	0	0	0	0	0	0	0	0
k__Bacteria | p__Bacteroidetes | c__Chitinophagia | o__Chitinophagales | f__Chitinophagaceae | g__Arachidicoccus | s__Arachidicoccus sp. BS20	0	0	0	0	0	0	0	0	0	0	0	0	0	0	0	0	0	0	0	0	0	0	0	0	0	0	0	0	0	0	0	0	0	0	0	0	0	0	0	0	0	0	0	0	0	0	0	0	0
k__Bacteria | p__Bacteroidetes | c__Sphingobacteriia | o__Sphingobacteriales | f__Sphingobacteriaceae | g__Mucilaginibacter | s__	0	0	0	0	0	0	0	0	0	0	0	0	0	0	0	0	0	0	0	0	0	0	0	0	0	0	0	0	0	0	0	0	0	0	0	0	0	0	0	0	0	0	0	0	0	0	0	0	0
k__Bacteria | p__Cyanobacteria | c__ | o__Nostocales | f__Rivulariaceae | g__ | s__	0	0	0	0	0	0	0	0	0	0	0	0	0	0	0	0	0	0	0	0	0	0	0	0	0	0	0	0	0	0	0	0	0	0	0	0	0	0	0	0	0	0	0	0	0	0	0	0	0
k__Bacteria | p__Firmicutes | c__ | o__ | f__ | g__ | s__endosymbiont 'TC1' of Trimyema compressum	0	0	0	0	0	0	0	0	0	0	0	0	0	0	0	0	0	0	0	0	0	0	0	0	0	0	0	0	0	0	0	0	0	0	0	0	0	0	0	0	0	0	0	0	0	0	0	0	0
k__Bacteria | p__Firmicutes | c__Bacilli | o__Bacillales | f__ | g__Gemella | s__	0	0	0	0	0	0	0	0	0	0	0.000160128	0	0	0	0	0	0	0	0	0	0	0	0.000160128	0	0	0	0	0	0	0	0	0	0	0	0	0	0	0	0	0	0	0	0	0	0	0	0	0	0
k__Bacteria | p__Firmicutes | c__Bacilli | o__Bacillales | f__Bacillaceae | g__Bacillus | s__Bacillus licheniformis	0	0	0	0	0	0	0	0	0	0	0	0	0	0	0	0	0	0	0	0	0	0	0	0	0	0	0	0	0	0	0	0	0	0	0	0	0	0	0	0	0	0	0	0	0	0	0	0	0
k__Bacteria | p__Firmicutes | c__Bacilli | o__Bacillales | f__Staphylococcaceae | g__Staphylococcus | s__Staphylococcus sp. AntiMn-1	0	0	0	0	0	0	0	0	0	0	0	0	0	0	0	0	0	0	0	0	0	0	0	0	0	0	0	0	0	0	0	0	0	0	0	0	0	0	0	0	0	0	0	0	0	0	0	0	0
k__Bacteria | p__Firmicutes | c__Bacilli | o__Lactobacillales | f__Lactobacillaceae | g__Lactobacillus | s__Lactobacillus heilongjiangensis	0	0	0	0	0	0	0	0	0.000160128	0	0	0	0	0	0	0	0	0	0	0	0	0	0	0	0	0	0	0	0	0	0	0	0	0	0	0	0	0	0	0	0	0	0	0	0	0	0	0	0
k__Bacteria | p__Firmicutes | c__Bacilli | o__Lactobacillales | f__Streptococcaceae | g__ | s__	0.000160128	0	0	0	0	0.000160128	0	0	0	0	0	0	0	0	0	0	0	0	0	0	0	0	0	0	0	0	0	0	0	0	0	0	0	0.000320256	0	0	0	0	0	0	0	0	0	0	0	0	0	0	0
k__Bacteria | p__Firmicutes | c__Bacilli | o__Lactobacillales | f__Streptococcaceae | g__Streptococcus | s__Streptococcus sp. I-P16	0	0	0	0	0	0	0	0	0	0	0	0	0	0	0	0	0	0	0.000160128	0	0.000160128	0	0	0	0	0	0	0	0	0	0	0	0	0	0	0	0	0	0	0	0	0.000160128	0	0	0	0	0	0	0
k__Bacteria | p__Firmicutes | c__Clostridia | o__Thermoanaerobacterales | f__Thermoanaerobacteraceae | g__ | s__	0	0	0	0	0	0	0	0	0	0	0	0	0	0	0	0	0	0	0	0	0	0	0	0	0	0	0	0	0	0	0	0	0	0	0	0	0	0	0	0	0	0	0	0	0	0	0	0	0
k__Bacteria | p__Firmicutes | c__Clostridia | o__Thermoanaerobacterales | f__Thermoanaerobacteraceae | g__Thermoanaerobacter | s__Thermoanaerobacter brockii	0	0	0	0	0	0	0	0	0	0	0	0	0	0	0	0	0	0	0	0	0	0	0	0	0	0	0	0	0	0	0	0	0	0	0	0	0	0	0	0	0	0	0	0	0	0	0	0	0
k__Bacteria | p__Nitrospirae | c__Nitrospira | o__Nitrospirales | f__Nitrospiraceae | g__Leptospirillum | s__Leptospirillum ferrooxidans	0	0	0	0	0	0	0	0	0	0	0	0	0	0	0	0	0	0	0	0	0	0	0	0	0	0	0	0	0	0	0	0	0	0	0	0	0	0	0	0	0	0	0	0	0	0	0	0	0
k__Bacteria | p__Proteobacteria | c__Alphaproteobacteria | o__Caulobacterales | f__Caulobacteraceae | g__Caulobacter | s__Caulobacter vibrioides	0	0	0	0	0	0	0	0	0	0	0	0	0	0	0	0	0	0	0	0	0	0	0	0	0	0	0	0	0	0	0	0	0	0	0	0	0	0	0	0	0	0	0	0	0	0	0	0	0
k__Bacteria | p__Proteobacteria | c__Alphaproteobacteria | o__Holosporales | f__Caedimonadaceae | g__Candidatus Nucleicultrix | s__Candidatus Nucleicultrix amoebiphila	0	0	0	0	0	0	0	0	0	0	0	0	0	0	0	0	0	0	0	0	0	0.000160128	0	0	0	0	0	0	0	0	0	0	0	0	0	0	0	0	0	0	0	0	0	0	0	0	0	0	0
k__Bacteria | p__Proteobacteria | c__Alphaproteobacteria | o__Rhizobiales | f__Chelatococcaceae | g__Chelatococcus | s__	0	0	0	0	0	0	0	0	0	0	0	0	0	0	0	0	0	0	0	0	0	0	0	0	0	0	0	0	0	0	0	0	0	0	0	0	0	0	0	0	0	0	0	0	0	0	0	0	0
k__Bacteria | p__Proteobacteria | c__Alphaproteobacteria | o__Rhizobiales | f__Phyllobacteriaceae | g__Aminobacter | s__	0	0	0	0	0	0	0	0	0	0	0	0	0	0	0	0	0	0	0	0	0	0	0	0.000160128	0	0	0	0	0	0	0	0	0	0	0	0	0	0	0	0	0	0	0	0	0	0	0	0	0
k__Bacteria | p__Proteobacteria | c__Alphaproteobacteria | o__Rhodobacterales | f__Hyphomonadaceae | g__Maricaulis | s__Maricaulis maris	0	0	0	0	0	0	0	0	0	0	0	0	0	0	0	0	0	0	0	0.000160128	0	0	0	0	0	0	0	0	0	0	0	0	0	0	0	0	0	0	0	0	0	0	0	0	0	0	0	0	0
k__Bacteria | p__Proteobacteria | c__Alphaproteobacteria | o__Rickettsiales | f__Rickettsiaceae | g__Rickettsia | s__Rickettsia massiliae	0	0	0	0	0	0	0	0	0	0	0	0	0	0	0	0	0	0	0	0	0	0	0	0	0	0	0	0	0	0	0	0	0	0	0	0	0	0	0	0	0	0	0	0	0	0	0	0	0
k__Bacteria | p__Proteobacteria | c__Alphaproteobacteria | o__Sphingomonadales | f__Sphingomonadaceae | g__Sphingobium | s__Sphingobium cloacae	0	0	0	0	0	0	0	0	0	0	0	0	0	0	0	0	0	0	0	0	0	0	0	0	0	0	0	0	0	0	0	0	0	0	0	0	0	0	0	0	0	0	0	0	0	0	0	0	0
k__Bacteria | p__Proteobacteria | c__Betaproteobacteria | o__Burkholderiales | f__ | g__Rhizobacter | s__Rhizobacter gummiphilus	0	0	0	0	0	0	0	0	0	0	0	0	0	0	0	0	0	0	0	0	0	0	0	0	0	0	0	0	0	0	0	0	0	0	0	0	0	0	0	0	0	0	0	0	0	0	0	0	0
k__Bacteria | p__Proteobacteria | c__Betaproteobacteria | o__Burkholderiales | f__Burkholderiaceae | g__Cupriavidus | s__Cupriavidus necator	0	0	0	0	0	0	0	0	0	0	0	0	0	0	0	0	0	0	0	0	0	0	0	0	0	0	0	0	0	0	0	0	0	0	0	0	0	0	0	0	0	0	0	0	0	0	0	0	0
k__Bacteria | p__Proteobacteria | c__Betaproteobacteria | o__Nitrosomonadales | f__Methylophilaceae | g__Methylobacillus | s__Methylobacillus flagellatus	0	0	0	0	0	0	0	0	0	0	0	0	0	0	0	0	0	0	0	0	0	0	0	0	0	0	0	0	0	0	0	0	0	0	0	0	0	0	0	0	0	0	0	0	0	0	0	0	0
k__Bacteria | p__Proteobacteria | c__Betaproteobacteria | o__Rhodocyclales | f__Zoogloeaceae | g__Azoarcus | s__Azoarcus sp. KH32C	0	0	0	0	0	0	0	0	0	0	0	0	0	0	0	0	0	0	0	0	0	0	0	0	0	0	0	0	0	0	0	0	0	0	0	0	0	0	0	0	0	0	0	0	0	0	0	0	0
k__Bacteria | p__Proteobacteria | c__Betaproteobacteria | o__Rhodocyclales | f__Zoogloeaceae | g__Thauera | s__Thauera chlorobenzoica	0	0	0	0	0	0	0	0	0	0	0	0	0	0	0	0	0	0	0	0	0	0	0	0	0	0	0	0	0	0	0	0	0	0	0	0	0	0	0	0	0	0	0	0	0	0	0	0	0
k__Bacteria | p__Proteobacteria | c__Deltaproteobacteria | o__Myxococcales | f__Anaeromyxobacteraceae | g__Anaeromyxobacter | s__Anaeromyxobacter sp. Fw109-5	0	0	0	0	0	0	0	0	0	0	0	0	0	0	0	0	0	0	0	0	0	0	0	0	0	0	0	0	0	0	0	0	0	0	0	0	0	0	0	0	0	0	0	0	0	0	0	0	0
k__Bacteria | p__Proteobacteria | c__Gammaproteobacteria | o__Alteromonadales | f__Pseudoalteromonadaceae | g__Pseudoalteromonas | s__Pseudoalteromonas tunicata	0	0	0	0	0	0	0	0.000320256	0	0	0	0	0	0	0	0	0	0	0.000160128	0	0	0	0	0	0	0	0	0	0	0	0	0	0	0	0	0	0	0	0	0	0	0	0	0	0	0	0	0	0
k__Bacteria | p__Proteobacteria | c__Gammaproteobacteria | o__Enterobacterales | f__Enterobacteriaceae | g__Candidatus Ishikawaella | s__Candidatus Ishikawaella capsulata	0	0	0	0	0	0	0	0	0	0	0	0	0	0	0	0	0.000160128	0	0	0	0	0	0	0	0	0	0	0	0	0	0	0	0	0	0	0	0	0	0	0	0	0	0	0	0	0	0	0	0
k__Bacteria | p__Proteobacteria | c__Gammaproteobacteria | o__Oceanospirillales | f__Endozoicomonadaceae | g__Endozoicomonas | s__Endozoicomonas montiporae	0	0	0	0	0	0	0	0	0	0	0	0	0	0	0.000320256	0	0	0	0	0	0	0	0	0	0	0	0	0	0	0	0.000160128	0	0	0	0	0	0	0	0	0	0	0	0	0	0	0	0	0	0
k__Bacteria | p__Proteobacteria | c__Gammaproteobacteria | o__Xanthomonadales | f__Rhodanobacteraceae | g__Frateuria | s__Frateuria aurantia	0	0	0	0	0	0	0	0	0	0	0	0	0	0	0	0	0	0	0	0	0	0	0	0	0	0	0	0	0	0	0	0	0	0	0	0	0	0	0	0	0	0	0	0	0	0	0	0	0
k__Bacteria | p__Proteobacteria | c__Gammaproteobacteria | o__Xanthomonadales | f__Xanthomonadaceae | g__Xylella | s__Xylella fastidiosa	0	0	0	0	0	0	0	0	0	0	0	0	0	0	0	0	0	0	0	0	0	0	0	0	0	0	0	0	0	0	0	0	0	0	0	0	0	0	0	0	0	0	0	0	0	0	0	0	0
k__Bacteria | p__Verrucomicrobia | c__Verrucomicrobiae | o__Verrucomicrobiales | f__Verrucomicrobiaceae | g__Verrucomicrobium | s__Verrucomicrobium spinosum	0	0	0	0	0	0	0	0	0	0	0	0	0	0	0	0	0	0	0	0	0	0	0	0	0	0	0	0	0	0	0	0	0	0	0	0	0	0	0	0	0	0	0	0	0	0	0	0	0
k__Bacteria | p__Actinobacteria | c__Actinobacteria | o__Micrococcales | f__Micrococcaceae | g__Kocuria | s__	0	0	0	0	0	0	0	0	0	0	0	0	0	0	0	0	0	0	0	0	0	0	0	0	0	0	0	0	0	0	0	0	0	0	0	0	0	0	0	0	0	0	0	0	0	0	0	0	0
k__Bacteria | p__Actinobacteria | c__Actinobacteria | o__Streptomycetales | f__Streptomycetaceae | g__Streptomyces | s__Streptomyces pristinaespiralis	0	0	0	0	0	0	0	0	0	0	0	0	0	0	0	0	0	0	0	0	0	0	0	0	0	0	0	0	0	0	0	0	0	0	0	0	0	0	0	0	0	0	0	0	0	0	0	0	0
k__Bacteria | p__Bacteroidetes | c__Flavobacteriia | o__Flavobacteriales | f__Flavobacteriaceae | g__Elizabethkingia | s__	0	0	0	0	0	0	0	0	0	0	0	0	0	0	0	0	0	0	0	0	0	0	0	0	0	0.000320256	0	0	0	0	0	0	0	0	0	0	0	0	0	0	0	0	0	0	0	0	0	0	0
k__Bacteria | p__Chlamydiae | c__Chlamydiia | o__Parachlamydiales | f__Simkaniaceae | g__Simkania | s__Simkania negevensis	0	0	0	0	0	0	0	0	0	0	0	0	0	0	0	0	0	0	0	0	0	0	0	0	0	0	0	0	0	0	0	0	0	0	0	0	0	0	0	0	0	0	0	0	0	0	0	0	0
k__Bacteria | p__Chloroflexi | c__Anaerolineae | o__Anaerolineales | f__Anaerolineaceae | g__ | s__	0	0	0	0	0	0	0	0	0	0	0	0	0	0	0	0	0	0	0	0	0	0	0	0	0	0	0	0	0	0	0	0	0	0	0	0	0	0	0	0	0	0	0	0	0	0	0	0	0
k__Bacteria | p__Chloroflexi | c__Thermomicrobia | o__Thermomicrobiales | f__Thermomicrobiaceae | g__Thermomicrobium | s__Thermomicrobium roseum	0	0	0	0	0	0	0	0	0	0	0	0	0	0	0	0	0	0	0	0	0	0	0	0	0	0	0	0	0	0	0	0	0	0	0	0	0	0	0	0	0	0	0	0	0	0	0	0	0
k__Bacteria | p__Elusimicrobia | c__Elusimicrobia | o__Elusimicrobiales | f__Elusimicrobiaceae | g__Elusimicrobium | s__Elusimicrobium minutum	0	0	0	0	0	0	0	0	0	0	0	0	0	0	0	0	0	0	0	0	0	0	0	0	0	0	0	0	0	0	0	0	0	0	0	0	0	0	0	0.000160128	0	0	0	0	0	0	0	0	0
k__Bacteria | p__Firmicutes | c__Bacilli | o__Bacillales | f__Alicyclobacillaceae | g__Alicyclobacillus | s__Alicyclobacillus acidocaldarius	0	0	0	0	0	0	0	0	0	0	0	0	0	0	0	0	0	0	0	0	0	0	0	0	0	0	0	0	0	0	0	0	0	0	0	0	0	0	0	0	0	0	0	0	0	0	0	0	0
k__Bacteria | p__Firmicutes | c__Bacilli | o__Bacillales | f__Bacillaceae | g__Bacillus | s__Bacillus pumilus	0	0	0	0	0	0	0	0	0	0	0	0	0	0	0	0	0	0	0	0	0	0	0	0	0	0	0	0	0	0	0	0	0	0	0	0	0	0	0	0	0	0	0	0	0	0	0	0	0
k__Bacteria | p__Firmicutes | c__Bacilli | o__Bacillales | f__Bacillaceae | g__Bacillus | s__Bacillus sp. 1NLA3E	0	0	0	0	0	0	0	0	0	0	0	0	0	0	0	0	0	0	0.000160128	0	0.000160128	0	0	0.000160128	0	0	0	0	0	0	0	0	0	0	0	0	0	0	0	0.000160128	0	0	0	0	0	0	0	0	0
k__Bacteria | p__Firmicutes | c__Bacilli | o__Bacillales | f__Planococcaceae | g__Planococcus | s__Planococcus maritimus	0	0	0	0	0	0	0	0	0	0	0	0	0	0	0	0	0	0	0	0	0	0	0	0	0	0	0	0	0	0	0	0	0	0	0	0	0	0	0	0	0	0	0	0	0	0	0	0	0
k__Bacteria | p__Firmicutes | c__Bacilli | o__Bacillales | f__Staphylococcaceae | g__ | s__	0	0	0	0	0	0	0	0	0	0	0	0	0	0	0	0	0	0	0	0	0	0	0	0	0	0	0	0	0	0	0	0	0	0	0	0	0	0	0	0	0	0	0	0	0	0	0	0	0
k__Bacteria | p__Firmicutes | c__Bacilli | o__Lactobacillales | f__Enterococcaceae | g__ | s__	0.000160128	0	0	0	0	0	0	0	0	0	0	0	0	0	0	0	0	0	0	0	0	0	0	0	0	0	0	0	0	0	0	0	0	0	0	0	0	0	0	0	0	0	0	0	0	0	0	0	0
k__Bacteria | p__Firmicutes | c__Bacilli | o__Lactobacillales | f__Lactobacillaceae | g__Lactobacillus | s__Lactobacillus parabuchneri	0	0	0	0	0	0	0	0	0	0	0	0	0	0	0	0	0	0	0	0	0	0	0	0	0	0	0	0	0	0	0	0	0	0	0	0	0	0	0	0	0	0	0	0	0	0	0	0	0
k__Bacteria | p__Firmicutes | c__Bacilli | o__Lactobacillales | f__Leuconostocaceae | g__Leuconostoc | s__	0	0	0	0	0	0	0	0	0	0	0	0	0	0	0	0	0	0	0	0	0	0	0	0	0	0	0	0	0	0	0	0	0	0	0	0	0	0	0	0	0	0	0	0	0	0	0	0	0
k__Bacteria | p__Firmicutes | c__Bacilli | o__Lactobacillales | f__Leuconostocaceae | g__Weissella | s__Weissella ceti	0	0.000160128	0	0	0	0	0	0	0	0	0	0	0	0	0	0	0	0	0	0	0	0.000160128	0	0	0	0	0	0	0	0	0	0	0	0	0	0	0	0	0	0	0	0	0	0	0	0	0	0	0
k__Bacteria | p__Firmicutes | c__Bacilli | o__Lactobacillales | f__Streptococcaceae | g__Streptococcus | s__Streptococcus acidominimus	0	0	0	0	0	0	0	0	0	0	0	0	0	0	0	0	0	0	0.000160128	0	0	0.000160128	0	0	0	0	0	0	0	0	0	0	0	0	0	0	0	0	0	0	0	0	0	0	0	0	0	0	0
k__Bacteria | p__Planctomycetes | c__ | o__ | f__ | g__ | s__	0	0	0	0	0	0	0	0	0	0	0	0	0	0	0	0	0	0	0	0	0	0	0	0	0	0	0	0	0	0	0	0	0	0	0	0	0	0	0	0	0	0	0	0	0	0	0	0	0
k__Bacteria | p__Planctomycetes | c__Planctomycetia | o__Planctomycetales | f__Planctomycetaceae | g__Fuerstia | s__Fuerstia marisgermanicae	0	0	0	0	0	0	0	0	0	0	0	0	0	0	0	0	0	0	0	0	0	0	0	0	0	0	0	0	0	0	0	0	0	0	0	0	0	0	0	0	0	0	0	0	0	0	0	0	0
k__Bacteria | p__Proteobacteria | c__Alphaproteobacteria | o__Magnetococcales | f__Magnetococcaceae | g__Magnetococcus | s__Magnetococcus marinus	0	0	0	0	0	0	0	0	0	0	0	0	0	0	0	0	0	0	0	0	0	0	0	0	0	0	0	0	0	0	0	0	0	0	0	0	0	0	0	0	0	0	0	0	0	0	0	0	0
k__Bacteria | p__Proteobacteria | c__Alphaproteobacteria | o__Rhizobiales | f__Phyllobacteriaceae | g__Nitratireductor | s__	0	0	0	0	0	0	0	0	0	0	0	0	0	0	0	0	0	0	0	0	0	0	0	0	0	0	0	0	0	0	0	0	0	0	0	0	0	0	0	0	0	0	0	0	0	0	0	0	0
k__Bacteria | p__Proteobacteria | c__Alphaproteobacteria | o__Rhodobacterales | f__Rhodobacteraceae | g__Ruegeria | s__Ruegeria sp. TM1040	0	0	0	0	0	0	0	0	0	0	0	0	0	0	0	0	0	0	0	0	0	0	0	0	0	0	0	0	0	0	0	0	0	0	0	0	0	0	0	0	0	0	0	0	0	0	0	0	0
k__Bacteria | p__Proteobacteria | c__Alphaproteobacteria | o__Rhodobacterales | f__Rhodobacteraceae | g__Sulfitobacter | s__Sulfitobacter sp. JL08	0	0	0	0	0	0	0	0	0	0	0	0	0	0	0	0	0	0	0	0	0	0	0	0	0	0	0	0	0	0	0	0	0	0	0	0	0	0	0	0	0	0	0	0	0	0.000160128	0	0	0
k__Bacteria | p__Proteobacteria | c__Betaproteobacteria | o__ | f__ | g__Candidatus Accumulibacter | s__Candidatus Accumulibacter phosphatis	0	0	0	0	0	0	0	0	0	0	0	0	0	0	0	0	0	0	0	0	0	0	0	0	0	0	0	0	0	0	0	0	0	0	0	0	0	0	0	0	0	0	0	0	0	0	0	0	0
[truncated: 883 more rows]
[truncated: 545 more columns]
