# Supplementary material for: Distinct oral-associated gastric microbiota and Helicobacter pylori communities for spatial microbial heterogeneity in gastric cancer
Source: mSystems. 2024 Jun 28;9(7):e00089-24. doi: 10.1128/msystems.00089-24 (PMC11265414; doi:10.1128/msystems.00089-24)
Supplement: Table S3 — Alpha diversities of different between H. pylori-positive and H. pylori-negative individuals. [file msystems.00089-24-s0005.xlsx]

## Sheet: Table S3-All_Group_Shannon_data
	Mean	SD
C_HP-_LOWER	3.03798	0.269979
C_HP-_MIDDLE	3.64423	0.388839
C_HP-_UPPER	3.4323	0.790178
C_HP+_LOWER	2.45858	1.02306
C_HP+_MIDDLE	2.72504	1.08692
C_HP+_UPPER	3.51819	0.498491
N_HP-_LOWER	2.48993	0.492303
N_HP-_MIDDLE	3.37453	0.780051
N_HP-_UPPER	3.08138	0.872256
N_HP+_LOWER	2.23118	1.12146
N_HP+_MIDDLE	2.53642	1.1174
N_HP+_UPPER	2.43976	1.14211

## Sheet: Table S3-All_Group_Shannon_kw
	C_HP+_UPPER	C_HP+_LOWER	C_HP-_UPPER	C_HP+_MIDDLE	C_HP-_MIDDLE	C_HP-_LOWER	N_HP+_UPPER	N_HP+_LOWER	N_HP-_UPPER	N_HP+_MIDDLE	N_HP-_MIDDLE	N_HP-_LOWER
C_HP+_UPPER		1.91e-07	0.730288	0.00299654	0.492307	0.0663326	8.24e-05	8.96e-09	0.0275058	0.000864694	0.632889	0.010482
C_HP+_LOWER	1.91e-07		5.98e-07	0.264211	0.000859718	0.390593	0.914523	0.0734608	0.00134951	0.773534	0.0148468	0.978816
C_HP-_UPPER	0.730288	5.98e-07		0.00898467	0.520603	0.12185	0.000397937	1.68e-08	0.0666625	0.00366208	0.674455	0.0363427
C_HP+_MIDDLE	0.00299654	0.264211	0.00898467		0.0170822	0.816961	0.467695	0.063041	0.200665	0.60621	0.134748	0.537094
C_HP-_MIDDLE	0.492307	0.000859718	0.520603	0.0170822		0.0522036	0.00415706	0.000382294	0.0571006	0.00860226	0.401542	0.0125549
C_HP-_LOWER	0.0663326	0.390593	0.12185	0.816961	0.0522036		0.577927	0.212037	0.616711	0.643429	0.643902	0.275234
N_HP+_UPPER	8.24e-05	0.914523	0.000397937	0.467695	0.00415706	0.577927		0.338728	0.031395	0.887009	0.0340365	0.867429
N_HP+_LOWER	8.96e-09	0.0734608	1.68e-08	0.063041	0.000382294	0.212037	0.338728		6.83e-05	0.313865	0.00682816	0.729954
N_HP-_UPPER	0.0275058	0.00134951	0.0666625	0.200665	0.0571006	0.616711	0.031395	6.83e-05		0.0740684	0.429139	0.10141
N_HP+_MIDDLE	0.000864694	0.773534	0.00366208	0.60621	0.00860226	0.643429	0.887009	0.313865	0.0740684		0.0574512	0.816961
N_HP-_MIDDLE	0.632889	0.0148468	0.674455	0.134748	0.401542	0.643902	0.0340365	0.00682816	0.429139	0.0574512		0.0522036
N_HP-_LOWER	0.010482	0.978816	0.0363427	0.537094	0.0125549	0.275234	0.867429	0.729954	0.10141	0.816961	0.0522036
