# Supplementary material for: Distinct oral-associated gastric microbiota and Helicobacter pylori communities for spatial microbial heterogeneity in gastric cancer
Source: mSystems. 2024 Jun 28;9(7):e00089-24. doi: 10.1128/msystems.00089-24 (PMC11265414; doi:10.1128/msystems.00089-24)
Supplement: Table S4 — Permutation test based on the Bray-Curtis distance between H. pylori-positive and H. pylori-negative individuals. [file msystems.00089-24-s0006.xlsx]

## Sheet: Table S4
	HP+_UPPER	HP+_LOWER	HP-_UPPER	HP+_MIDDLE	HP-_MIDDLE	HP-_LOWER
HP+_UPPER		0.009	0.026	0.005	0.712	0.383
HP+_LOWER	0.015		0.001	0.362	0.114	0.188
HP-_UPPER	0.016	0.001		0.001	0.299	0.932
HP+_MIDDLE	0.002	0.339	0.001		0.017	0.062
HP-_MIDDLE	0.748	0.124	0.297	0.022		0.576
HP-_LOWER	0.373	0.191	0.931	0.041	0.598
