# Supplementary material for: Distinct oral-associated gastric microbiota and Helicobacter pylori communities for spatial microbial heterogeneity in gastric cancer
Source: mSystems. 2024 Jun 28;9(7):e00089-24. doi: 10.1128/msystems.00089-24 (PMC11265414; doi:10.1128/msystems.00089-24)
Supplement: Additional supplemental tables — Tables S6 and S7. [file msystems.00089-24-s0009.xlsx]

## Sheet: Table S6
	Mean_C	Mean_N	Mean_P	Mean_B	SD_C	SD_N	SD_P	SD_B
k__Bacteria | p__Proteobacteria | c__Epsilonproteobacteria | o__Campylobacterales | f__Helicobacteraceae | g__Helicobacter | s__Helicobacter pylori	0.345881	0.44978	0.171901	0	0.343249	0.324786	0.318994	0
k__Bacteria | p__Proteobacteria | c__Gammaproteobacteria | o__Pseudomonadales | f__Pseudomonadaceae | g__Pseudomonas | s__	0.1269	0.119746	0.151772	0.00925573	0.107433	0.106443	0.110669	0.0280911
k__Bacteria | p__Proteobacteria | c__Gammaproteobacteria | o__Pasteurellales | f__Pasteurellaceae | g__Haemophilus | s__Haemophilus parainfluenzae	0.0164969	0.0212557	0.0722455	0.106144	0.035358	0.0521152	0.0934986	0.110741
k__Bacteria | p__Proteobacteria | c__Gammaproteobacteria | o__Enterobacterales | f__Enterobacteriaceae | g__Escherichia | s__Escherichia coli	0.0437169	0.0441214	0.0666619	0.0010152	0.0722004	0.131958	0.130899	0.000657305
k__Bacteria | p__Proteobacteria | c__Gammaproteobacteria | o__Pasteurellales | f__Pasteurellaceae | g__Aggregatibacter | s__Aggregatibacter segnis	0.00097554	0.00344215	0.00831985	0.101353	0.00139885	0.00783989	0.0104478	0.131608
k__Bacteria | p__Proteobacteria | c__Gammaproteobacteria | o__Pseudomonadales | f__Pseudomonadaceae | g__Pseudomonas | s__Pseudomonas syringae	0.0344612	0.0300276	0.0388788	0.00279179	0.0307859	0.0260894	0.0297575	0.00836861
k__Bacteria | p__Proteobacteria | c__Gammaproteobacteria | o__Pseudomonadales | f__Pseudomonadaceae | g__Pseudomonas | s__Pseudomonas chlororaphis	0.0268472	0.0248406	0.0287189	0.00146728	0.0223132	0.0224829	0.0212094	0.00445568
k__Bacteria | p__Proteobacteria | c__Gammaproteobacteria | o__Pasteurellales | f__Pasteurellaceae | g__Aggregatibacter | s__Aggregatibacter aphrophilus	0.000380699	0.00174487	0.00323594	0.0639574	0.000490361	0.00255971	0.00447753	0.0657144
k__Bacteria | p__Firmicutes | c__Negativicutes | o__Veillonellales | f__Veillonellaceae | g__Veillonella | s__Veillonella parvula	0.00222867	0.00459218	0.0100409	0.0521002	0.00276423	0.00639432	0.0118227	0.0402297
k__Bacteria | p__Proteobacteria | c__Gammaproteobacteria | o__Enterobacterales | f__Enterobacteriaceae | g__Salmonella | s__Salmonella enterica	0.0222788	0.0206846	0.0225802	0.00216522	0.0262376	0.040362	0.0322758	0.000912093
k__Bacteria | p__Proteobacteria | c__Gammaproteobacteria | o__Pasteurellales | f__Pasteurellaceae | g__ | s__	0.00221281	0.00438597	0.00877986	0.0510136	0.00339153	0.00617862	0.0113302	0.0333146
k__Bacteria | p__Proteobacteria | c__Alphaproteobacteria | o__Rhizobiales | f__Rhizobiaceae | g__ | s__	0.0217633	0.0114289	0.0291948	0.0018797	0.0213287	0.00704029	0.0249316	0.00577146
k__Bacteria | p__Proteobacteria | c__Epsilonproteobacteria | o__Campylobacterales | f__Helicobacteraceae | g__Helicobacter | s__	0.0249754	0.027212	0.0120555	2.38e-05	0.0250477	0.020511	0.0243711	8.24e-05
k__Bacteria | p__Proteobacteria | c__Gammaproteobacteria | o__Pasteurellales | f__Pasteurellaceae | g__Haemophilus | s__	0.0055122	0.00806605	0.0127851	0.0363884	0.0123388	0.0117662	0.0158796	0.026658
k__Bacteria | p__Proteobacteria | c__Gammaproteobacteria | o__Pseudomonadales | f__Pseudomonadaceae | g__Pseudomonas | s__Pseudomonas putida	0.0151169	0.0142683	0.0196298	0.00148314	0.0129664	0.0128648	0.015383	0.00429341
k__Bacteria | p__Firmicutes | c__Negativicutes | o__Selenomonadales | f__Selenomonadaceae | g__Selenomonas | s__Selenomonas sputigena	0.0216284	0.000158624	0.00418768	0.0158069	0.0406505	0.00034989	0.00750383	0.0169555
k__Bacteria | p__Firmicutes | c__Bacilli | o__Lactobacillales | f__Streptococcaceae | g__Streptococcus | s__	0.00190349	0.00498874	0.0126106	0.0205974	0.00168161	0.00618874	0.0162307	0.0506468
k__Bacteria | p__Proteobacteria | c__Gammaproteobacteria | o__Enterobacterales | f__Enterobacteriaceae | g__Klebsiella | s__Klebsiella pneumoniae	0.0118968	0.0124203	0.0133958	0.00216522	0.015466	0.0195261	0.0188411	0.00114363
k__Bacteria | p__Proteobacteria | c__Epsilonproteobacteria | o__Campylobacterales | f__Campylobacteraceae | g__Campylobacter | s__Campylobacter gracilis	7.93e-05	0.000158624	0.000230005	0.0387202	0.000189627	0.00024462	0.000310287	0.0377089
k__Bacteria | p__Bacteroidetes | c__Flavobacteriia | o__Flavobacteriales | f__Flavobacteriaceae | g__Capnocytophaga | s__Capnocytophaga gingivalis	0	0.000174487	0.000348974	0.0382681	0	0.00060444	0.00043583	0.0346333
k__Bacteria | p__Proteobacteria | c__Gammaproteobacteria | o__Pseudomonadales | f__Pseudomonadaceae | g__Pseudomonas | s__Pseudomonas sp. CC6-YY-74	0.0105644	0.00954126	0.0156721	0.00105485	0.00862731	0.00878968	0.0116892	0.00359436
k__Bacteria | p__Proteobacteria | c__Gammaproteobacteria | o__Pasteurellales | f__Pasteurellaceae | g__Haemophilus | s__Haemophilus influenzae	0.00211764	0.00358491	0.00553599	0.025142	0.00355744	0.0054472	0.00702511	0.0167249
k__Bacteria | p__Fusobacteria | c__Fusobacteriia | o__Fusobacteriales | f__Fusobacteriaceae | g__Fusobacterium | s__	0.00160211	0.000840709	0.00260144	0.0294328	0.00277563	0.0020319	0.00249057	0.0437672
k__Bacteria | p__Proteobacteria | c__Gammaproteobacteria | o__ | f__ | g__ | s__	0.00910504	0.00791536	0.0105247	0.00479046	0.00787024	0.00627193	0.00663081	0.00210847
k__Bacteria | p__Proteobacteria | c__Gammaproteobacteria | o__Pseudomonadales | f__Pseudomonadaceae | g__Pseudomonas | s__Pseudomonas protegens	0.0091447	0.00806605	0.010953	0.000824847	0.00850905	0.00699825	0.00845526	0.00235496
k__Bacteria | p__Proteobacteria | c__Gammaproteobacteria | o__Enterobacterales | f__Enterobacteriaceae | g__ | s__	0.00918435	0.00877986	0.0103185	0.000674154	0.0110099	0.0169953	0.016279	0.000542136
k__Bacteria | p__Proteobacteria | c__Gammaproteobacteria | o__Pseudomonadales | f__Pseudomonadaceae | g__Pseudomonas | s__Pseudomonas aeruginosa	0.0092716	0.0080026	0.0100489	0.000555185	0.00792998	0.00731179	0.00740235	0.00153884
k__Bacteria | p__Firmicutes | c__Negativicutes | o__Selenomonadales | f__Selenomonadaceae | g__Selenomonas | s__Selenomonas sp. oral taxon 920	2.38e-05	1.59e-05	0.000118968	0.0257447	8.24e-05	5.49e-05	0.000152523	0.021822
k__Bacteria | p__Bacteroidetes | c__Bacteroidia | o__Bacteroidales | f__Prevotellaceae | g__Prevotella | s__Prevotella denticola	0.0134672	0.000364836	0.00253006	0.00944608	0.0253063	0.000812497	0.00445512	0.0118886
k__Bacteria | p__Proteobacteria | c__Gammaproteobacteria | o__Pseudomonadales | f__Pseudomonadaceae | g__Pseudomonas | s__Pseudomonas silesiensis	0.00819295	0.00659878	0.00829606	0.000348974	0.00706632	0.00547494	0.00592615	0.00100505
k__Bacteria | p__Proteobacteria | c__Gammaproteobacteria | o__Pseudomonadales | f__Pseudomonadaceae | g__Pseudomonas | s__Pseudomonas fluorescens	0.00670188	0.00639256	0.00805019	0.000618635	0.00605816	0.00584598	0.0064403	0.00187626
k__Bacteria | p__Proteobacteria | c__Betaproteobacteria | o__Burkholderiales | f__Comamonadaceae | g__Ottowia | s__Ottowia sp. oral taxon 894	0	0	0	0.0217553	0	0	0	0.0497915
k__Bacteria | p__Proteobacteria | c__Betaproteobacteria | o__Neisseriales | f__Neisseriaceae | g__Neisseria | s__	0.000142762	0.00208591	0.00537737	0.0130865	0.000212817	0.00672025	0.00724266	0.0126742
k__Bacteria | p__Proteobacteria | c__Epsilonproteobacteria | o__Campylobacterales | f__Campylobacteraceae | g__Campylobacter | s__Campylobacter concisus	0.000166556	0.000341042	0.000721741	0.0176628	0.000219015	0.000695205	0.00104295	0.0189483
k__Bacteria | p__Proteobacteria | c__Gammaproteobacteria | o__Pseudomonadales | f__Pseudomonadaceae | g__Pseudomonas | s__Pseudomonas koreensis	0.0061229	0.005766	0.00651946	0.000380699	0.00568408	0.00472669	0.00491494	0.0011421
k__Bacteria | p__Proteobacteria | c__Gammaproteobacteria | o__Enterobacterales | f__ | g__ | s__	0.00555185	0.00471908	0.00567082	0.000475873	0.00621064	0.00803817	0.00857844	0.000455539
k__Bacteria | p__Proteobacteria | c__Gammaproteobacteria | o__Pasteurellales | f__Pasteurellaceae | g__Pasteurella | s__Pasteurella multocida	0.000483804	0.000840709	0.00182418	0.013142	0.000877428	0.00134526	0.00201685	0.0112819
k__Bacteria | p__Bacteroidetes | c__Bacteroidia | o__Bacteroidales | f__Prevotellaceae | g__Prevotella | s__	0.00288696	0.000460011	0.00127693	0.0115875	0.00516761	0.000777274	0.00102221	0.0110704
k__Bacteria | p__Fusobacteria | c__Fusobacteriia | o__Fusobacteriales | f__Leptotrichiaceae | g__Leptotrichia | s__Leptotrichia buccalis	0	5.55e-05	0.0001269	0.0158386	0	0.000164639	0.000200189	0.0133295
k__Bacteria | p__Proteobacteria | c__Alphaproteobacteria | o__Rhizobiales | f__Bradyrhizobiaceae | g__Rhodopseudomonas | s__Rhodopseudomonas palustris	0.00573427	0.002998	0.0065036	0.000515529	0.00584377	0.00198793	0.00555838	0.00154824
k__Bacteria | p__Proteobacteria | c__Betaproteobacteria | o__Neisseriales | f__Neisseriaceae | g__Neisseria | s__Neisseria subflava	0.000142762	0.00315663	0.00829606	0.00315663	0.000200874	0.0100712	0.01161	0.00342336
k__Bacteria | p__Proteobacteria | c__Epsilonproteobacteria | o__Campylobacterales | f__Campylobacteraceae | g__Campylobacter | s__	1.59e-05	0.000277593	0.00026173	0.0136496	5.49e-05	0.000406755	0.00027859	0.00994278
k__Bacteria | p__Proteobacteria | c__Gammaproteobacteria | o__Pseudomonadales | f__Pseudomonadaceae | g__Pseudomonas | s__Pseudomonas sp. M30-35	0.00415596	0.0038625	0.00459218	0.000372767	0.00366466	0.00393765	0.00348825	0.00120419
k__Bacteria | p__Proteobacteria | c__Alphaproteobacteria | o__Rhizobiales | f__ | g__ | s__	0.00433838	0.00260144	0.00559151	0.000174487	0.00408203	0.00192172	0.00538131	0.00060444
k__Bacteria | p__Proteobacteria | c__Betaproteobacteria | o__Burkholderiales | f__Comamonadaceae | g__Variovorax | s__Variovorax sp. PMC12	0.00372767	0.0024904	0.00619428	0.000174487	0.00329366	0.00207044	0.0040693	0.000547239
k__Bacteria | p__Firmicutes | c__Bacilli | o__Lactobacillales | f__Lactobacillaceae | g__Lactobacillus | s__	0.0095016	0.000174487	0.00185591	0.000943815	0.0176184	0.00060444	0.00343481	0.00289262
k__Bacteria | p__Proteobacteria | c__Gammaproteobacteria | o__Pasteurellales | f__Pasteurellaceae | g__Haemophilus | s__Haemophilus haemolyticus	0.000348974	0.00128486	0.00395768	0.00687637	0.000475585	0.00322357	0.00551333	0.00900999
k__Bacteria | p__Proteobacteria | c__Gammaproteobacteria | o__Pseudomonadales | f__Pseudomonadaceae | g__Pseudomonas | s__Pseudomonas stutzeri	0.0038625	0.00326766	0.00456838	0.000547254	0.00337042	0.00242694	0.00400474	0.00180769
k__Bacteria | p__Proteobacteria | c__Gammaproteobacteria | o__Pseudomonadales | f__Pseudomonadaceae | g__Pseudomonas | s__Pseudomonas mandelii	0.0037356	0.00340249	0.00431458	0.000245868	0.00323877	0.00297449	0.00318989	0.000680843
k__Bacteria | p__Bacteroidetes | c__Bacteroidia | o__Bacteroidales | f__Prevotellaceae | g__Prevotella | s__Prevotella intermedia	0.00119761	0.000444148	0.00316456	0.00659084	0.00219389	0.0010655	0.00486384	0.00763494
k__Bacteria | p__Firmicutes | c__Bacilli | o__Lactobacillales | f__Streptococcaceae | g__Streptococcus | s__Streptococcus pyogenes	0.000428286	0.00141969	0.00338663	0.00610704	0.000338324	0.0022793	0.004651	0.0150877
k__Bacteria | p__Firmicutes | c__Negativicutes | o__Selenomonadales | f__Selenomonadaceae | g__Selenomonas | s__	0.000285524	2.38e-05	6.34e-05	0.00979506	0.000469778	8.24e-05	7.41e-05	0.00884947
k__Bacteria | p__Firmicutes | c__Bacilli | o__Lactobacillales | f__Streptococcaceae | g__Streptococcus | s__Streptococcus anginosus	0.00306145	0.00601186	0.000428286	0.000372767	0.00779839	0.0156801	0.000406839	0.000515668
k__Bacteria | p__Proteobacteria | c__Gammaproteobacteria | o__Pseudomonadales | f__Pseudomonadaceae | g__Pseudomonas | s__Pseudomonas sp. K2W31S-8	0.00351353	0.0026173	0.00355319	0.000111037	0.00307317	0.00197879	0.00304622	0.000329278
k__Bacteria | p__Bacteroidetes | c__Bacteroidia | o__Bacteroidales | f__Prevotellaceae | g__Prevotella | s__Prevotella melaninogenica	0.00335491	0.000404492	0.00169728	0.00349767	0.00598564	0.00102837	0.00158471	0.0039334
k__Bacteria | p__Proteobacteria | c__Alphaproteobacteria | o__Rhizobiales | f__Bradyrhizobiaceae | g__ | s__	0.00288696	0.00157831	0.00379112	0.00026173	0.00376574	0.00139196	0.00355204	0.000665759
k__Bacteria | p__Proteobacteria | c__Epsilonproteobacteria | o__Campylobacterales | f__Campylobacteraceae | g__Campylobacter | s__Campylobacter curvus	0	0.000237937	0.000317249	0.00782018	0	0.000318257	0.000428206	0.00671882
k__Bacteria | p__Proteobacteria | c__Gammaproteobacteria | o__Pasteurellales | f__Pasteurellaceae | g__Haemophilus | s__Haemophilus sp. oral taxon 036	0.00337077	0.00250627	0.00152279	0.000872434	0.0090124	0.00562773	0.0021274	0.000838434
k__Bacteria | p__Proteobacteria | c__Gammaproteobacteria | o__Enterobacterales | f__Hafniaceae | g__Edwardsiella | s__Edwardsiella ictaluri	0.00245868	0.00291076	0.00239523	0.00026173	0.00383024	0.00557054	0.00416616	0.00020342
k__Bacteria | p__Proteobacteria | c__Gammaproteobacteria | o__Pasteurellales | f__Pasteurellaceae | g__Aggregatibacter | s__	7.14e-05	6.34e-05	0.000222074	0.00728086	0.000129133	8.45e-05	0.000273243	0.00523382
k__Bacteria | p__Proteobacteria | c__Gammaproteobacteria | o__Pasteurellales | f__Pasteurellaceae | g__Aggregatibacter | s__Aggregatibacter actinomycetemcomitans	0.000166556	0.000301386	0.00339456	0.00351353	0.000230018	0.000642736	0.00483246	0.00281149
k__Bacteria | p__Firmicutes | c__Bacilli | o__Lactobacillales | f__Lactobacillaceae | g__Lactobacillus | s__Lactobacillus crispatus	0.00609911	0.000190349	0.000999334	4.76e-05	0.0112363	0.000630011	0.00189721	0.000164847
k__Bacteria | p__Proteobacteria | c__Gammaproteobacteria | o__Pseudomonadales | f__Pseudomonadaceae | g__Pseudomonas | s__Pseudomonas fragi	0.00264903	0.00194315	0.00229212	0.000118968	0.00247681	0.00182687	0.00176404	0.0003564
k__Bacteria | p__Proteobacteria | c__ | o__ | f__ | g__ | s__	0.00180832	0.00196694	0.0021335	0.000808984	0.00118178	0.00201215	0.00155937	0.000606707
k__Bacteria | p__Firmicutes | c__Clostridia | o__Clostridiales | f__Lachnospiraceae | g__Lachnoanaerobaculum | s__Lachnoanaerobaculum umeaense	0.00211764	0.00032518	0.000721741	0.00341042	0.00363053	0.000525162	0.000964175	0.0057537
k__Bacteria | p__Firmicutes | c__Bacilli | o__Lactobacillales | f__Streptococcaceae | g__Streptococcus | s__Streptococcus infantarius	0.00032518	0.000832778	0.00195108	0.00335491	0.000338222	0.00120601	0.00245197	0.00913191
k__Bacteria | p__Firmicutes | c__Negativicutes | o__Veillonellales | f__Veillonellaceae | g__Dialister | s__Dialister pneumosintes	0.00246661	0.00026173	0.00165763	0.00189556	0.00436814	0.000433541	0.00333728	0.00322535
k__Bacteria | p__Bacteroidetes | c__Bacteroidia | o__Bacteroidales | f__Prevotellaceae | g__Prevotella | s__Prevotella jejuni	0.00429079	0.000206212	0.000515529	0.00109451	0.00794968	0.000300512	0.000727616	0.00101902
k__Bacteria | p__Firmicutes | c__Negativicutes | o__Selenomonadales | f__Selenomonadaceae | g__Selenomonas | s__Selenomonas sp. oral taxon 136	5.55e-05	0	8.72e-05	0.00595635	0.000143242	0	0.000103134	0.00592151
k__Bacteria | p__ | c__ | o__ | f__ | g__ | s__	0.00104692	0.00071381	0.00091209	0.00338663	0.000938678	0.000482745	0.000726483	0.00226044
k__Bacteria | p__Proteobacteria | c__Gammaproteobacteria | o__Pasteurellales | f__Pasteurellaceae | g__Histophilus | s__Histophilus somni	0.00038863	0.000959678	0.00142762	0.00319628	0.000525162	0.00129194	0.00186017	0.00230231
k__Bacteria | p__Proteobacteria | c__Alphaproteobacteria | o__Rhizobiales | f__Rhizobiaceae | g__Ensifer | s__Ensifer adhaerens	0.00214143	0.00106278	0.00263316	0.000118968	0.00270613	0.000609865	0.00248229	0.000412118
k__Bacteria | p__Proteobacteria | c__Gammaproteobacteria | o__Pseudomonadales | f__Pseudomonadaceae | g__Pseudomonas | s__Pseudomonas sp. UW4	0.00180039	0.0016259	0.00230798	0.000190349	0.0014322	0.00140726	0.00161268	0.000575358
k__Bacteria | p__Fusobacteria | c__Fusobacteriia | o__Fusobacteriales | f__Leptotrichiaceae | g__Leptotrichia | s__Leptotrichia sp. oral taxon 212	0	0.000111037	0.000285524	0.00498081	0	0.000217915	0.000401747	0.00537568
k__Bacteria | p__Firmicutes | c__Bacilli | o__Lactobacillales | f__Lactobacillaceae | g__Lactobacillus | s__Lactobacillus johnsonii	0.00506805	4.76e-05	0.000158624	2.38e-05	0.00927196	0.000164847	0.000264047	8.24e-05
k__Bacteria | p__Bacteroidetes | c__Bacteroidia | o__Bacteroidales | f__Prevotellaceae | g__Prevotella | s__Prevotella ruminicola	0.000793122	0.000364836	0.000348974	0.0037594	0.00140777	0.000511459	0.000515468	0.00433883
k__Bacteria | p__Firmicutes | c__Bacilli | o__Bacillales | f__ | g__Gemella | s__Gemella morbillorum	0.000118968	0.00111037	0.00300593	0.00102313	0.000152523	0.00263423	0.00420661	0.000947519
k__Bacteria | p__Proteobacteria | c__Epsilonproteobacteria | o__Campylobacterales | f__Campylobacteraceae | g__Campylobacter | s__Campylobacter ureolyticus	6.34e-05	0.000269661	0.00032518	0.00437803	0.000117152	0.000280676	0.000472327	0.00466894
k__Bacteria | p__Firmicutes | c__Bacilli | o__Lactobacillales | f__Streptococcaceae | g__Streptococcus | s__Streptococcus oralis	0.000230005	0.000396561	0.00156245	0.00277593	0.000273619	0.000910022	0.00204629	0.00698785
k__Bacteria | p__Bacteroidetes | c__Bacteroidia | o__Bacteroidales | f__ | g__ | s__	0.000428286	0.000753466	0.000888297	0.00285524	0.000305045	0.00136749	0.00095807	0.00217638
k__Bacteria | p__Proteobacteria | c__Gammaproteobacteria | o__Pasteurellales | f__Pasteurellaceae | g__Glaesserella | s__Glaesserella parasuis	0.000118968	0.000158624	0.00091209	0.00346594	0.000195155	0.000463306	0.00121033	0.00232615
k__Bacteria | p__Proteobacteria | c__Betaproteobacteria | o__Burkholderiales | f__Comamonadaceae | g__Variovorax | s__	0.00146728	0.000967609	0.00215729	3.17e-05	0.00161438	0.000760134	0.00147239	8.45e-05
k__Bacteria | p__Firmicutes | c__Clostridia | o__Clostridiales | f__ | g__ | s__	0.00172108	0.000721741	0.000206212	0.00189556	0.00238143	0.000624047	0.000246298	0.00200441
k__Bacteria | p__Proteobacteria | c__Betaproteobacteria | o__Neisseriales | f__Neisseriaceae | g__Neisseria | s__Neisseria meningitidis	3.17e-05	0.000618635	0.00125313	0.0022366	6.2e-05	0.00190587	0.00166034	0.00246504
k__Bacteria | p__Proteobacteria | c__Gammaproteobacteria | o__Pseudomonadales | f__Pseudomonadaceae | g__Pseudomonas | s__Pseudomonas sp. SWI6	0.00133245	0.00103106	0.00155452	0.000222074	0.00137263	0.00113909	0.00133142	0.000684311
k__Bacteria | p__Proteobacteria | c__Gammaproteobacteria | o__Enterobacterales | f__Enterobacteriaceae | g__Enterobacter | s__Enterobacter cloacae	0.00127693	0.00119761	0.00146728	0.000166556	0.00139374	0.00301036	0.0024103	0.000172774
k__Bacteria | p__Firmicutes | c__Negativicutes | o__Selenomonadales | f__Selenomonadaceae | g__Selenomonas | s__Selenomonas sp. oral taxon 126	6.34e-05	7.93e-06	3.97e-05	0.00393388	0.000191786	2.75e-05	7.55e-05	0.00308757
k__Bacteria | p__Proteobacteria | c__Betaproteobacteria | o__Burkholderiales | f__Alcaligenaceae | g__Achromobacter | s__Achromobacter xylosoxidans	0.001499	0.000642429	0.00176073	5.55e-05	0.00201206	0.00052149	0.00171962	8.57e-05
k__Bacteria | p__Firmicutes | c__ | o__ | f__ | g__ | s__	0.00097554	0.000404492	0.00058691	0.00195108	0.00138524	0.000380969	0.00052103	0.00163014
k__Bacteria | p__Firmicutes | c__Negativicutes | o__Veillonellales | f__Veillonellaceae | g__Veillonella | s__	0.000222074	0.000301386	0.000531392	0.00283938	0.000322965	0.00047645	0.000679632	0.00213622
k__Bacteria | p__Candidatus Saccharibacteria | c__ | o__ | f__ | g__ | s__Candidatus Saccharibacteria oral taxon TM7x	2.38e-05	7.14e-05	0.000245868	0.00351353	5.92e-05	0.000177476	0.000333317	0.005174
k__Bacteria | p__Proteobacteria | c__Betaproteobacteria | o__Burkholderiales | f__Comamonadaceae | g__ | s__	0.000920022	0.000658291	0.00149107	0.00071381	0.000965775	0.000449091	0.00112783	0.00105163
k__Bacteria | p__Firmicutes | c__Clostridia | o__Clostridiales | f__Lachnospiraceae | g__ | s__	0.0022366	0.0001269	0.000317249	0.00109451	0.00404087	0.000123982	0.000638236	0.00111473
k__Bacteria | p__Firmicutes | c__Bacilli | o__Lactobacillales | f__Streptococcaceae | g__Streptococcus | s__Streptococcus parasanguinis	2.38e-05	0.000341042	0.000460011	0.00291076	5.92e-05	0.000375161	0.000541186	0.00981432
k__Bacteria | p__Proteobacteria | c__Betaproteobacteria | o__Neisseriales | f__Neisseriaceae | g__Neisseria | s__Neisseria elongata	1.59e-05	3.97e-05	0.000237937	0.0033787	3.7e-05	0.000137373	0.00039659	0.00274631
k__Bacteria | p__Proteobacteria | c__Gammaproteobacteria | o__Xanthomonadales | f__Xanthomonadaceae | g__Stenotrophomonas | s__	0.00155452	0.000531392	0.00143555	7.93e-05	0.00208333	0.000531397	0.00111026	0.000274746
k__Bacteria | p__Proteobacteria | c__Betaproteobacteria | o__Neisseriales | f__Neisseriaceae | g__ | s__	0.000111037	0.000467942	0.00065036	0.00225247	0.00023254	0.00156201	0.000976375	0.00186076
k__Bacteria | p__Firmicutes | c__Bacilli | o__Lactobacillales | f__Lactobacillaceae | g__Lactobacillus | s__Lactobacillus salivarius	0.000467942	3.17e-05	0.000230005	0.00275213	0.000852677	6.2e-05	0.000258133	0.00941416
k__Bacteria | p__Bacteroidetes | c__Bacteroidia | o__Bacteroidales | f__Prevotellaceae | g__Prevotella | s__Prevotella sp. oral taxon 299	0.000348974	0.000111037	0.000412423	0.00249833	0.000639525	0.000246298	0.000345151	0.00263385
k__Bacteria | p__Bacteroidetes | c__Bacteroidia | o__Bacteroidales | f__Prevotellaceae | g__Prevotella | s__Prevotella enoeca	0.000253799	5.55e-05	0.000182418	0.00286317	0.00043583	0.000131241	0.000245041	0.00254005
k__Bacteria | p__Proteobacteria | c__Gammaproteobacteria | o__Pseudomonadales | f__Pseudomonadaceae | g__Pseudomonas | s__Pseudomonas libanensis	0.0011421	0.00097554	0.00116589	7.93e-06	0.000994895	0.000907568	0.000982506	2.75e-05
k__Bacteria | p__Proteobacteria | c__Gammaproteobacteria | o__Xanthomonadales | f__Xanthomonadaceae | g__Stenotrophomonas | s__Stenotrophomonas maltophilia	0.00117382	0.000602773	0.00138796	0.000118968	0.00120136	0.000585759	0.00094607	0.000147024
k__Bacteria | p__Proteobacteria | c__Gammaproteobacteria | o__Pseudomonadales | f__Pseudomonadaceae | g__Pseudomonas | s__Pseudomonas mucidolens	0.00127693	0.000666223	0.00122934	8.72e-05	0.00103741	0.000633921	0.00113302	0.00030222
k__Bacteria | p__Proteobacteria | c__Gammaproteobacteria | o__Pasteurellales | f__Pasteurellaceae | g__Mannheimia | s__Mannheimia varigena	0.000206212	0.000134831	0.00032518	0.00257765	0.000256132	0.000179016	0.000400635	0.00222001
k__Bacteria | p__Proteobacteria | c__Gammaproteobacteria | o__Pseudomonadales | f__Pseudomonadaceae | g__Pseudomonas | s__Pseudomonas citronellolis	0.00100727	0.000951746	0.0011421	8.72e-05	0.000909683	0.000757059	0.000931634	0.000212656
k__Bacteria | p__Proteobacteria | c__Gammaproteobacteria | o__Pseudomonadales | f__Pseudomonadaceae | g__Pseudomonas | s__Pseudomonas brenneri	0.000880365	0.000943815	0.00131658	2.38e-05	0.000995826	0.00106869	0.00085304	4.3e-05
k__Bacteria | p__Bacteroidetes | c__Bacteroidia | o__Bacteroidales | f__Tannerellaceae | g__Tannerella | s__Tannerella sp. oral taxon HOT-286	1.59e-05	7.93e-06	4.76e-05	0.00307731	5.49e-05	2.75e-05	7.59e-05	0.00340757
k__Bacteria | p__Proteobacteria | c__Gammaproteobacteria | o__Pasteurellales | f__Pasteurellaceae | g__Mannheimia | s__Mannheimia haemolytica	0.000499667	0.000880365	0.00110244	0.000578979	0.000773336	0.000901194	0.00166461	0.000625365
k__Bacteria | p__Bacteroidetes | c__Flavobacteriia | o__Flavobacteriales | f__Flavobacteriaceae | g__Capnocytophaga | s__Capnocytophaga leadbetteri	0.0001269	5.55e-05	0.000198281	0.00267282	0.000230762	0.000164639	0.000254923	0.00609813
k__Bacteria | p__Fusobacteria | c__Fusobacteriia | o__Fusobacteriales | f__Leptotrichiaceae | g__Leptotrichia | s__	1.59e-05	7.93e-06	0	0.00291869	5.49e-05	2.75e-05	0	0.00263985
k__Bacteria | p__Proteobacteria | c__Alphaproteobacteria | o__Rhizobiales | f__Phyllobacteriaceae | g__Aminobacter | s__Aminobacter sp. MSH1	0.00126899	0.000460011	0.0011183	7.14e-05	0.00172862	0.000324238	0.000987522	0.000195155
k__Bacteria | p__Firmicutes | c__Bacilli | o__Lactobacillales | f__Streptococcaceae | g__Streptococcus | s__Streptococcus mitis	9.52e-05	0.000230005	0.00210177	0.000475873	0.000107371	0.000709277	0.00290172	0.00103942
k__Bacteria | p__Proteobacteria | c__Gammaproteobacteria | o__Pseudomonadales | f__Pseudomonadaceae | g__Pseudomonas | s__Pseudomonas guangdongensis	0.000888297	0.00103899	0.000943815	3.17e-05	0.000914085	0.00117792	0.000878366	0.000109898
k__Bacteria | p__Firmicutes | c__Bacilli | o__Lactobacillales | f__Streptococcaceae | g__Streptococcus | s__Streptococcus sp. NPS 308	8.72e-05	0.000475873	0.00102313	0.00130865	0.000183559	0.000959502	0.00145257	0.00420517
k__Bacteria | p__Proteobacteria | c__Gammaproteobacteria | o__Enterobacterales | f__Yersiniaceae | g__Yersinia | s__Yersinia enterocolitica	0.000666223	0.00077726	0.00132451	7.14e-05	0.000728229	0.00177306	0.0017766	0.000115678
k__Bacteria | p__Bacteroidetes | c__Bacteroidia | o__Bacteroidales | f__Porphyromonadaceae | g__Porphyromonas | s__Porphyromonas gingivalis	7.93e-06	0.000420355	0.000674154	0.00166556	2.75e-05	0.0011058	0.000976059	0.00124985
k__Bacteria | p__Firmicutes | c__Bacilli | o__Lactobacillales | f__Streptococcaceae | g__Streptococcus | s__Streptococcus suis	0.0001269	0.000245868	0.000935884	0.00141176	0.000130455	0.000563	0.00125139	0.0032869
k__Bacteria | p__Proteobacteria | c__Betaproteobacteria | o__Neisseriales | f__Neisseriaceae | g__Eikenella | s__Eikenella corrodens	0	7.93e-06	7.93e-05	0.00256178	0	2.75e-05	0.000171378	0.00497306
k__Bacteria | p__Proteobacteria | c__Gammaproteobacteria | o__Pseudomonadales | f__Pseudomonadaceae | g__Pseudomonas | s__Pseudomonas sp. MT-1	0.000816916	0.000697947	0.00105485	2.38e-05	0.000675988	0.000738707	0.00100679	5.92e-05
k__Bacteria | p__Firmicutes | c__Bacilli | o__Lactobacillales | f__Lactobacillaceae | g__Lactobacillus | s__Lactobacillus gasseri	0.00210177	7.93e-05	0.000142762	0.000253799	0.00406221	0.000217915	0.000296836	0.000849654
k__Bacteria | p__Proteobacteria | c__Gammaproteobacteria | o__Pasteurellales | f__Pasteurellaceae | g__Gallibacterium | s__	3.97e-05	4.76e-05	0.000166556	0.00230798	0.000137373	0.000137622	0.000247271	0.00232957
k__Bacteria | p__Proteobacteria | c__Betaproteobacteria | o__Neisseriales | f__Neisseriaceae | g__Neisseria | s__Neisseria sicca	7.93e-06	9.52e-05	0.000118968	0.00230005	2.75e-05	0.000329695	0.000195155	0.00416102
k__Bacteria | p__Proteobacteria | c__Gammaproteobacteria | o__Pasteurellales | f__Pasteurellaceae | g__Actinobacillus | s__Actinobacillus pleuropneumoniae	0.000214143	0.000737604	0.000848641	0.000626566	0.000243918	0.000820858	0.00101006	0.000638397
k__Bacteria | p__Firmicutes | c__Bacilli | o__Bacillales | f__Bacillaceae | g__Bacillus | s__Bacillus cereus	0.000436217	0.000237937	0.000626566	0.00111037	0.000663694	0.000212817	0.000520437	0.000796633
k__Bacteria | p__Proteobacteria | c__Alphaproteobacteria | o__Rhizobiales | f__Phyllobacteriaceae | g__ | s__	0.000904159	0.000420355	0.000991403	9.52e-05	0.00119873	0.000347825	0.000905145	0.000275245
k__Bacteria | p__Firmicutes | c__Bacilli | o__Lactobacillales | f__ | g__ | s__	0.000134831	0.000396561	0.00144348	0.00038863	0.000196557	0.00096193	0.00207442	0.000594308
k__Bacteria | p__Firmicutes | c__Bacilli | o__Lactobacillales | f__Streptococcaceae | g__Streptococcus | s__Streptococcus pneumoniae	0.000118968	0.000356905	0.00112623	0.000745535	0.000162963	0.000581232	0.00153563	0.00194832
k__Bacteria | p__Proteobacteria | c__Betaproteobacteria | o__Burkholderiales | f__Comamonadaceae | g__Variovorax | s__Variovorax boronicumulans	0.000578979	0.000293455	0.00103106	0.000428286	0.000682051	0.000267532	0.000899098	0.000757602
k__Bacteria | p__Proteobacteria | c__Gammaproteobacteria | o__Vibrionales | f__Vibrionaceae | g__Vibrio | s__Vibrio rumoiensis	0.000785191	0.000634498	0.00071381	0.000190349	0.000755016	0.000621236	0.000617469	0.000266118
k__Bacteria | p__Firmicutes | c__Bacilli | o__Lactobacillales | f__Lactobacillaceae | g__Lactobacillus | s__Lactobacillus reuteri	0.00122141	0.000150693	0.000404492	0.000523461	0.0021339	0.000522017	0.000898449	0.00178356
k__Bacteria | p__Proteobacteria | c__Alphaproteobacteria | o__Rhizobiales | f__Bartonellaceae | g__Bartonella | s__Bartonella sp. Raccoon60	0.000626566	0.000697947	0.000816916	0.000118968	0.000622726	0.000617247	0.000757557	0.000215222
k__Bacteria | p__Proteobacteria | c__Betaproteobacteria | o__Burkholderiales | f__Comamonadaceae | g__Variovorax | s__Variovorax paradoxus	0.000864503	0.000277593	0.00104692	5.55e-05	0.000834126	0.000216493	0.000915585	0.000192322
k__Bacteria | p__Proteobacteria | c__Epsilonproteobacteria | o__Campylobacterales | f__Helicobacteraceae | g__Helicobacter | s__Helicobacter cetorum	0.000594842	0.0011183	0.000507598	0	0.000693624	0.000806691	0.000983518	0
k__Bacteria | p__Proteobacteria | c__Gammaproteobacteria | o__Pasteurellales | f__Pasteurellaceae | g__Haemophilus | s__[Haemophilus] ducreyi	3.97e-05	7.93e-05	0.000134831	0.00195108	0.000110831	0.000189627	0.000223972	0.00203945
k__Bacteria | p__Proteobacteria | c__Gammaproteobacteria | o__Pasteurellales | f__Pasteurellaceae | g__Actinobacillus | s__	0.000237937	0.000475873	0.000571048	0.000888297	0.000251808	0.00068391	0.0007516	0.00107167
k__Bacteria | p__Firmicutes | c__Negativicutes | o__Veillonellales | f__Veillonellaceae | g__Megasphaera | s__	3.97e-05	0.000103106	7.93e-06	0.00199867	8.57e-05	0.000164639	2.75e-05	0.00542139
k__Bacteria | p__Firmicutes | c__Clostridia | o__Clostridiales | f__Peptostreptococcaceae | g__Clostridioides | s__Clostridioides difficile	0.000816916	0.000158624	0.000729672	0.000420355	0.00139137	0.000379254	0.00103492	0.000497792
k__Bacteria | p__Proteobacteria | c__Alphaproteobacteria | o__Sphingomonadales | f__Sphingomonadaceae | g__Sphingomonas | s__	0.000682085	0.000341042	0.0010152	0	0.000714338	0.000304933	0.000988529	0
k__Bacteria | p__Proteobacteria | c__Gammaproteobacteria | o__Aeromonadales | f__Aeromonadaceae | g__Aeromonas | s__Aeromonas rivipollensis	0.000214143	0.000222074	0.000404492	0.00118968	0.00019933	0.000247964	0.000383124	0.000860409
k__Bacteria | p__Proteobacteria | c__Gammaproteobacteria | o__Enterobacterales | f__Enterobacteriaceae | g__Klebsiella | s__	0.000840709	0.000951746	0.000206212	0	0.00193645	0.00193013	0.000539662	0
k__Bacteria | p__Firmicutes | c__Negativicutes | o__Veillonellales | f__Veillonellaceae | g__Dialister | s__Dialister massiliensis	0.000245868	9.52e-05	0.000134831	0.00151486	0.000482674	0.000114785	0.000216493	0.00298288
k__Bacteria | p__Proteobacteria | c__Alphaproteobacteria | o__Rhizobiales | f__Bradyrhizobiaceae | g__Bradyrhizobium | s__	0.000499667	0.000134831	0.00119761	0.000134831	0.00063148	0.000216493	0.00130967	0.000354856
k__Bacteria | p__Firmicutes | c__Bacilli | o__Lactobacillales | f__Lactobacillaceae | g__Lactobacillus | s__Lactobacillus helveticus	0.00136417	6.34e-05	0.000404492	7.93e-05	0.00266438	0.000219796	0.000763692	0.000274746
k__Bacteria | p__Proteobacteria | c__Alphaproteobacteria | o__ | f__ | g__ | s__	0.00058691	0.00058691	0.000666223	3.97e-05	0.000748123	0.000901841	0.000530686	0.000110831
k__Bacteria | p__Firmicutes | c__Bacilli | o__Lactobacillales | f__Streptococcaceae | g__Streptococcus | s__Streptococcus sp. 'group B'	3.17e-05	0.000150693	0.000555185	0.00105485	6.2e-05	0.00030222	0.000721222	0.00237831
k__Bacteria | p__Proteobacteria | c__Gammaproteobacteria | o__Enterobacterales | f__Enterobacteriaceae | g__Klebsiella | s__Klebsiella variicola	0.000610704	0.000705879	0.000372767	7.93e-05	0.00119389	0.00145162	0.000366275	0.000161483
k__Bacteria | p__Fusobacteria | c__Fusobacteriia | o__Fusobacteriales | f__Leptotrichiaceae | g__Leptotrichia | s__Leptotrichia sp. oral taxon 498	1.59e-05	0	0	0.00174487	5.49e-05	0	0	0.00153482
k__Bacteria | p__Proteobacteria | c__Gammaproteobacteria | o__Vibrionales | f__Vibrionaceae | g__Photobacterium | s__	0.000317249	0.000563117	0.000666223	0.000190349	0.000335472	0.000452743	0.000503617	0.000292645
k__Bacteria | p__Proteobacteria | c__Gammaproteobacteria | o__Pseudomonadales | f__Moraxellaceae | g__Moraxella | s__Moraxella catarrhalis	3.97e-05	0.000555185	0.000729672	0.00038863	9.48e-05	0.00183514	0.00101646	0.000880239
k__Bacteria | p__Firmicutes | c__Negativicutes | o__Selenomonadales | f__Selenomonadaceae | g__Selenomonas | s__Selenomonas sp. oral taxon 478	0	0	3.17e-05	0.00166556	0	0	7.41e-05	0.00210658
k__Bacteria | p__Bacteroidetes | c__Bacteroidia | o__Bacteroidales | f__Prevotellaceae | g__Prevotella | s__Prevotella fusca	0.000769328	5.55e-05	0.000412423	0.00045208	0.00147358	0.000137373	0.000437716	0.000700711
k__Bacteria | p__Proteobacteria | c__Alphaproteobacteria | o__Rhizobiales | f__Methylobacteriaceae | g__Methylobacterium | s__	0.000531392	0.00045208	0.000705879	0	0.000570266	0.000546172	0.000587339	0
k__Bacteria | p__Firmicutes | c__Bacilli | o__Lactobacillales | f__Streptococcaceae | g__Streptococcus | s__Streptococcus agalactiae	5.55e-05	0.000237937	0.00045208	0.000935884	8.57e-05	0.000361846	0.000650747	0.0020764
k__Bacteria | p__Proteobacteria | c__Alphaproteobacteria | o__Sphingomonadales | f__Sphingomonadaceae | g__Sphingobium | s__Sphingobium sp. YG1	0.000729672	0.000309318	0.00058691	4.76e-05	0.000858332	0.000269577	0.000575119	0.000164847
k__Bacteria | p__Proteobacteria | c__Gammaproteobacteria | o__Pseudomonadales | f__Pseudomonadaceae | g__Pseudomonas | s__Pseudomonas sp. S09G 359	0.000610704	0.000380699	0.000658291	2.38e-05	0.000618746	0.000369725	0.00050924	8.24e-05
k__Bacteria | p__Firmicutes | c__Clostridia | o__Clostridiales | f__Lachnospiraceae | g__Lachnoclostridium | s__	0.0011183	0	0.000198281	0.000348974	0.00198777	0	0.00038384	0.000698603
k__Bacteria | p__Firmicutes | c__Bacilli | o__Lactobacillales | f__Carnobacteriaceae | g__Jeotgalibaca | s__Jeotgalibaca sp. PTS2502	4.76e-05	0.000245868	0.000991403	0.000348974	8.61e-05	0.000564461	0.00129385	0.000598278
k__Bacteria | p__Cyanobacteria | c__ | o__Synechococcales | f__Synechococcaceae | g__Synechococcus | s__Synechococcus sp. PCC 7336	0	0	0	0.0016259	0	0	0	0.00563228
k__Bacteria | p__Firmicutes | c__Bacilli | o__Lactobacillales | f__Streptococcaceae | g__Streptococcus | s__Streptococcus thermophilus	2.38e-05	0.000158624	0.000515529	0.000927953	4.3e-05	0.000130455	0.00069402	0.00291775
k__Bacteria | p__Bacteroidetes | c__Bacteroidia | o__Bacteroidales | f__Bacteroidaceae | g__Bacteroides | s__Bacteroides ovatus	0.000285524	0.000190349	0.000856572	0.000269661	0.000578213	0.000431399	0.00168503	0.000382497
k__Bacteria | p__Proteobacteria | c__Gammaproteobacteria | o__Enterobacterales | f__Enterobacteriaceae | g__Klebsiella | s__Klebsiella quasipneumoniae	0.000690016	0.000872434	3.17e-05	0	0.00189357	0.0022075	0.000109898	0
k__Bacteria | p__Proteobacteria | c__Alphaproteobacteria | o__Rhizobiales | f__Phyllobacteriaceae | g__Mesorhizobium | s__Mesorhizobium oceanicum	0.00071381	0.000206212	0.00065036	1.59e-05	0.000936483	0.00015094	0.000585056	5.49e-05
k__Bacteria | p__Firmicutes | c__Clostridia | o__Clostridiales | f__Peptostreptococcaceae | g__Acetoanaerobium | s__Acetoanaerobium sticklandii	0.000658291	0.000182418	0.000396561	0.000341042	0.0012399	0.000270593	0.000541186	0.00053909
k__Bacteria | p__Proteobacteria | c__Betaproteobacteria | o__Neisseriales | f__Neisseriaceae | g__Neisseria | s__Neisseria lactamica	7.93e-06	7.14e-05	0.000230005	0.00126899	2.75e-05	0.00012259	0.000345449	0.00125172
k__Bacteria | p__Proteobacteria | c__Gammaproteobacteria | o__Pseudomonadales | f__Pseudomonadaceae | g__Pseudomonas | s__Pseudomonas balearica	0.000475873	0.000420355	0.000626566	1.59e-05	0.000614126	0.000555638	0.000563	5.49e-05
k__Bacteria | p__Proteobacteria | c__Gammaproteobacteria | o__Pseudomonadales | f__ | g__ | s__	0.000483804	0.000460011	0.000467942	0.000111037	0.000474067	0.000531978	0.000574582	0.000225346
k__Bacteria | p__Actinobacteria | c__Actinobacteria | o__Corynebacteriales | f__Nocardiaceae | g__Rhodococcus | s__	0.00071381	0.000206212	0.000555185	0	0.000962501	0.000292176	0.000541186	0
k__Bacteria | p__Firmicutes | c__Bacilli | o__Lactobacillales | f__Lactobacillaceae | g__Lactobacillus | s__Lactobacillus delbrueckii	0.00107865	7.14e-05	0.000309318	1.59e-05	0.00203251	0.000219015	0.000511928	5.49e-05
k__Bacteria | p__Proteobacteria | c__Betaproteobacteria | o__Burkholderiales | f__Alcaligenaceae | g__ | s__	0.000523461	0.000372767	0.000467942	0.000103106	0.000587397	0.00031555	0.000381689	0.000137373
k__Bacteria | p__Proteobacteria | c__Gammaproteobacteria | o__Pseudomonadales | f__Moraxellaceae | g__Moraxella | s__	2.38e-05	0.000436217	0.000705879	0.000277593	8.24e-05	0.0015111	0.00110729	0.000542136
k__Bacteria | p__Tenericutes | c__Mollicutes | o__Mycoplasmatales | f__Mycoplasmataceae | g__Mycoplasma | s__	2.38e-05	3.97e-05	0.00106278	0.000301386	5.92e-05	7.55e-05	0.000899098	0.000527314
k__Bacteria | p__Firmicutes | c__Tissierellia | o__Tissierellales | f__Peptoniphilaceae | g__Parvimonas | s__Parvimonas micra	0.000237937	9.52e-05	0.000920022	0.000158624	0.000379616	0.000272236	0.00115238	0.000328025
k__Bacteria | p__Proteobacteria | c__Alphaproteobacteria | o__Rhizobiales | f__Bartonellaceae | g__Bartonella | s__	0.000555185	0.00026173	0.000555185	3.17e-05	0.000514669	0.000190889	0.000485014	0.000109898
k__Bacteria | p__Proteobacteria | c__Gammaproteobacteria | o__Pseudomonadales | f__Moraxellaceae | g__Moraxella | s__Moraxella bovoculi	0	0.000348974	0.000745535	0.000293455	0	0.00120888	0.000973842	0.000643536
k__Bacteria | p__Firmicutes | c__Negativicutes | o__Veillonellales | f__Veillonellaceae | g__Megasphaera | s__Megasphaera hexanoica	0	0	0	0.00138003	0	0	0	0.00342376
k__Bacteria | p__Proteobacteria | c__Gammaproteobacteria | o__Enterobacterales | f__Yersiniaceae | g__Yersinia | s__Yersinia frederiksenii	0.000301386	0.000420355	0.00058691	6.34e-05	0.000236055	0.000525162	0.000351065	9.37e-05
k__Bacteria | p__Firmicutes | c__Clostridia | o__Clostridiales | f__Peptostreptococcaceae | g__Paeniclostridium | s__Paeniclostridium sordellii	0.000682085	0.000245868	0.000436217	0	0.00129218	0.000595692	0.000801913	0
k__Bacteria | p__Firmicutes | c__Bacilli | o__Lactobacillales | f__Streptococcaceae | g__Streptococcus | s__Streptococcus cristatus	7.93e-05	0.000182418	0.000333111	0.00071381	0.000145382	0.000282504	0.000514135	0.000716257
k__Bacteria | p__Proteobacteria | c__Gammaproteobacteria | o__Enterobacterales | f__Enterobacteriaceae | g__ | s__Plautia stali symbiont	0.000515529	0.000499667	0.00026173	0	0.000808051	0.00131197	0.000475224	0
k__Bacteria | p__Bacteroidetes | c__Flavobacteriia | o__Flavobacteriales | f__Flavobacteriaceae | g__Capnocytophaga | s__Capnocytophaga sputigena	1.59e-05	7.93e-06	7.93e-06	0.00123727	5.49e-05	2.75e-05	2.75e-05	0.00173179
k__Bacteria | p__Proteobacteria | c__Betaproteobacteria | o__Burkholderiales | f__Alcaligenaceae | g__Achromobacter | s__	0.000467942	0.000237937	0.000467942	3.17e-05	0.000621402	0.000354953	0.00038384	6.2e-05
k__Bacteria | p__Proteobacteria | c__Gammaproteobacteria | o__Pseudomonadales | f__Pseudomonadaceae | g__Pseudomonas | s__Pseudomonas synxantha	0.000372767	0.000341042	0.000420355	5.55e-05	0.00042652	0.000270593	0.000458167	9.48e-05
k__Bacteria | p__Bacteroidetes | c__Bacteroidia | o__Bacteroidales | f__Porphyromonadaceae | g__Porphyromonas | s__Porphyromonas asaccharolytica	0	0.000150693	0.000269661	0.000737604	0	0.000192322	0.000440528	0.00120806
k__Bacteria | p__Firmicutes | c__Bacilli | o__Lactobacillales | f__Streptococcaceae | g__Streptococcus | s__Streptococcus dysgalactiae	3.97e-05	0.000118968	0.000420355	0.000578979	8.57e-05	0.00020342	0.000581704	0.00120076
k__Bacteria | p__Firmicutes | c__Bacilli | o__Lactobacillales | f__Carnobacteriaceae | g__Jeotgalibaca | s__	2.38e-05	0.000333111	0.000658291	0.0001269	4.3e-05	0.000832191	0.000979428	0.000410533
k__Bacteria | p__Proteobacteria | c__Gammaproteobacteria | o__Pseudomonadales | f__Pseudomonadaceae | g__Pseudomonas | s__Pseudomonas salegens	0.000237937	0.000372767	0.000499667	1.59e-05	0.000325927	0.000458167	0.000367771	5.49e-05
k__Bacteria | p__Proteobacteria | c__Alphaproteobacteria | o__Sphingomonadales | f__ | g__ | s__	0.000309318	0.000356905	0.00038863	7.14e-05	0.000408102	0.000493917	0.000320727	0.000141313
k__Bacteria | p__Proteobacteria | c__Epsilonproteobacteria | o__Campylobacterales | f__Helicobacteraceae | g__Helicobacter | s__Helicobacter acinonychis	0.000380699	0.000483804	0.00026173	0	0.00041979	0.000418726	0.000578391	0
k__Bacteria | p__Proteobacteria | c__Gammaproteobacteria | o__Enterobacterales | f__Yersiniaceae | g__Yersinia | s__Yersinia pestis	0.00038863	0.00045208	0.000269661	1.59e-05	0.000424585	0.000511928	0.000249619	5.49e-05
k__Bacteria | p__Proteobacteria | c__Gammaproteobacteria | o__Pseudomonadales | f__Pseudomonadaceae | g__Pseudomonas | s__Pseudomonas brassicacearum	0.000380699	0.000364836	0.000364836	1.59e-05	0.000451909	0.00033177	0.000371577	5.49e-05
k__Bacteria | p__Proteobacteria | c__Epsilonproteobacteria | o__Campylobacterales | f__Campylobacteraceae | g__Campylobacter | s__Campylobacter hyointestinalis	0	0	1.59e-05	0.00110244	0	0	3.7e-05	0.00180054
k__Bacteria | p__Proteobacteria | c__Gammaproteobacteria | o__Cardiobacteriales | f__Cardiobacteriaceae | g__Dichelobacter | s__Dichelobacter nodosus	0.000380699	0.000237937	0.000396561	0.000103106	0.000421747	0.000282625	0.000292176	0.000174356
k__Bacteria | p__Bacteroidetes | c__Flavobacteriia | o__Flavobacteriales | f__Flavobacteriaceae | g__Capnocytophaga | s__	7.93e-06	2.38e-05	0	0.00107865	2.75e-05	8.24e-05	0	0.00115595
k__Bacteria | p__Bacteroidetes | c__Bacteroidia | o__Bacteroidales | f__Tannerellaceae | g__Tannerella | s__	2.38e-05	0.000142762	0.00026173	0.000666223	5.92e-05	0.000436145	0.000365525	0.000707582
k__Bacteria | p__Firmicutes | c__Bacilli | o__Lactobacillales | f__Streptococcaceae | g__Streptococcus | s__Streptococcus gordonii	0	7.93e-06	4.76e-05	0.00103106	0	2.75e-05	8.61e-05	0.0022353
k__Bacteria | p__Firmicutes | c__Bacilli | o__Lactobacillales | f__Streptococcaceae | g__Streptococcus | s__Streptococcus salivarius	2.38e-05	4.76e-05	0.000309318	0.000697947	5.92e-05	0.000118318	0.00041807	0.0018581
k__Bacteria | p__Proteobacteria | c__Epsilonproteobacteria | o__Campylobacterales | f__Helicobacteraceae | g__Helicobacter | s__Helicobacter sp. MIT 01-6242	0.000523461	0.000404492	0.0001269	0	0.000657513	0.000365525	0.000293582	0
k__Bacteria | p__Proteobacteria | c__Gammaproteobacteria | o__Pseudomonadales | f__Pseudomonadaceae | g__Pseudomonas | s__Pseudomonas sp. B10	0.000301386	0.000285524	0.000436217	3.17e-05	0.000425311	0.00039555	0.000345449	0.000109898
k__Bacteria | p__Candidatus Saccharibacteria | c__ | o__ | f__ | g__ | s__	0	4.76e-05	7.93e-06	0.000983471	0	6.42e-05	2.75e-05	0.00258595
k__Bacteria | p__Bacteroidetes | c__Bacteroidia | o__Bacteroidales | f__Bacteroidaceae | g__Bacteroides | s__	0.000166556	0.000166556	0.000317249	0.000364836	0.00027859	0.00028444	0.000479035	0.00031128
k__Bacteria | p__Firmicutes | c__Bacilli | o__Bacillales | f__ | g__ | s__	0.000237937	0.000150693	0.000420355	0.000206212	0.000294049	0.000216493	0.000352528	0.000202236
k__Bacteria | p__Proteobacteria | c__Alphaproteobacteria | o__Rhodobacterales | f__Rhodobacteraceae | g__Paracoccus | s__Paracoccus mutanolyticus	0.000269661	3.17e-05	0.00071381	0	0.000491759	0.000109898	0.00163014	0
k__Bacteria | p__Firmicutes | c__Clostridia | o__Clostridiales | f__Lachnospiraceae | g__Butyrivibrio | s__Butyrivibrio fibrisolvens	3.17e-05	0	0.000118968	0.000856572	8.45e-05	0	0.000157829	0.000867557
k__Bacteria | p__Proteobacteria | c__Betaproteobacteria | o__Burkholderiales | f__Burkholderiaceae | g__Ralstonia | s__Ralstonia pickettii	0.000499667	0.000174487	0.000317249	1.59e-05	0.000704228	0.000139603	0.000363737	5.49e-05
k__Bacteria | p__Actinobacteria | c__Actinobacteria | o__Corynebacteriales | f__Corynebacteriaceae | g__Corynebacterium | s__	3.17e-05	2.38e-05	5.55e-05	0.000888297	6.2e-05	8.24e-05	0.000110831	0.00101484
k__Bacteria | p__Proteobacteria | c__Gammaproteobacteria | o__Pseudomonadales | f__Pseudomonadaceae | g__Pseudomonas | s__Pseudomonas sp. FGI182	0.000372767	0.000285524	0.000285524	5.55e-05	0.000352528	0.000286962	0.00024009	0.000137373
k__Bacteria | p__Firmicutes | c__Clostridia | o__Clostridiales | f__Lachnospiraceae | g__Butyrivibrio | s__	0.000824847	0	7.14e-05	7.93e-05	0.00152189	0	0.000115678	0.000166504
k__Bacteria | p__Proteobacteria | c__Gammaproteobacteria | o__Enterobacterales | f__Enterobacteriaceae | g__Escherichia | s__Escherichia albertii	0.000428286	0.000230005	0.00026173	5.55e-05	0.000843005	0.000796762	0.000566887	0.000164639
k__Bacteria | p__Firmicutes | c__Bacilli | o__Lactobacillales | f__Streptococcaceae | g__Streptococcus | s__Streptococcus sp. A12	0.000111037	0.000293455	0.000523461	4.76e-05	0.000214103	0.000325821	0.000652484	0.000164847
k__Bacteria | p__Proteobacteria | c__Gammaproteobacteria | o__Enterobacterales | f__Enterobacteriaceae | g__Enterobacter | s__Enterobacter asburiae	0.000269661	0.000245868	0.000341042	0.000111037	0.000415518	0.000654951	0.000627993	0.000225346
k__Bacteria | p__Firmicutes | c__Clostridia | o__Clostridiales | f__Lachnospiraceae | g__Butyrivibrio | s__Butyrivibrio proteoclasticus	0.000293455	3.17e-05	0.000142762	0.000491736	0.000592921	8.45e-05	0.000200874	0.000495097
k__Bacteria | p__Firmicutes | c__Clostridia | o__Clostridiales | f__Peptostreptococcaceae | g__ | s__	0.000237937	0.000230005	0.000372767	0.000118968	0.000436145	0.000276612	0.00047058	0.000230018
k__Bacteria | p__Proteobacteria | c__Gammaproteobacteria | o__Pasteurellales | f__Pasteurellaceae | g__Bibersteinia | s__Bibersteinia trehalosi	3.17e-05	0.000166556	0.000174487	0.000578979	8.45e-05	0.000324978	0.000259327	0.00063061
k__Bacteria | p__Proteobacteria | c__Epsilonproteobacteria | o__Campylobacterales | f__Campylobacteraceae | g__Campylobacter | s__Campylobacter hominis	0	0	2.38e-05	0.000927953	0	0	4.3e-05	0.00102997
k__Bacteria | p__Firmicutes | c__Bacilli | o__Lactobacillales | f__Lactobacillaceae | g__Lactobacillus | s__Lactobacillus fermentum	0	0	1.59e-05	0.000920022	0	0	3.7e-05	0.00306911
k__Bacteria | p__Firmicutes | c__Bacilli | o__Lactobacillales | f__Streptococcaceae | g__Streptococcus | s__Streptococcus sanguinis	0	7.93e-06	7.93e-05	0.000816916	0	2.75e-05	0.00012726	0.00187185
k__Bacteria | p__Proteobacteria | c__Epsilonproteobacteria | o__Campylobacterales | f__Campylobacteraceae | g__Campylobacter | s__Campylobacter sputorum	2.38e-05	6.34e-05	0	0.000816916	5.92e-05	0.000142521	0	0.00073996
k__Bacteria | p__Firmicutes | c__Bacilli | o__ | f__ | g__ | s__	0.000103106	9.52e-05	0.000333111	0.000364836	0.00014888	0.000114785	0.000418808	0.000388902
k__Bacteria | p__Proteobacteria | c__Epsilonproteobacteria | o__Campylobacterales | f__Helicobacteraceae | g__Helicobacter | s__Helicobacter saguini	0.000364836	0.000317249	0.000206212	0	0.000471236	0.000317825	0.000446101	0
k__Bacteria | p__Proteobacteria | c__Gammaproteobacteria | o__Enterobacterales | f__Erwiniaceae | g__Buchnera | s__Buchnera aphidicola	0.000253799	0.000206212	0.000412423	1.59e-05	0.000447023	0.000714338	0.000727475	5.49e-05
k__Bacteria | p__Proteobacteria | c__Gammaproteobacteria | o__Oceanospirillales | f__Halomonadaceae | g__Candidatus Carsonella | s__Candidatus Carsonella ruddii	0.000269661	0.000348974	0.000253799	1.59e-05	0.000277727	0.000396244	0.000196033	5.49e-05
k__Bacteria | p__Proteobacteria | c__Epsilonproteobacteria | o__Campylobacterales | f__Helicobacteraceae | g__Helicobacter | s__Helicobacter canadensis	0.000309318	0.00032518	0.000245868	0	0.000433541	0.000288275	0.000594308	0
k__Bacteria | p__Firmicutes | c__Bacilli | o__Bacillales | f__Staphylococcaceae | g__Staphylococcus | s__Staphylococcus aureus	0.0001269	0.000118968	0.000428286	0.000198281	9.37e-05	0.000257068	0.000484448	0.000254923
k__Bacteria | p__Proteobacteria | c__Gammaproteobacteria | o__Enterobacterales | f__Erwiniaceae | g__Erwinia | s__Erwinia sp. Ejp617	0.000301386	0.000245868	0.000230005	8.72e-05	0.000401406	0.000441695	0.000398575	0.000143242
k__Bacteria | p__Bacteroidetes | c__Bacteroidia | o__Bacteroidales | f__Bacteroidaceae | g__Bacteroides | s__Bacteroides cellulosilyticus	6.34e-05	0.000158624	0.000214143	0.000420355	0.000164013	0.000301879	0.000219015	0.000299483
k__Bacteria | p__Spirochaetes | c__Spirochaetia | o__Spirochaetales | f__Spirochaetaceae | g__Treponema | s__	0.000618635	0	8.72e-05	0.000150693	0.00118283	0	0.000204765	0.000223972
k__Bacteria | p__Proteobacteria | c__Gammaproteobacteria | o__Enterobacterales | f__Pectobacteriaceae | g__Sodalis | s__Candidatus Sodalis pierantonius	0.000301386	0.000166556	0.000364836	1.59e-05	0.000419463	0.000219015	0.000598966	3.7e-05
k__Bacteria | p__Proteobacteria | c__Betaproteobacteria | o__Burkholderiales | f__Comamonadaceae | g__Acidovorax | s__	0.000245868	0.000166556	0.000428286	0	0.000354856	0.000215222	0.000408858	0
k__Bacteria | p__Bacteroidetes | c__ | o__ | f__ | g__ | s__	1.59e-05	0.000301386	0.000134831	0.00038863	3.7e-05	0.000491759	0.000261304	0.00036402
k__Bacteria | p__Proteobacteria | c__Gammaproteobacteria | o__Pseudomonadales | f__Pseudomonadaceae | g__Pseudomonas | s__Pseudomonas fulva	0.000190349	0.000309318	0.000285524	4.76e-05	0.000289818	0.000372222	0.000269195	0.000164847
k__Bacteria | p__Spirochaetes | c__Spirochaetia | o__Spirochaetales | f__Spirochaetaceae | g__Treponema | s__Treponema sp. OMZ 838	0.000150693	0	0.000111037	0.000571048	0.000273619	0	0.000171378	0.000798354
k__Bacteria | p__Bacteroidetes | c__Flavobacteriia | o__Flavobacteriales | f__Flavobacteriaceae | g__Capnocytophaga | s__Capnocytophaga sp. ChDC OS43	0	0	0	0.000824847	0	0	0	0.00149184
k__Bacteria | p__Bacteroidetes | c__Bacteroidia | o__Bacteroidales | f__Bacteroidaceae | g__Bacteroides | s__Bacteroides vulgatus	7.93e-06	0.000142762	0.000348974	0.000293455	2.75e-05	0.000412867	0.000404471	0.00031555
k__Bacteria | p__Proteobacteria | c__Gammaproteobacteria | o__Pseudomonadales | f__Pseudomonadaceae | g__Pseudomonas | s__Pseudomonas sp. TMW 2.1634	0.000230005	0.000253799	0.000301386	7.93e-06	0.000312929	0.000241231	0.000297759	2.75e-05
k__Bacteria | p__Proteobacteria | c__Gammaproteobacteria | o__Pseudomonadales | f__Pseudomonadaceae | g__Pseudomonas | s__Pseudomonas frederiksbergensis	0.0001269	0.000166556	0.000412423	7.93e-05	0.000208254	0.000195155	0.000293582	0.000274746
k__Bacteria | p__Proteobacteria | c__Gammaproteobacteria | o__Pseudomonadales | f__Pseudomonadaceae | g__Pseudomonas | s__Pseudomonas extremorientalis	0.000166556	0.000269661	0.000301386	4.76e-05	0.000177476	0.000268684	0.000280676	0.000164847
k__Bacteria | p__Firmicutes | c__Bacilli | o__Bacillales | f__Bacillaceae | g__Bacillus | s__Bacillus thuringiensis	0.000190349	7.93e-05	0.000166556	0.000341042	0.000295446	9.8e-05	0.00023357	0.000325821
k__Bacteria | p__Proteobacteria | c__Gammaproteobacteria | o__Pseudomonadales | f__Pseudomonadaceae | g__Pseudomonas | s__Pseudomonas trivialis	0.000230005	0.000198281	0.000309318	1.59e-05	0.000270593	0.000131241	0.000342256	5.49e-05
k__Bacteria | p__Proteobacteria | c__Gammaproteobacteria | o__Pasteurellales | f__Pasteurellaceae | g__Haemophilus | s__Haemophilus pittmaniae	0.000166556	0.000237937	0.000111037	0.000230005	0.000448479	0.000320834	0.000225346	0.000428446
k__Bacteria | p__Firmicutes | c__Bacilli | o__Bacillales | f__Bacillaceae | g__Bacillus | s__	0.000150693	8.72e-05	0.000198281	0.000293455	0.000212656	0.000118027	0.000220264	0.000264436
k__Bacteria | p__Proteobacteria | c__Gammaproteobacteria | o__Alteromonadales | f__Alteromonadaceae | g__Alteromonas | s__Alteromonas australica	0.000237937	0.000237937	0.000214143	2.38e-05	0.000345548	0.000320834	0.000253844	8.24e-05
k__Bacteria | p__Proteobacteria | c__Gammaproteobacteria | o__Enterobacterales | f__Enterobacteriaceae | g__Enterobacter | s__Enterobacter bugandensis	0.000412423	0.000158624	0.000142762	0	0.000721793	0.000520239	0.000291235	0
k__Bacteria | p__Firmicutes | c__Clostridia | o__Clostridiales | f__Clostridiaceae | g__ | s__	0.000206212	3.17e-05	0.000269661	0.000190349	0.000425311	4.69e-05	0.000401406	0.000457343
k__Bacteria | p__Proteobacteria | c__Alphaproteobacteria | o__Rhizobiales | f__Brucellaceae | g__Brucella | s__	0.000341042	4.76e-05	0.000309318	0	0.000370745	0.000118318	0.000298565	0
k__Bacteria | p__Cyanobacteria | c__ | o__ | f__ | g__ | s__	0	0	0	0.000690016	0	0	0	0.00236047
k__Bacteria | p__Firmicutes | c__Clostridia | o__Clostridiales | f__Peptostreptococcaceae | g__Filifactor | s__Filifactor alocis	3.17e-05	0.000118968	0.000118968	0.000420355	8.45e-05	0.000157829	0.000152523	0.000515668
k__Bacteria | p__Proteobacteria | c__Gammaproteobacteria | o__Methylococcales | f__Methylococcaceae | g__Methylocaldum | s__Methylocaldum marinum	0.000222074	0.000380699	8.72e-05	0	0.000424342	0.000324661	0.000118027	0
k__Bacteria | p__Firmicutes | c__Bacilli | o__Lactobacillales | f__Streptococcaceae | g__Streptococcus | s__Streptococcus parauberis	2.38e-05	0.000111037	0.000230005	0.000309318	5.92e-05	0.000206267	0.000270593	0.00072837
k__Bacteria | p__Firmicutes | c__Clostridia | o__Clostridiales | f__Ruminococcaceae | g__Ruminococcus | s__	0.000182418	0.000301386	4.76e-05	0.000142762	0.000231208	0.000265602	9.52e-05	0.000200874
k__Bacteria | p__Proteobacteria | c__Alphaproteobacteria | o__Sphingomonadales | f__Sphingomonadaceae | g__Sphingobium | s__	0.000190349	0.000222074	0.000245868	7.93e-06	0.000198813	0.000273243	0.000312929	2.75e-05
k__Bacteria | p__Proteobacteria | c__Alphaproteobacteria | o__Rhizobiales | f__Bradyrhizobiaceae | g__Bosea | s__Bosea sp. AS-1	0.000253799	0.000103106	0.000293455	7.93e-06	0.00041848	0.000174356	0.000296721	2.75e-05
k__Bacteria | p__Proteobacteria | c__Betaproteobacteria | o__ | f__ | g__ | s__	4.76e-05	8.72e-05	0.000118968	0.000396561	9.52e-05	0.000174356	0.000129133	0.000399349
k__Bacteria | p__Proteobacteria | c__Gammaproteobacteria | o__Enterobacterales | f__Enterobacteriaceae | g__Kosakonia | s__Kosakonia cowanii	0.00032518	0.000174487	0.000142762	0	0.000664934	0.00060444	0.00032339	0
k__Bacteria | p__Proteobacteria | c__Gammaproteobacteria | o__Pseudomonadales | f__Moraxellaceae | g__Acinetobacter | s__Acinetobacter venetianus	4.76e-05	0.000198281	0.000301386	9.52e-05	6.42e-05	0.000270593	0.000221662	0.000134597
k__Bacteria | p__Proteobacteria | c__Gammaproteobacteria | o__Pseudomonadales | f__Pseudomonadaceae | g__ | s__	0.000174487	0.000150693	0.000301386	1.59e-05	0.000189627	0.000208747	0.000341554	5.49e-05
k__Bacteria | p__Firmicutes | c__Negativicutes | o__Veillonellales | f__Veillonellaceae | g__Megasphaera | s__Megasphaera stantonii	0.000103106	9.52e-05	7.93e-06	0.000428286	0.000118027	0.000176895	2.75e-05	0.000662504
k__Bacteria | p__Proteobacteria | c__Gammaproteobacteria | o__Enterobacterales | f__Budviciaceae | g__Pragia | s__Pragia fontium	0.000245868	0.000111037	0.000222074	5.55e-05	0.000335779	0.000161483	0.000307287	0.000103134
k__Bacteria | p__Actinobacteria | c__Actinobacteria | o__Actinomycetales | f__Actinomycetaceae | g__Actinomyces | s__Actinomyces oris	0	0	0	0.000626566	0	0	0	0.00145162
k__Bacteria | p__Cyanobacteria | c__ | o__Synechococcales | f__Synechococcaceae | g__Synechococcus | s__	0	0	0	0.000618635	0	0	0	0.00214301
k__Bacteria | p__Cyanobacteria | c__ | o__Synechococcales | f__Synechococcaceae | g__Synechococcus | s__Synechococcus sp. JA-3-3Ab	0	0	0	0.000618635	0	0	0	0.00208379
k__Bacteria | p__Proteobacteria | c__Epsilonproteobacteria | o__Campylobacterales | f__Campylobacteraceae | g__Campylobacter | s__Campylobacter avium	0	3.97e-05	7.93e-06	0.000563117	0	0.000137373	2.75e-05	0.000928498
k__Bacteria | p__Proteobacteria | c__Gammaproteobacteria | o__Pasteurellales | f__Pasteurellaceae | g__Actinobacillus | s__Actinobacillus porcitonsillarum	2.38e-05	3.97e-05	0.000103106	0.000436217	5.92e-05	8.57e-05	0.000227619	0.000248379
k__Bacteria | p__Tenericutes | c__Mollicutes | o__Mycoplasmatales | f__Mycoplasmataceae | g__Mycoplasma | s__Mycoplasma hyorhinis	0	1.59e-05	0.000523461	6.34e-05	0	5.49e-05	0.000932959	0.000109898
k__Bacteria | p__Firmicutes | c__Bacilli | o__Lactobacillales | f__Streptococcaceae | g__Streptococcus | s__Streptococcus pantholopis	1.59e-05	0.000103106	0.000158624	0.000317249	5.49e-05	0.000137373	0.000208254	0.000872605
k__Bacteria | p__Firmicutes | c__Bacilli | o__Lactobacillales | f__Aerococcaceae | g__Aerococcus | s__	3.17e-05	9.52e-05	0.000412423	4.76e-05	4.69e-05	0.000176895	0.000546486	0.00011114
k__Bacteria | p__Proteobacteria | c__Gammaproteobacteria | o__Enterobacterales | f__Enterobacteriaceae | g__Escherichia | s__	0.000174487	0.000134831	0.000277593	0	0.000326768	0.000467067	0.000563	0
k__Bacteria | p__Proteobacteria | c__Alphaproteobacteria | o__Rhizobiales | f__Phyllobacteriaceae | g__Mesorhizobium | s__Mesorhizobium huakuii	0.000245868	0.0001269	0.000214143	0	0.000400635	0.000182997	0.000349399	0
k__Bacteria | p__Proteobacteria | c__Gammaproteobacteria | o__Xanthomonadales | f__Xanthomonadaceae | g__ | s__	0.000206212	0.000142762	0.000237937	0	0.000294981	0.000241799	0.000174552	0
k__Bacteria | p__Proteobacteria | c__Betaproteobacteria | o__Neisseriales | f__Neisseriaceae | g__Vitreoscilla | s__Vitreoscilla sp. C1	0	1.59e-05	0.000214143	0.000341042	0	5.49e-05	0.000312051	0.000398575
k__Bacteria | p__Proteobacteria | c__Betaproteobacteria | o__Neisseriales | f__Neisseriaceae | g__Neisseria | s__Neisseria gonorrhoeae	7.93e-06	8.72e-05	0.000142762	0.00032518	2.75e-05	0.00030222	0.000241799	0.000517262
k__Bacteria | p__Bacteroidetes | c__Bacteroidia | o__Bacteroidales | f__Prevotellaceae | g__Prevotella | s__Prevotella dentalis	5.55e-05	2.38e-05	3.97e-05	0.000436217	9.48e-05	8.24e-05	6.36e-05	0.000385979
k__Bacteria | p__Proteobacteria | c__Gammaproteobacteria | o__Aeromonadales | f__Aeromonadaceae | g__Aeromonas | s__	0.000230005	0.0001269	0.000190349	7.93e-06	0.000261304	0.000168959	0.000198813	2.75e-05
k__Bacteria | p__Proteobacteria | c__Gammaproteobacteria | o__Enterobacterales | f__Erwiniaceae | g__Wigglesworthia | s__Wigglesworthia glossinidia	0.000142762	0.000230005	0.000142762	3.97e-05	0.000216652	0.000174356	0.000200874	0.000137373
k__Bacteria | p__Firmicutes | c__Clostridia | o__Clostridiales | f__Lachnospiraceae | g__Anaerostipes | s__Anaerostipes hadrus	0.000182418	2.38e-05	8.72e-05	0.000253799	0.000402686	5.92e-05	0.000192322	0.000377076
k__Bacteria | p__Tenericutes | c__Mollicutes | o__Mycoplasmatales | f__Mycoplasmataceae | g__Mycoplasma | s__Mycoplasma sp. (ex Biomphalaria glabrata)	0	0	0.000499667	4.76e-05	0	0	0.000358703	6.42e-05
k__Bacteria | p__Firmicutes | c__Clostridia | o__Clostridiales | f__Lachnospiraceae | g__Lachnoclostridium | s__Lachnoclostridium phytofermentans	0.000341042	1.59e-05	0.0001269	5.55e-05	0.000585935	5.49e-05	0.000216017	0.000110831
k__Bacteria | p__Proteobacteria | c__Gammaproteobacteria | o__Enterobacterales | f__Enterobacteriaceae | g__Candidatus Gullanella | s__Candidatus Gullanella endobia	0.000230005	0.000118968	0.000190349	0	0.000377349	0.000354082	0.000353791	0
k__Bacteria | p__Proteobacteria | c__Gammaproteobacteria | o__Enterobacterales | f__Pectobacteriaceae | g__Dickeya | s__Dickeya zeae	0.000190349	0.000118968	0.000230005	0	0.000421747	0.000412118	0.000512464	0
k__Bacteria | p__Firmicutes | c__Negativicutes | o__ | f__ | g__ | s__	1.59e-05	0	1.59e-05	0.000499667	5.49e-05	0	3.7e-05	0.000568338
k__Bacteria | p__Bacteroidetes | c__Bacteroidia | o__Bacteroidales | f__ | g__Candidatus Azobacteroides | s__Candidatus Azobacteroides pseudotrichonymphae	0	6.34e-05	8.72e-05	0.000372767	0	0.000142521	0.000110831	0.000350184
k__Bacteria | p__Firmicutes | c__Clostridia | o__Clostridiales | f__Lachnospiraceae | g__Blautia | s__Blautia sp. N6H1-15	0.00026173	1.59e-05	3.17e-05	0.000214143	0.000510317	3.7e-05	4.69e-05	0.000247271
k__Bacteria | p__Firmicutes | c__Erysipelotrichia | o__Erysipelotrichales | f__Erysipelotrichaceae | g__Erysipelothrix | s__Erysipelothrix rhusiopathiae	0.000245868	7.93e-06	0.000190349	7.93e-05	0.00047058	2.75e-05	0.000289818	0.000274746
k__Bacteria | p__Proteobacteria | c__Alphaproteobacteria | o__Rhizobiales | f__Rhizobiaceae | g__Agrobacterium | s__	0.000190349	0.000111037	0.000222074	0	0.000206931	0.00015094	0.000237792	0
k__Bacteria | p__Proteobacteria | c__Gammaproteobacteria | o__Pseudomonadales | f__Pseudomonadaceae | g__Pseudomonas | s__Pseudomonas sp. Os17	0.000198281	0.000134831	0.000174487	1.59e-05	0.000264436	0.000137373	0.000246298	5.49e-05
k__Bacteria | p__Proteobacteria | c__Gammaproteobacteria | o__Enterobacterales | f__Enterobacteriaceae | g__Citrobacter | s__Citrobacter rodentium	0.000134831	0.000150693	0.000230005	0	0.000245041	0.000492804	0.000536026	0
k__Bacteria | p__Firmicutes | c__Bacilli | o__Lactobacillales | f__Enterococcaceae | g__Enterococcus | s__Enterococcus cecorum	0	2.38e-05	0.000356905	0.0001269	0	5.92e-05	0.000475224	0.000216017
k__Bacteria | p__Proteobacteria | c__Alphaproteobacteria | o__Rhizobiales | f__Brucellaceae | g__Brucella | s__Brucella suis	0.000277593	0.000142762	8.72e-05	0	0.00030222	0.000204932	0.000103134	0
k__Bacteria | p__Bacteroidetes | c__Bacteroidia | o__Bacteroidales | f__Barnesiellaceae | g__Barnesiella | s__Barnesiella viscericola	0.000103106	7.93e-06	0	0.000396561	0.000159559	2.75e-05	0	0.000825568
k__Bacteria | p__Firmicutes | c__Tissierellia | o__Tissierellales | f__Peptoniphilaceae | g__Anaerococcus | s__Anaerococcus mediterraneensis	0	2.38e-05	1.59e-05	0.000460011	0	8.24e-05	5.49e-05	0.00105346
k__Bacteria | p__Proteobacteria | c__Gammaproteobacteria | o__Enterobacterales | f__Yersiniaceae | g__Yersinia | s__Yersinia pseudotuberculosis	0.000142762	9.52e-05	0.000245868	1.59e-05	0.000174552	0.000225954	0.000307621	5.49e-05
k__Bacteria | p__Proteobacteria | c__Gammaproteobacteria | o__Enterobacterales | f__Enterobacteriaceae | g__Candidatus Riesia | s__	0.000190349	0.0001269	0.000118968	5.55e-05	0.000272236	0.000148187	0.00012259	0.000131241
k__Bacteria | p__Proteobacteria | c__Gammaproteobacteria | o__Enterobacterales | f__Pectobacteriaceae | g__Dickeya | s__Dickeya dadantii	0.000142762	0.000150693	0.000198281	0	0.000143481	0.000231208	0.000254923	0
k__Bacteria | p__Proteobacteria | c__Gammaproteobacteria | o__Vibrionales | f__Vibrionaceae | g__Vibrio | s__Vibrio cholerae	0.000134831	4.76e-05	0.000103106	0.000198281	0.000192322	7.59e-05	0.000143242	0.000208747
k__Bacteria | p__Firmicutes | c__Bacilli | o__Lactobacillales | f__Streptococcaceae | g__Streptococcus | s__Streptococcus intermedius	7.93e-06	4.76e-05	3.97e-05	0.000380699	2.75e-05	9.52e-05	0.000110831	0.000883546
k__Bacteria | p__Firmicutes | c__Bacilli | o__Bacillales | f__Bacillaceae | g__Bacillus | s__Bacillus anthracis	6.34e-05	4.76e-05	0.000190349	0.000174487	0.000117152	9.52e-05	0.000275245	0.000145382
k__Bacteria | p__Firmicutes | c__Bacilli | o__Lactobacillales | f__Lactobacillaceae | g__Lactobacillus | s__Lactobacillus amylolyticus	5.55e-05	0	4.76e-05	0.000372767	0.000118027	0	0.000118318	0.0012913
k__Bacteria | p__Firmicutes | c__Negativicutes | o__Veillonellales | f__Veillonellaceae | g__Megasphaera | s__Megasphaera elsdenii	0	2.38e-05	0	0.000444148	0	8.24e-05	0	0.00131273
k__Bacteria | p__Bacteroidetes | c__Bacteroidia | o__Bacteroidales | f__Porphyromonadaceae | g__Porphyromonas | s__Porphyromonas crevioricanis	0	0	0	0.000460011	0	0	0	0.000576549
k__Bacteria | p__Firmicutes | c__Clostridia | o__Clostridiales | f__Clostridiaceae | g__Geosporobacter | s__Geosporobacter ferrireducens	0.000142762	2.38e-05	5.55e-05	0.000237937	0.000241799	5.92e-05	0.000143242	0.000534552
k__Bacteria | p__Proteobacteria | c__Gammaproteobacteria | o__Enterobacterales | f__Yersiniaceae | g__Serratia | s__Serratia marcescens	0.000214143	0.000111037	7.93e-05	5.55e-05	0.000480394	0.000198122	0.000113583	0.000103134
k__Bacteria | p__Firmicutes | c__Clostridia | o__Clostridiales | f__Lachnospiraceae | g__Lachnospira | s__Lachnospira eligens	0.000142762	1.59e-05	1.59e-05	0.000277593	0.000258266	3.7e-05	5.49e-05	0.000452743
k__Bacteria | p__Proteobacteria | c__Alphaproteobacteria | o__Sphingomonadales | f__Sphingomonadaceae | g__Sphingomonas | s__Sphingomonas sp. LK11	0.000182418	5.55e-05	0.000214143	0	0.000359467	8.57e-05	0.00023357	0
k__Bacteria | p__Proteobacteria | c__Epsilonproteobacteria | o__Campylobacterales | f__Campylobacteraceae | g__Campylobacter | s__Campylobacter pinnipediorum	2.38e-05	3.97e-05	7.93e-06	0.000380699	5.92e-05	9.48e-05	2.75e-05	0.000399692
k__Bacteria | p__Proteobacteria | c__Gammaproteobacteria | o__Oceanospirillales | f__Halomonadaceae | g__Candidatus Portiera | s__Candidatus Portiera aleyrodidarum	0.000182418	0.0001269	0.000118968	2.38e-05	0.000187991	0.000168959	0.000157829	8.24e-05
k__Bacteria | p__Proteobacteria | c__Betaproteobacteria | o__Burkholderiales | f__Burkholderiaceae | g__Ralstonia | s__Ralstonia solanacearum	0.000237937	4.76e-05	0.000158624	0	0.000394508	6.42e-05	0.000182997	0
k__Bacteria | p__Proteobacteria | c__Gammaproteobacteria | o__Pseudomonadales | f__Pseudomonadaceae | g__Pseudomonas | s__Pseudomonas amygdali	0.000182418	7.14e-05	0.000190349	0	0.000248379	0.000100437	0.00024009	0
k__Bacteria | p__Bacteroidetes | c__Flavobacteriia | o__Flavobacteriales | f__Flavobacteriaceae | g__ | s__	2.38e-05	0.000142762	3.17e-05	0.000237937	5.92e-05	0.000164847	4.69e-05	0.000352625
k__Bacteria | p__Firmicutes | c__Clostridia | o__Clostridiales | f__Clostridiaceae | g__Clostridium | s__Clostridium botulinum	8.72e-05	0.000118968	3.17e-05	0.000198281	0.000216493	0.000108326	8.45e-05	0.000187991
k__Bacteria | p__Proteobacteria | c__Gammaproteobacteria | o__ | f__ | g__Candidatus Ruthia | s__Candidatus Ruthia magnifica	0.000190349	4.76e-05	0.000182418	1.59e-05	0.000214743	7.59e-05	0.000204765	5.49e-05
k__Bacteria | p__Proteobacteria | c__Gammaproteobacteria | o__Pseudomonadales | f__Pseudomonadaceae | g__Pseudomonas | s__Pseudomonas cerasi	0.000111037	0.000190349	0.0001269	7.93e-06	0.000113583	0.000289818	0.000158913	2.75e-05
k__Bacteria | p__Actinobacteria | c__Actinobacteria | o__Micrococcales | f__Microbacteriaceae | g__Microbacterium | s__	0.000166556	1.59e-05	0.000214143	3.17e-05	0.000172774	5.49e-05	0.000250579	6.2e-05
k__Bacteria | p__Tenericutes | c__Mollicutes | o__Mycoplasmatales | f__Mycoplasmataceae | g__Mycoplasma | s__Mycoplasma pulmonis	0	0	0.000404492	1.59e-05	0	0	0.000550676	5.49e-05
k__Bacteria | p__Firmicutes | c__Negativicutes | o__Veillonellales | f__Veillonellaceae | g__ | s__	7.93e-06	3.97e-05	1.59e-05	0.000356905	2.75e-05	0.000137373	5.49e-05	0.000795383
k__Bacteria | p__Proteobacteria | c__Betaproteobacteria | o__Burkholderiales | f__Alcaligenaceae | g__Bordetella | s__Bordetella pertussis	0.000206212	3.17e-05	0.000134831	4.76e-05	0.000367117	6.2e-05	0.000241657	0.000118318
k__Bacteria | p__Proteobacteria | c__Betaproteobacteria | o__Neisseriales | f__Neisseriaceae | g__Simonsiella | s__Simonsiella muelleri	0	2.38e-05	7.14e-05	0.00032518	0	8.24e-05	0.000141313	0.000775816
k__Bacteria | p__Proteobacteria | c__Gammaproteobacteria | o__Pseudomonadales | f__Pseudomonadaceae | g__Pseudomonas | s__Pseudomonas plecoglossicida	9.52e-05	9.52e-05	0.000230005	0	0.000140582	0.00016233	0.000227619	0
k__Bacteria | p__Bacteroidetes | c__Bacteroidia | o__Bacteroidales | f__Bacteroidaceae | g__Bacteroides | s__Bacteroides salanitronis	7.93e-05	0.000150693	6.34e-05	0.000118968	0.000106086	0.000208747	6.2e-05	0.000141313
k__Bacteria | p__Proteobacteria | c__Alphaproteobacteria | o__Rhizobiales | f__Brucellaceae | g__Brucella | s__Brucella melitensis	0.000158624	2.38e-05	0.000174487	5.55e-05	0.000173764	5.92e-05	0.00015094	0.000192322
k__Bacteria | p__Proteobacteria | c__Gammaproteobacteria | o__Enterobacterales | f__Enterobacteriaceae | g__Citrobacter | s__Citrobacter freundii	0.000158624	7.93e-05	0.000166556	7.93e-06	0.000301879	0.000113583	0.000250579	2.75e-05
k__Bacteria | p__Proteobacteria | c__Gammaproteobacteria | o__Alteromonadales | f__Shewanellaceae | g__Shewanella | s__Shewanella japonica	7.93e-06	0.000103106	0.00026173	3.17e-05	2.75e-05	0.000154312	0.000266504	0.000109898
k__Bacteria | p__Proteobacteria | c__Gammaproteobacteria | o__Legionellales | f__Coxiellaceae | g__ | s__	0.000111037	0.000182418	7.14e-05	3.97e-05	0.000176118	0.000248379	0.00012259	9.48e-05
k__Bacteria | p__Firmicutes | c__Bacilli | o__Lactobacillales | f__Lactobacillaceae | g__Lactobacillus | s__Lactobacillus sakei	1.59e-05	3.97e-05	0.000222074	0.0001269	3.7e-05	0.000110831	0.000223512	0.000439593
k__Bacteria | p__Proteobacteria | c__Gammaproteobacteria | o__ | f__ | g__Thiolapillus | s__Thiolapillus brandeum	5.55e-05	0.000150693	0.000174487	2.38e-05	9.48e-05	0.000293932	0.000176118	8.24e-05
k__Bacteria | p__Bacteroidetes | c__Bacteroidia | o__Bacteroidales | f__Bacteroidaceae | g__Bacteroides | s__Bacteroides caccae	0	9.52e-05	7.93e-05	0.000222074	0	0.000167326	0.00012726	0.000412534
k__Bacteria | p__Bacteroidetes | c__Flavobacteriia | o__Flavobacteriales | f__Flavobacteriaceae | g__Sediminicola | s__Sediminicola sp. YIK13	6.34e-05	0.000333111	0	0	9.37e-05	0.000606707	0	0
k__Bacteria | p__Firmicutes | c__Clostridia | o__Clostridiales | f__Clostridiales Family XIII. Incertae Sedis | g__ | s__[Eubacterium] sulci	1.59e-05	3.17e-05	0.000198281	0.000150693	5.49e-05	8.45e-05	0.000282504	0.000368517
k__Bacteria | p__Firmicutes | c__Erysipelotrichia | o__Erysipelotrichales | f__Erysipelotrichaceae | g__Faecalibaculum | s__Faecalibaculum rodentium	0.000158624	0.000166556	1.59e-05	5.55e-05	0.000234304	0.00023357	3.7e-05	0.000131241
k__Bacteria | p__Proteobacteria | c__Gammaproteobacteria | o__Enterobacterales | f__Enterobacteriaceae | g__Enterobacter | s__Enterobacter hormaechei	0.000166556	2.38e-05	0.000206212	0	0.000295794	8.24e-05	0.000474718	0
k__Bacteria | p__Proteobacteria | c__Gammaproteobacteria | o__Pseudomonadales | f__Pseudomonadaceae | g__Pseudomonas | s__Pseudomonas litoralis	0.000142762	1.59e-05	0.000222074	1.59e-05	0.00022042	3.7e-05	0.000257734	5.49e-05
k__Viruses | p__Nucleocytoviricota | c__Pokkesviricetes | o__Chitovirales | f__Poxviridae | g__ | s__BeAn 58058 virus	1.59e-05	0	0.000380699	0	5.49e-05	0	0.000890046	0
k__Bacteria | p__Bacteroidetes | c__Flavobacteriia | o__Flavobacteriales | f__Flavobacteriaceae | g__Olleya | s__Olleya sp. Bg11-27	7.93e-06	2.38e-05	0	0.000356905	2.75e-05	5.92e-05	0	0.000314679
k__Bacteria | p__Proteobacteria | c__Alphaproteobacteria | o__Sphingomonadales | f__Sphingomonadaceae | g__Sphingomonas | s__Sphingomonas hengshuiensis	0.000190349	4.76e-05	0.0001269	2.38e-05	0.000266118	8.61e-05	0.000168959	8.24e-05
k__Bacteria | p__Proteobacteria | c__Gammaproteobacteria | o__Alteromonadales | f__Colwelliaceae | g__Colwellia | s__Colwellia sp. PAMC 20917	5.55e-05	0.000134831	0.000198281	0	8.57e-05	0.000212656	0.000196557	0
k__ | p__ | c__ | o__ | f__ | g__ | s__	7.93e-05	5.55e-05	0.000174487	7.14e-05	0.00012726	9.48e-05	0.000265602	0.000147024
k__Bacteria | p__Spirochaetes | c__Spirochaetia | o__Spirochaetales | f__Spirochaetaceae | g__Treponema | s__Treponema succinifaciens	0.000285524	0	5.55e-05	3.97e-05	0.000536857	0	0.000110831	9.48e-05
k__Bacteria | p__Proteobacteria | c__Alphaproteobacteria | o__Rhizobiales | f__Brucellaceae | g__Brucella | s__Brucella abortus	0.000118968	7.93e-05	0.000134831	3.97e-05	0.000195155	0.000106086	0.000187991	0.000137373
k__Bacteria | p__Spirochaetes | c__Spirochaetia | o__Spirochaetales | f__Spirochaetaceae | g__Treponema | s__Treponema brennaborense	0.000237937	0	1.59e-05	0.000111037	0.000496204	0	3.7e-05	0.000225346
k__Bacteria | p__Bacteroidetes | c__Bacteroidia | o__ | f__ | g__ | s__	3.17e-05	9.52e-05	6.34e-05	0.000166556	6.2e-05	9.94e-05	0.000123982	0.000152523
k__Bacteria | p__Firmicutes | c__Bacilli | o__Lactobacillales | f__Lactobacillaceae | g__Lactobacillus | s__Lactobacillus murinus	0.0001269	0	4.76e-05	0.000174487	0.000304595	0	6.42e-05	0.000353403
k__Bacteria | p__Proteobacteria | c__Alphaproteobacteria | o__Rhizobiales | f__Rhizobiaceae | g__Liberibacter | s__Candidatus Liberibacter solanacearum	0.000198281	3.17e-05	0.000118968	0	0.000234743	6.2e-05	0.000152523	0
k__Bacteria | p__Proteobacteria | c__Alphaproteobacteria | o__Sphingomonadales | f__Sphingomonadaceae | g__Sphingomonas | s__Sphingomonas sanxanigenens	0.000103106	2.38e-05	0.000190349	3.17e-05	0.000154312	5.92e-05	0.000176895	0.000109898
k__Bacteria | p__Proteobacteria | c__Gammaproteobacteria | o__Enterobacterales | f__Erwiniaceae | g__Erwinia | s__Erwinia pyrifoliae	0.000134831	9.52e-05	0.000118968	0	0.000231208	0.000225954	0.000226409	0
k__Bacteria | p__Proteobacteria | c__Gammaproteobacteria | o__Pasteurellales | f__Pasteurellaceae | g__Basfia | s__[Mannheimia] succiniciproducens	7.93e-06	1.59e-05	5.55e-05	0.000269661	2.75e-05	3.7e-05	0.000110831	0.000401406
k__Bacteria | p__Bacteroidetes | c__Bacteroidia | o__Bacteroidales | f__Porphyromonadaceae | g__Porphyromonas | s__	0	0	8.72e-05	0.000253799	0	0	0.000131241	0.000416508
k__Bacteria | p__Firmicutes | c__Bacilli | o__Bacillales | f__Planococcaceae | g__Planococcus | s__Planococcus sp. MB-3u-03	4.76e-05	2.38e-05	0.000150693	0.000118968	9.52e-05	8.24e-05	0.000212656	0.000141313
k__Bacteria | p__Firmicutes | c__Negativicutes | o__Selenomonadales | f__Selenomonadaceae | g__Selenomonas | s__Selenomonas ruminantium	6.34e-05	0	0	0.000277593	0.000123982	0	0	0.000454558
k__Bacteria | p__Proteobacteria | c__Gammaproteobacteria | o__Pseudomonadales | f__Moraxellaceae | g__Moraxella | s__Moraxella osloensis	1.59e-05	0.000134831	0.000150693	3.97e-05	5.49e-05	0.000385979	0.000196557	8.57e-05
k__Bacteria | p__Proteobacteria | c__Gammaproteobacteria | o__Pseudomonadales | f__Pseudomonadaceae | g__Azotobacter | s__Azotobacter chroococcum	9.52e-05	6.34e-05	0.000174487	7.93e-06	0.000107371	0.000130455	0.000274746	2.75e-05
k__Bacteria | p__Firmicutes | c__Negativicutes | o__Veillonellales | f__Veillonellaceae | g__Dialister | s__	0	0	0	0.000333111	0	0	0	0.000463602
k__Bacteria | p__Proteobacteria | c__Alphaproteobacteria | o__Rhizobiales | f__Bartonellaceae | g__Bartonella | s__Bartonella australis	0.000118968	6.34e-05	0.000142762	7.93e-06	0.000147024	0.000142521	0.000216652	2.75e-05
k__Bacteria | p__Proteobacteria | c__Alphaproteobacteria | o__Sphingomonadales | f__Sphingomonadaceae | g__ | s__	0.000182418	5.55e-05	8.72e-05	0	0.000183559	8.57e-05	0.000137373	0
k__Bacteria | p__Firmicutes | c__Bacilli | o__Lactobacillales | f__Lactobacillaceae | g__Lactobacillus | s__Lactobacillus acidophilus	0.000230005	2.38e-05	6.34e-05	7.93e-06	0.000458167	5.92e-05	0.000153643	2.75e-05
k__Bacteria | p__Firmicutes | c__Negativicutes | o__Veillonellales | f__Veillonellaceae | g__Veillonella | s__Veillonella rodentium	0	0	0	0.00032518	0	0	0	0.000394421
k__Bacteria | p__Firmicutes | c__Bacilli | o__Bacillales | f__Staphylococcaceae | g__Auricoccus | s__Auricoccus indicus	4.76e-05	2.38e-05	0.000158624	8.72e-05	7.59e-05	5.92e-05	0.000153643	0.000143242
k__Bacteria | p__Proteobacteria | c__Alphaproteobacteria | o__Rhodospirillales | f__Acetobacteraceae | g__Gluconobacter | s__Gluconobacter albidus	5.55e-05	9.52e-05	0.000166556	0	0.000103134	0.000167326	0.000172774	0
k__Bacteria | p__Proteobacteria | c__Betaproteobacteria | o__Neisseriales | f__Neisseriaceae | g__Neisseria | s__Neisseria sp. KEM232	0	3.97e-05	7.93e-06	0.000269661	0	0.000137373	2.75e-05	0.000419463
k__Bacteria | p__Proteobacteria | c__Gammaproteobacteria | o__Vibrionales | f__Vibrionaceae | g__Vibrio | s__Vibrio natriegens	3.97e-05	5.55e-05	0.000142762	7.93e-05	6.36e-05	0.000110831	0.000159774	0.00012726
k__Bacteria | p__Proteobacteria | c__Alphaproteobacteria | o__Rhizobiales | f__Rhizobiaceae | g__Sinorhizobium | s__Sinorhizobium fredii	0.000190349	7.93e-06	8.72e-05	2.38e-05	0.000319548	2.75e-05	0.000131241	8.24e-05
k__Bacteria | p__Actinobacteria | c__Actinobacteria | o__Actinomycetales | f__Actinomycetaceae | g__Actinomyces | s__	0	0	1.59e-05	0.000285524	0	0	3.7e-05	0.000341955
k__Bacteria | p__Firmicutes | c__Bacilli | o__Lactobacillales | f__Carnobacteriaceae | g__ | s__	3.97e-05	5.55e-05	0.000166556	3.97e-05	7.55e-05	0.000164639	0.000215222	8.57e-05
k__Bacteria | p__Proteobacteria | c__Betaproteobacteria | o__Burkholderiales | f__Oxalobacteraceae | g__Herbaspirillum | s__Herbaspirillum seropedicae	0.000118968	8.72e-05	5.55e-05	3.97e-05	0.000157829	0.000124809	7.55e-05	6.36e-05
k__Bacteria | p__Proteobacteria | c__Epsilonproteobacteria | o__Campylobacterales | f__Helicobacteraceae | g__Helicobacter | s__Helicobacter apodemus	0.000166556	0.000118968	1.59e-05	0	0.000269577	0.00020342	5.49e-05	0
k__Bacteria | p__Spirochaetes | c__Spirochaetia | o__Spirochaetales | f__Spirochaetaceae | g__Treponema | s__Treponema primitia	0.000206212	0	7.93e-05	1.59e-05	0.000393114	0	0.000193921	5.49e-05
k__Bacteria | p__Proteobacteria | c__Gammaproteobacteria | o__Enterobacterales | f__Yersiniaceae | g__Yersinia | s__	7.14e-05	9.52e-05	0.0001269	0	0.000100437	0.000114785	0.000182997	0
k__Bacteria | p__Bacteroidetes | c__Flavobacteriia | o__Flavobacteriales | f__ | g__ | s__	0.000118968	0.000142762	0	3.17e-05	0.000260251	0.000208912	0	8.45e-05
k__Bacteria | p__Proteobacteria | c__Betaproteobacteria | o__Burkholderiales | f__ | g__ | s__	3.17e-05	3.97e-05	6.34e-05	0.000158624	6.2e-05	6.36e-05	8.45e-05	0.000208254
k__Bacteria | p__Proteobacteria | c__Gammaproteobacteria | o__Pseudomonadales | f__Pseudomonadaceae | g__Pseudomonas | s__Pseudomonas agarici	7.14e-05	7.14e-05	0.000118968	3.17e-05	0.000129133	0.000115678	0.00013536	0.000109898
k__Bacteria | p__Proteobacteria | c__Gammaproteobacteria | o__Pseudomonadales | f__Pseudomonadaceae | g__Pseudomonas | s__Pseudomonas sp. PONIH3	4.76e-05	7.93e-05	0.000142762	2.38e-05	8.61e-05	0.000133574	0.000164847	8.24e-05
k__Bacteria | p__Firmicutes | c__Bacilli | o__Bacillales | f__Paenibacillaceae | g__Brevibacillus | s__	0.000174487	3.97e-05	7.14e-05	0	0.000321688	7.55e-05	0.000108326	0
k__Bacteria | p__Proteobacteria | c__Gammaproteobacteria | o__Aeromonadales | f__Aeromonadaceae | g__Aeromonas | s__Aeromonas salmonicida	9.52e-05	7.93e-05	9.52e-05	1.59e-05	0.000107371	0.00015094	0.000140582	3.7e-05
k__Bacteria | p__Proteobacteria | c__Gammaproteobacteria | o__Enterobacterales | f__Enterobacteriaceae | g__Enterobacter | s__	5.55e-05	0.0001269	0.000103106	0	9.48e-05	0.000196033	0.000164639	0
k__Bacteria | p__Proteobacteria | c__Gammaproteobacteria | o__Enterobacterales | f__Hafniaceae | g__Obesumbacterium | s__	1.59e-05	7.14e-05	7.93e-05	0.000111037	5.49e-05	0.000129133	0.00015094	0.000113583
k__Bacteria | p__Proteobacteria | c__Gammaproteobacteria | o__Enterobacterales | f__Morganellaceae | g__Morganella | s__Morganella morganii	3.17e-05	3.17e-05	0.000206212	0	0.000109898	6.2e-05	0.000714338	0
k__Bacteria | p__Actinobacteria | c__Actinobacteria | o__Actinomycetales | f__Actinomycetaceae | g__Actinomyces | s__Actinomyces pacaensis	7.93e-06	2.38e-05	0.000142762	9.52e-05	2.75e-05	5.92e-05	0.000224125	0.000176895
k__Bacteria | p__Actinobacteria | c__Actinobacteria | o__Corynebacteriales | f__Nocardiaceae | g__Rhodococcus | s__Rhodococcus sp. S2-17	0.000103106	1.59e-05	0.000150693	0	0.000187991	3.7e-05	0.000192322	0
k__Bacteria | p__Actinobacteria | c__Actinobacteria | o__Micrococcales | f__Micrococcaceae | g__Rothia | s__Rothia dentocariosa	0	0	0	0.000269661	0	0	0	0.000650378
k__Bacteria | p__Cyanobacteria | c__ | o__Chroococcales | f__Chroococcaceae | g__Geminocystis | s__	0	0	0	0.000269661	0	0	0	0.000453425
k__Bacteria | p__Proteobacteria | c__Betaproteobacteria | o__Burkholderiales | f__Burkholderiaceae | g__Ralstonia | s__	7.14e-05	3.97e-05	0.000134831	2.38e-05	0.000108326	9.48e-05	0.000179016	8.24e-05
k__Bacteria | p__Proteobacteria | c__Betaproteobacteria | o__Burkholderiales | f__Comamonadaceae | g__Candidatus Symbiobacter | s__Candidatus Symbiobacter mobilis	0.000111037	1.59e-05	9.52e-05	4.76e-05	0.000171378	5.49e-05	0.000107371	9.52e-05
k__Bacteria | p__Proteobacteria | c__Gammaproteobacteria | o__Alteromonadales | f__Alteromonadaceae | g__Marinobacter | s__	4.76e-05	5.55e-05	0.000134831	3.17e-05	7.59e-05	7.55e-05	0.000183559	7.41e-05
k__Bacteria | p__Proteobacteria | c__Gammaproteobacteria | o__Enterobacterales | f__Erwiniaceae | g__Erwinia | s__Candidatus Erwinia haradaeae	0.0001269	3.97e-05	8.72e-05	1.59e-05	0.000173764	0.000110831	0.000131241	5.49e-05
k__Bacteria | p__Firmicutes | c__Clostridia | o__Clostridiales | f__Ruminococcaceae | g__Ruminococcus | s__Ruminococcus champanellensis	0.000150693	0.000111037	0	0	0.000323284	0.0001563	0	0
k__Bacteria | p__Proteobacteria | c__Gammaproteobacteria | o__Enterobacterales | f__Morganellaceae | g__Providencia | s__Providencia alcalifaciens	2.38e-05	5.55e-05	0.000134831	4.76e-05	5.92e-05	0.000164639	0.00014888	9.52e-05
k__Bacteria | p__Proteobacteria | c__Alphaproteobacteria | o__Rhizobiales | f__Bradyrhizobiaceae | g__Variibacter | s__Variibacter gotjawalensis	0.000174487	6.34e-05	2.38e-05	0	0.000316527	8.45e-05	5.92e-05	0
k__Bacteria | p__Proteobacteria | c__Gammaproteobacteria | o__Pasteurellales | f__Pasteurellaceae | g__Actinobacillus | s__Actinobacillus succinogenes	0	7.93e-06	0	0.000253799	0	2.75e-05	0	0.000219796
k__Bacteria | p__Bacteroidetes | c__Flavobacteriia | o__Flavobacteriales | f__Flavobacteriaceae | g__Capnocytophaga | s__Capnocytophaga sp. oral taxon 864	0	7.93e-06	0	0.000245868	0	2.75e-05	0	0.000352528
k__Bacteria | p__Firmicutes | c__Bacilli | o__Lactobacillales | f__Streptococcaceae | g__Streptococcus | s__Streptococcus marmotae	0	4.76e-05	3.17e-05	0.000174487	0	6.42e-05	0.000109898	0.00030324
k__Bacteria | p__Proteobacteria | c__Betaproteobacteria | o__Burkholderiales | f__Burkholderiaceae | g__Burkholderia | s__Burkholderia cenocepacia	0.0001269	1.59e-05	9.52e-05	1.59e-05	0.000142521	3.7e-05	0.000128333	3.7e-05
k__Bacteria | p__Proteobacteria | c__Alphaproteobacteria | o__Rhizobiales | f__Rhizobiaceae | g__Rhizobium | s__Rhizobium sp. NT-26	7.93e-06	1.59e-05	0.000222074	0	2.75e-05	3.7e-05	0.000247964	0
k__Bacteria | p__Proteobacteria | c__Betaproteobacteria | o__Neisseriales | f__Neisseriaceae | g__Neisseria | s__Neisseria mucosa	0	0	0	0.000245868	0	0	0	0.000408774
k__Bacteria | p__Proteobacteria | c__Gammaproteobacteria | o__Pseudomonadales | f__Moraxellaceae | g__Acinetobacter | s__Acinetobacter baumannii	3.17e-05	5.55e-05	7.14e-05	8.72e-05	6.2e-05	0.000103134	0.000100437	0.000143242
k__Bacteria | p__Proteobacteria | c__Gammaproteobacteria | o__Enterobacterales | f__Enterobacteriaceae | g__Enterobacter | s__Enterobacter ludwigii	8.72e-05	7.14e-05	7.93e-05	0	0.000154312	0.000247271	0.00015094	0
k__Bacteria | p__Actinobacteria | c__Actinobacteria | o__ | f__ | g__ | s__	0	3.97e-05	1.59e-05	0.000182418	0	7.55e-05	3.7e-05	0.000179016
k__Bacteria | p__Actinobacteria | c__Actinobacteria | o__Corynebacteriales | f__Nocardiaceae | g__Rhodococcus | s__Rhodococcus ruber	0.000118968	7.93e-06	0.000111037	0	0.000141313	2.75e-05	0.000139603	0
k__Bacteria | p__Proteobacteria | c__Gammaproteobacteria | o__Pseudomonadales | f__Pseudomonadaceae | g__Pseudomonas | s__Pseudomonas mosselii	5.55e-05	1.59e-05	0.000150693	1.59e-05	8.57e-05	5.49e-05	0.000220264	5.49e-05
k__Bacteria | p__Proteobacteria | c__Gammaproteobacteria | o__Pseudomonadales | f__Pseudomonadaceae | g__Pseudomonas | s__Pseudomonas orientalis	0.000142762	5.55e-05	3.17e-05	7.93e-06	0.00022042	0.000118027	6.2e-05	2.75e-05
k__Bacteria | p__Bacteroidetes | c__Flavobacteriia | o__Flavobacteriales | f__Flavobacteriaceae | g__Chryseobacterium | s__	0	7.93e-06	7.93e-06	0.000214143	0	2.75e-05	2.75e-05	0.000147024
k__Bacteria | p__Proteobacteria | c__Alphaproteobacteria | o__Rhizobiales | f__Rhizobiaceae | g__Rhizobium | s__Rhizobium sp. ACO-34A	8.72e-05	3.97e-05	0.000103106	0	0.000143242	6.36e-05	0.000124809	0
k__Bacteria | p__Firmicutes | c__Bacilli | o__Lactobacillales | f__Streptococcaceae | g__Streptococcus | s__Streptococcus sp. FDAARGOS_192	0	3.17e-05	7.93e-06	0.000190349	0	0.000109898	2.75e-05	0.000630011
k__Bacteria | p__Firmicutes | c__Clostridia | o__Clostridiales | f__ | g__Massilistercora | s__Massilistercora timonensis	0.000150693	0	7.93e-05	0	0.00031555	0	0.000176118	0
k__Bacteria | p__Proteobacteria | c__Betaproteobacteria | o__Burkholderiales | f__Burkholderiaceae | g__Burkholderia | s__Burkholderia pseudomallei	0.000118968	1.59e-05	7.14e-05	2.38e-05	0.000195155	3.7e-05	0.000152523	8.24e-05
k__Bacteria | p__Proteobacteria | c__Gammaproteobacteria | o__Enterobacterales | f__Pectobacteriaceae | g__Pectobacterium | s__	7.93e-05	9.52e-05	4.76e-05	7.93e-06	0.00015094	0.000140582	8.61e-05	2.75e-05
k__Bacteria | p__Proteobacteria | c__Gammaproteobacteria | o__Pseudomonadales | f__Moraxellaceae | g__Acinetobacter | s__Acinetobacter haemolyticus	7.14e-05	6.34e-05	1.59e-05	7.93e-05	0.000129133	0.000102131	3.7e-05	0.000113583
k__Bacteria | p__Proteobacteria | c__Gammaproteobacteria | o__Pseudomonadales | f__Pseudomonadaceae | g__Pseudomonas | s__Pseudomonas sabulinigri	4.76e-05	7.14e-05	0.000111037	0	9.52e-05	0.000108326	0.00012726	0
k__Bacteria | p__Firmicutes | c__Bacilli | o__Lactobacillales | f__Lactobacillaceae | g__ | s__	5.55e-05	0	3.97e-05	0.0001269	0.000118027	0	6.36e-05	0.00017844
k__Bacteria | p__Proteobacteria | c__Gammaproteobacteria | o__Vibrionales | f__Vibrionaceae | g__Vibrio | s__Vibrio parahaemolyticus	0.000111037	4.76e-05	2.38e-05	3.97e-05	0.000206267	0.000137622	4.3e-05	9.48e-05
k__Bacteria | p__Proteobacteria | c__Gammaproteobacteria | o__Enterobacterales | f__Hafniaceae | g__Edwardsiella | s__Edwardsiella hoshinae	7.14e-05	8.72e-05	6.34e-05	0	0.00013536	0.000187991	0.000117152	0
k__Bacteria | p__Firmicutes | c__Bacilli | o__Bacillales | f__Bacillaceae | g__Bacillus | s__Bacillus subtilis	1.59e-05	4.76e-05	5.55e-05	9.52e-05	5.49e-05	8.61e-05	0.000143242	0.000134597
k__Bacteria | p__Firmicutes | c__Bacilli | o__Lactobacillales | f__Streptococcaceae | g__Streptococcus | s__Streptococcus ruminantium	0	2.38e-05	3.97e-05	0.000150693	0	5.92e-05	7.55e-05	0.000359467
k__Bacteria | p__Firmicutes | c__Clostridia | o__Clostridiales | f__Clostridiaceae | g__Clostridium | s__Clostridium sp. SY8519	5.55e-05	0	0	0.000158624	0.000103134	0	0	0.000187443
k__Bacteria | p__Proteobacteria | c__Alphaproteobacteria | o__Rhizobiales | f__Rhizobiaceae | g__Liberibacter | s__Candidatus Liberibacter asiaticus	1.59e-05	3.97e-05	0.000158624	0	5.49e-05	6.36e-05	0.000257734	0
k__Bacteria | p__Proteobacteria | c__Gammaproteobacteria | o__Enterobacterales | f__Enterobacteriaceae | g__Candidatus Hamiltonella | s__Candidatus Hamiltonella defensa	7.14e-05	0.000118968	2.38e-05	0	0.000219015	0.000312051	5.92e-05	0
k__Bacteria | p__Bacteroidetes | c__Bacteroidia | o__Bacteroidales | f__Tannerellaceae | g__Parabacteroides | s__	0	5.55e-05	0	0.000150693	0	0.000118027	0	0.000310287
k__Bacteria | p__Bacteroidetes | c__Cytophagia | o__Cytophagales | f__Flammeovirgaceae | g__ | s__	0	6.34e-05	4.76e-05	9.52e-05	0	0.000102131	8.61e-05	0.000218544
k__Bacteria | p__Firmicutes | c__Clostridia | o__Clostridiales | f__Clostridiaceae | g__Clostridium | s__Clostridium perfringens	6.34e-05	0.000134831	7.93e-06	0	0.000191786	0.000385979	2.75e-05	0
k__Bacteria | p__Proteobacteria | c__Alphaproteobacteria | o__Rhizobiales | f__Phyllobacteriaceae | g__Hoeflea | s__	7.93e-05	3.17e-05	9.52e-05	0	0.000133574	8.45e-05	9.94e-05	0
k__Bacteria | p__Proteobacteria | c__Gammaproteobacteria | o__Enterobacterales | f__Yersiniaceae | g__Serratia | s__Serratia plymuthica	0	2.38e-05	5.55e-05	0.0001269	0	5.92e-05	0.000110831	0.000168959
k__Bacteria | p__Spirochaetes | c__Spirochaetia | o__Spirochaetales | f__Spirochaetaceae | g__ | s__	0.000158624	0	3.17e-05	1.59e-05	0.000282139	0	7.41e-05	5.49e-05
k__Bacteria | p__Proteobacteria | c__Gammaproteobacteria | o__Oceanospirillales | f__Oleiphilaceae | g__Oleiphilus | s__Oleiphilus messinensis	0.000111037	3.17e-05	6.34e-05	0	0.0001563	0.000109898	8.45e-05	0
k__Bacteria | p__Firmicutes | c__Bacilli | o__Lactobacillales | f__Lactobacillaceae | g__Lactobacillus | s__Lactobacillus paracasei	0.000158624	0	3.17e-05	7.93e-06	0.000304595	0	8.45e-05	2.75e-05
k__Bacteria | p__Firmicutes | c__Bacilli | o__Lactobacillales | f__Streptococcaceae | g__Streptococcus | s__Streptococcus iniae	0	3.17e-05	1.59e-05	0.000150693	0	8.45e-05	3.7e-05	0.000164639
k__Bacteria | p__Firmicutes | c__Clostridia | o__Clostridiales | f__Eubacteriaceae | g__Eubacterium | s__[Eubacterium] cellulosolvens	0.000166556	0	2.38e-05	7.93e-06	0.000287321	0	4.3e-05	2.75e-05
k__Bacteria | p__Firmicutes | c__Clostridia | o__Clostridiales | f__Lachnospiraceae | g__Lachnoclostridium | s__Lachnoclostridium phocaeense	0.000150693	4.76e-05	0	0	0.000299483	4.97e-05	0	0
k__Bacteria | p__Firmicutes | c__Clostridia | o__Clostridiales | f__Ruminococcaceae | g__Flavonifractor | s__Flavonifractor plautii	4.76e-05	0.000103106	0	4.76e-05	7.59e-05	0.000103134	0	0.00011114
k__Bacteria | p__Proteobacteria | c__Alphaproteobacteria | o__Rhizobiales | f__Hyphomicrobiaceae | g__Devosia | s__Devosia sp. I507	9.52e-05	3.97e-05	5.55e-05	7.93e-06	0.000128333	7.55e-05	9.48e-05	2.75e-05
k__Bacteria | p__Proteobacteria | c__Epsilonproteobacteria | o__Campylobacterales | f__ | g__ | s__	5.55e-05	8.72e-05	2.38e-05	3.17e-05	9.48e-05	0.00014888	5.92e-05	6.2e-05
k__Bacteria | p__Firmicutes | c__Bacilli | o__Lactobacillales | f__Enterococcaceae | g__Enterococcus | s__Enterococcus faecium	0	4.76e-05	0.0001269	1.59e-05	0	8.61e-05	0.000187443	5.49e-05
k__Bacteria | p__Actinobacteria | c__Actinobacteria | o__Propionibacteriales | f__Propionibacteriaceae | g__Pseudopropionibacterium | s__	0	0	0	0.000190349	0	0	0	0.000289818
k__Bacteria | p__Bacteroidetes | c__Flavobacteriia | o__Flavobacteriales | f__Flavobacteriaceae | g__Riemerella | s__Riemerella anatipestifer	0	0	3.17e-05	0.000158624	0	0	6.2e-05	0.000304595
k__Bacteria | p__Firmicutes | c__Clostridia | o__Clostridiales | f__Clostridiales Family XIII. Incertae Sedis | g__ | s__[Eubacterium] minutum	2.38e-05	3.97e-05	0	0.0001269	8.24e-05	9.48e-05	0	0.000439593
k__Bacteria | p__Proteobacteria | c__Epsilonproteobacteria | o__Campylobacterales | f__Helicobacteraceae | g__Helicobacter | s__Helicobacter himalayensis	3.97e-05	8.72e-05	6.34e-05	0	6.36e-05	0.000110831	0.000148187	0
k__Bacteria | p__Proteobacteria | c__Gammaproteobacteria | o__Enterobacterales | f__Enterobacteriaceae | g__Klebsiella | s__Klebsiella oxytoca	6.34e-05	7.14e-05	5.55e-05	0	0.000153643	0.000190889	0.000143242	0
k__Bacteria | p__Proteobacteria | c__Gammaproteobacteria | o__Pseudomonadales | f__Pseudomonadaceae | g__Pseudomonas | s__Pseudomonas sp. CCOS 191	0.000134831	3.97e-05	1.59e-05	0	0.00031555	7.55e-05	3.7e-05	0
k__Bacteria | p__Firmicutes | c__Bacilli | o__Lactobacillales | f__Lactobacillaceae | g__Lactobacillus | s__Lactobacillus amylovorus	0.000166556	0	1.59e-05	0	0.000272614	0	3.7e-05	0
k__Bacteria | p__Firmicutes | c__Negativicutes | o__Selenomonadales | f__Selenomonadaceae | g__Megamonas | s__Megamonas hypermegale	4.76e-05	0	6.34e-05	7.14e-05	0.00011114	0	0.000153643	0.000100437
k__Bacteria | p__Bacteroidetes | c__Bacteroidia | o__Bacteroidales | f__Tannerellaceae | g__Tannerella | s__Tannerella forsythia	0	0	7.93e-06	0.000174487	0	0	2.75e-05	0.000286484
k__Bacteria | p__Firmicutes | c__Bacilli | o__Lactobacillales | f__Enterococcaceae | g__Enterococcus | s__Enterococcus hirae	2.38e-05	7.93e-06	5.55e-05	9.52e-05	4.3e-05	2.75e-05	0.000110831	0.000128333
k__Bacteria | p__Firmicutes | c__Bacilli | o__Lactobacillales | f__Streptococcaceae | g__Streptococcus | s__Streptococcus respiraculi	0	5.55e-05	3.17e-05	9.52e-05	0	0.000192322	6.2e-05	0.000300969
k__Bacteria | p__Proteobacteria | c__Alphaproteobacteria | o__Rhizobiales | f__Bradyrhizobiaceae | g__Bosea | s__	1.59e-05	5.55e-05	0.000103106	7.93e-06	3.7e-05	0.000118027	0.000131241	2.75e-05
k__Bacteria | p__Proteobacteria | c__Alphaproteobacteria | o__Rhizobiales | f__Hyphomicrobiaceae | g__Blastochloris | s__Blastochloris viridis	7.93e-06	5.55e-05	0.000118968	0	2.75e-05	9.48e-05	0.00020342	0
k__Bacteria | p__Proteobacteria | c__Betaproteobacteria | o__Neisseriales | f__Neisseriaceae | g__Neisseria | s__Neisseria chenwenguii	0	1.59e-05	1.59e-05	0.000150693	0	5.49e-05	5.49e-05	0.000254923
k__Bacteria | p__Proteobacteria | c__Gammaproteobacteria | o__Alteromonadales | f__Shewanellaceae | g__Shewanella | s__Shewanella baltica	3.97e-05	0.000118968	1.59e-05	7.93e-06	8.57e-05	0.000152523	5.49e-05	2.75e-05
k__Bacteria | p__Proteobacteria | c__Gammaproteobacteria | o__Legionellales | f__Legionellaceae | g__ | s__	7.93e-05	1.59e-05	7.14e-05	1.59e-05	0.00015094	5.49e-05	9.19e-05	3.7e-05
k__Bacteria | p__Proteobacteria | c__Gammaproteobacteria | o__Xanthomonadales | f__Xanthomonadaceae | g__Pseudoxanthomonas | s__Pseudoxanthomonas suwonensis	3.97e-05	1.59e-05	0.000111037	1.59e-05	7.55e-05	5.49e-05	9.8e-05	5.49e-05
k__Bacteria | p__Firmicutes | c__Bacilli | o__Lactobacillales | f__Carnobacteriaceae | g__Carnobacterium | s__	7.93e-06	2.38e-05	0.000111037	3.17e-05	2.75e-05	8.24e-05	0.000176118	6.2e-05
k__Bacteria | p__Proteobacteria | c__Gammaproteobacteria | o__Enterobacterales | f__Erwiniaceae | g__Pantoea | s__Candidatus Pantoea carbekii	7.93e-06	5.55e-05	5.55e-05	5.55e-05	2.75e-05	0.000192322	0.000143242	0.000118027
k__Bacteria | p__Actinobacteria | c__Actinobacteria | o__Micrococcales | f__Micrococcaceae | g__Arthrobacter | s__Arthrobacter crystallopoietes	2.38e-05	7.93e-06	4.76e-05	9.52e-05	8.24e-05	2.75e-05	6.42e-05	0.000107371
k__Bacteria | p__Bacteroidetes | c__Bacteroidia | o__Bacteroidales | f__Muribaculaceae | g__Muribaculum | s__Muribaculum intestinale	2.38e-05	0.000134831	0	1.59e-05	4.3e-05	0.000169567	0	3.7e-05
k__Bacteria | p__Bacteroidetes | c__Flavobacteriia | o__Flavobacteriales | f__Flavobacteriaceae | g__Capnocytophaga | s__Capnocytophaga ochracea	0	0	0	0.000174487	0	0	0	0.000262483
k__Bacteria | p__Firmicutes | c__Bacilli | o__Bacillales | f__Bacillaceae | g__Bacillus | s__Bacillus velezensis	3.17e-05	1.59e-05	6.34e-05	6.34e-05	6.2e-05	3.7e-05	7.41e-05	9.37e-05
k__Bacteria | p__Firmicutes | c__Negativicutes | o__Selenomonadales | f__Sporomusaceae | g__Pelosinus | s__Pelosinus sp. UFO1	6.34e-05	2.38e-05	0	8.72e-05	0.000130455	8.24e-05	0	0.000103134
k__Bacteria | p__Proteobacteria | c__Betaproteobacteria | o__Burkholderiales | f__Burkholderiaceae | g__ | s__	4.76e-05	3.17e-05	5.55e-05	3.97e-05	7.59e-05	0.000109898	9.48e-05	9.48e-05
k__Bacteria | p__Proteobacteria | c__Betaproteobacteria | o__Burkholderiales | f__Burkholderiaceae | g__Burkholderia | s__Burkholderia mallei	7.93e-05	3.17e-05	5.55e-05	7.93e-06	0.000217915	6.2e-05	9.48e-05	2.75e-05
k__Bacteria | p__Proteobacteria | c__Epsilonproteobacteria | o__Campylobacterales | f__Helicobacteraceae | g__Helicobacter | s__Helicobacter mustelae	6.34e-05	0.000111037	0	0	9.37e-05	0.000221662	0	0
k__Bacteria | p__Bacteroidetes | c__Bacteroidia | o__Bacteroidales | f__Rikenellaceae | g__ | s__	4.76e-05	7.93e-05	0	3.97e-05	6.42e-05	0.000217915	0	0.000137373
k__Bacteria | p__Firmicutes | c__Clostridia | o__Clostridiales | f__Lachnospiraceae | g__Anaerobutyricum | s__Anaerobutyricum hallii	3.17e-05	0	4.76e-05	8.72e-05	8.45e-05	0	9.52e-05	0.000143242
k__Bacteria | p__Firmicutes | c__Clostridia | o__Clostridiales | f__Ruminococcaceae | g__ | s__	0.000118968	4.76e-05	0	0	0.000129133	4.97e-05	0	0
k__Bacteria | p__Firmicutes | c__Clostridia | o__Thermoanaerobacterales | f__Thermoanaerobacterales Family III. Incertae Sedis | g__Caldicellulosiruptor | s__Caldicellulosiruptor saccharolyticus	0	0	7.93e-06	0.000158624	0	0	2.75e-05	0.000251263
k__Bacteria | p__Proteobacteria | c__Betaproteobacteria | o__Burkholderiales | f__Burkholderiaceae | g__Cupriavidus | s__Cupriavidus taiwanensis	4.76e-05	1.59e-05	6.34e-05	3.97e-05	0.000137622	3.7e-05	9.37e-05	7.55e-05
k__Bacteria | p__Proteobacteria | c__Betaproteobacteria | o__Burkholderiales | f__Burkholderiaceae | g__Polynucleobacter | s__Polynucleobacter necessarius	7.93e-05	0	4.76e-05	3.97e-05	0.000139603	0	9.52e-05	0.000110831
k__Bacteria | p__Proteobacteria | c__Gammaproteobacteria | o__Thiotrichales | f__Francisellaceae | g__Francisella | s__Francisella philomiragia	9.52e-05	0	7.14e-05	0	0.000151846	0	0.000115678	0
k__Bacteria | p__Spirochaetes | c__Spirochaetia | o__Spirochaetales | f__Spirochaetaceae | g__Sediminispirochaeta | s__Sediminispirochaeta smaragdinae	0.0001269	0	7.93e-06	3.17e-05	0.000270212	0	2.75e-05	8.45e-05
k__Bacteria | p__Bacteroidetes | c__Chitinophagia | o__Chitinophagales | f__Chitinophagaceae | g__ | s__	4.76e-05	6.34e-05	0	5.55e-05	0.00011114	0.000117152	0	0.000103134
k__Bacteria | p__Firmicutes | c__Bacilli | o__Bacillales | f__Staphylococcaceae | g__Staphylococcus | s__	1.59e-05	0	0.000118968	3.17e-05	3.7e-05	0	0.00016794	8.45e-05
k__Bacteria | p__Firmicutes | c__Bacilli | o__Lactobacillales | f__Lactobacillaceae | g__Lactobacillus | s__Lactobacillus acetotolerans	0.000142762	1.59e-05	0	0	0.000267661	5.49e-05	0	0
k__Bacteria | p__Firmicutes | c__Bacilli | o__Lactobacillales | f__Lactobacillaceae | g__Lactobacillus | s__Lactobacillus kefiranofaciens	9.52e-05	1.59e-05	4.76e-05	0	0.000190349	5.49e-05	9.52e-05	0
k__Bacteria | p__Proteobacteria | c__Betaproteobacteria | o__Neisseriales | f__ | g__ | s__	0	1.59e-05	3.97e-05	0.000103106	0	5.49e-05	8.57e-05	0.000143242
k__Bacteria | p__Proteobacteria | c__Gammaproteobacteria | o__Enterobacterales | f__Pectobacteriaceae | g__Sodalis | s__Sodalis praecaptivus	2.38e-05	9.52e-05	2.38e-05	1.59e-05	4.3e-05	0.00022228	8.24e-05	5.49e-05
k__Bacteria | p__Proteobacteria | c__Gammaproteobacteria | o__Vibrionales | f__Vibrionaceae | g__Vibrio | s__Vibrio vulnificus	3.97e-05	1.59e-05	7.14e-05	3.17e-05	7.55e-05	3.7e-05	0.000147024	8.45e-05
k__Bacteria | p__Proteobacteria | c__Gammaproteobacteria | o__Enterobacterales | f__Morganellaceae | g__Xenorhabdus | s__Xenorhabdus doucetiae	3.17e-05	5.55e-05	7.14e-05	0	6.2e-05	0.000110831	0.00013536	0
k__Bacteria | p__Proteobacteria | c__Gammaproteobacteria | o__Nevskiales | f__Steroidobacteraceae | g__Steroidobacter | s__Steroidobacter denitrificans	2.38e-05	6.34e-05	7.14e-05	0	4.3e-05	0.000117152	9.19e-05	0
k__Bacteria | p__Proteobacteria | c__Gammaproteobacteria | o__Oceanospirillales | f__Alcanivoracaceae | g__Alcanivorax | s__	1.59e-05	9.52e-05	3.17e-05	1.59e-05	3.7e-05	0.000128333	7.41e-05	5.49e-05
k__Bacteria | p__Proteobacteria | c__Gammaproteobacteria | o__Pseudomonadales | f__Pseudomonadaceae | g__Pseudomonas | s__Pseudomonas sp. Z003-0.4C(8344-21)	5.55e-05	5.55e-05	4.76e-05	0	0.000110831	0.000110831	9.52e-05	0
k__Bacteria | p__Firmicutes | c__Bacilli | o__Lactobacillales | f__Lactobacillaceae | g__Lactobacillus | s__Lactobacillus jensenii	0.000111037	0	2.38e-05	1.59e-05	0.000274746	0	4.3e-05	5.49e-05
k__Bacteria | p__Firmicutes | c__Clostridia | o__Clostridiales | f__Clostridiales Family XIII. Incertae Sedis | g__Mogibacterium | s__	1.59e-05	1.59e-05	5.55e-05	6.34e-05	3.7e-05	5.49e-05	0.000137373	0.000109898
k__Bacteria | p__Proteobacteria | c__Epsilonproteobacteria | o__Campylobacterales | f__Helicobacteraceae | g__ | s__	8.72e-05	6.34e-05	0	0	0.000110831	0.000109898	0	0
k__Bacteria | p__Proteobacteria | c__Gammaproteobacteria | o__ | f__ | g__Gallaecimonas | s__Gallaecimonas mangrovi	0	1.59e-05	4.76e-05	8.72e-05	0	5.49e-05	0.00011114	0.000110831
k__Bacteria | p__Proteobacteria | c__Gammaproteobacteria | o__Alteromonadales | f__Idiomarinaceae | g__Idiomarina | s__Idiomarina sp. OT37-5b	4.76e-05	7.93e-05	2.38e-05	0	7.59e-05	0.000145382	4.3e-05	0
k__Bacteria | p__Proteobacteria | c__Gammaproteobacteria | o__Enterobacterales | f__Enterobacteriaceae | g__ | s__secondary endosymbiont of Ctenarytaina eucalypti	4.76e-05	4.76e-05	5.55e-05	0	7.59e-05	0.00011114	0.000143242	0
k__Bacteria | p__Proteobacteria | c__Gammaproteobacteria | o__Enterobacterales | f__Enterobacteriaceae | g__Candidatus Mikella | s__Candidatus Mikella endobia	0.000118968	3.17e-05	0	0	0.00027859	6.2e-05	0	0
k__Bacteria | p__Proteobacteria | c__Gammaproteobacteria | o__Enterobacterales | f__Pectobacteriaceae | g__Sodalis | s__Sodalis endosymbiont of Henestaris halophilus	1.59e-05	3.97e-05	9.52e-05	0	3.7e-05	7.55e-05	0.000176895	0
k__Bacteria | p__Proteobacteria | c__Gammaproteobacteria | o__Enterobacterales | f__Yersiniaceae | g__Candidatus Fukatsuia | s__Candidatus Fukatsuia symbiotica	7.14e-05	3.97e-05	3.97e-05	0	0.000100437	9.48e-05	7.55e-05	0
k__Bacteria | p__Proteobacteria | c__Betaproteobacteria | o__Burkholderiales | f__Alcaligenaceae | g__Bordetella | s__	0	0	4.76e-05	9.52e-05	0	0	6.42e-05	0.000185973
k__Bacteria | p__Bacteroidetes | c__Bacteroidia | o__Marinilabiliales | f__Marinifilaceae | g__Labilibaculum | s__Labilibaculum antarcticum	0	4.76e-05	5.55e-05	3.97e-05	0	0.000164847	0.000103134	7.55e-05
k__Bacteria | p__Bacteroidetes | c__Flavobacteriia | o__Flavobacteriales | f__ | g__Candidatus Sulcia | s__Candidatus Sulcia muelleri	2.38e-05	7.14e-05	1.59e-05	3.17e-05	8.24e-05	0.000195155	3.7e-05	8.45e-05
k__Bacteria | p__Firmicutes | c__Clostridia | o__ | f__ | g__ | s__	1.59e-05	3.97e-05	0	8.72e-05	3.7e-05	6.36e-05	0	0.000164639
k__Bacteria | p__Proteobacteria | c__Alphaproteobacteria | o__Rhizobiales | f__Rhizobiaceae | g__Sinorhizobium | s__Sinorhizobium meliloti	4.76e-05	2.38e-05	7.14e-05	0	8.61e-05	5.92e-05	9.19e-05	0
k__Bacteria | p__Proteobacteria | c__Alphaproteobacteria | o__Rhodobacterales | f__Rhodobacteraceae | g__ | s__	7.93e-06	5.55e-05	7.93e-05	0	2.75e-05	0.000118027	7.95e-05	0
k__Bacteria | p__Proteobacteria | c__Alphaproteobacteria | o__Sphingomonadales | f__Sphingomonadaceae | g__Sphingomonas | s__Sphingomonas melonis	4.76e-05	0	9.52e-05	0	9.52e-05	0	0.000140582	0
k__Bacteria | p__Proteobacteria | c__Epsilonproteobacteria | o__Campylobacterales | f__Campylobacteraceae | g__Campylobacter | s__Campylobacter iguaniorum	0	0	7.93e-06	0.000134831	0	0	2.75e-05	0.000437951
k__Bacteria | p__Proteobacteria | c__Gammaproteobacteria | o__Enterobacterales | f__Enterobacteriaceae | g__Candidatus Doolittlea | s__Candidatus Doolittlea endobia	3.97e-05	3.97e-05	6.34e-05	0	9.48e-05	0.000110831	0.000130455	0
k__Bacteria | p__Proteobacteria | c__Gammaproteobacteria | o__Pseudomonadales | f__Moraxellaceae | g__Psychrobacter | s__	0.000103106	1.59e-05	2.38e-05	0	0.000183559	5.49e-05	4.3e-05	0
k__Bacteria | p__Proteobacteria | c__Gammaproteobacteria | o__Pseudomonadales | f__Pseudomonadaceae | g__Pseudomonas | s__Pseudomonas poae	6.34e-05	7.93e-05	0	0	0.000102131	0.000133574	0	0
k__Bacteria | p__Spirochaetes | c__Spirochaetia | o__Spirochaetales | f__Spirochaetaceae | g__Treponema | s__Treponema denticola	0	7.93e-06	3.97e-05	9.52e-05	0	2.75e-05	9.48e-05	0.000176895
k__Bacteria | p__Proteobacteria | c__Epsilonproteobacteria | o__Campylobacterales | f__Campylobacteraceae | g__ | s__	8.72e-05	0	7.93e-06	3.97e-05	0.000164639	0	2.75e-05	0.000110831
k__Bacteria | p__Firmicutes | c__Bacilli | o__Lactobacillales | f__Lactobacillaceae | g__Lactobacillus | s__Lactobacillus kunkeei	0	2.38e-05	0.000111037	0	0	5.92e-05	0.000246298	0
k__Bacteria | p__Firmicutes | c__Bacilli | o__Lactobacillales | f__Lactobacillaceae | g__Lactobacillus | s__Lactobacillus paracollinoides	0	3.97e-05	3.17e-05	6.34e-05	0	9.48e-05	0.000109898	0.000219796
k__Bacteria | p__Fusobacteria | c__Fusobacteriia | o__Fusobacteriales | f__Leptotrichiaceae | g__ | s__	0	0	0	0.000134831	0	0	0	0.000231208
k__Bacteria | p__Proteobacteria | c__Betaproteobacteria | o__Burkholderiales | f__Alcaligenaceae | g__Achromobacter | s__Achromobacter denitrificans	3.97e-05	0	7.14e-05	2.38e-05	6.36e-05	0	0.00012259	5.92e-05
k__Bacteria | p__Proteobacteria | c__Epsilonproteobacteria | o__Campylobacterales | f__Campylobacteraceae | g__Campylobacter | s__Campylobacter sp. RM6137	0	0	0	0.000134831	0	0	0	0.000204765
k__Bacteria | p__Proteobacteria | c__Epsilonproteobacteria | o__Campylobacterales | f__Helicobacteraceae | g__Helicobacter | s__Helicobacter hepaticus	3.97e-05	7.93e-05	1.59e-05	0	6.36e-05	9.8e-05	5.49e-05	0
k__Bacteria | p__Proteobacteria | c__Gammaproteobacteria | o__Enterobacterales | f__Enterobacteriaceae | g__Candidatus Blochmannia | s__Candidatus Blochmannia floridanus	3.17e-05	3.17e-05	7.14e-05	0	6.2e-05	6.2e-05	0.000108326	0
k__Bacteria | p__Proteobacteria | c__Gammaproteobacteria | o__Enterobacterales | f__Yersiniaceae | g__Serratia | s__Serratia sp. FGI94	2.38e-05	7.14e-05	3.97e-05	0	5.92e-05	0.000195155	9.48e-05	0
k__Bacteria | p__Proteobacteria | c__Gammaproteobacteria | o__Legionellales | f__Coxiellaceae | g__Coxiella | s__Coxiella burnetii	7.14e-05	1.59e-05	3.17e-05	1.59e-05	0.000129133	3.7e-05	8.45e-05	5.49e-05
k__Bacteria | p__Proteobacteria | c__Gammaproteobacteria | o__Legionellales | f__Legionellaceae | g__Legionella | s__Legionella pneumophila	7.93e-06	3.97e-05	4.76e-05	3.97e-05	2.75e-05	0.000110831	9.52e-05	6.36e-05
k__Bacteria | p__Actinobacteria | c__Actinobacteria | o__Micrococcales | f__Microbacteriaceae | g__Leifsonia | s__Leifsonia xyli	4.76e-05	0	7.93e-05	0	0.00011114	0	0.00015094	0
k__Bacteria | p__Proteobacteria | c__Gammaproteobacteria | o__Pseudomonadales | f__Pseudomonadaceae | g__Oblitimonas | s__Oblitimonas alkaliphila	3.97e-05	4.76e-05	3.97e-05	0	0.000110831	0.00011114	9.48e-05	0
k__Bacteria | p__Firmicutes | c__Bacilli | o__Bacillales | f__Bacillaceae | g__Bacillus | s__Bacillus amyloliquefaciens	7.93e-06	4.76e-05	7.93e-06	6.34e-05	2.75e-05	8.61e-05	2.75e-05	8.45e-05
k__Bacteria | p__Firmicutes | c__Bacilli | o__Bacillales | f__Paenibacillaceae | g__Paenibacillus | s__Paenibacillus polymyxa	7.93e-06	2.38e-05	6.34e-05	3.17e-05	2.75e-05	8.24e-05	0.000102131	8.45e-05
k__Bacteria | p__Firmicutes | c__Clostridia | o__Clostridiales | f__Oscillospiraceae | g__Oscillibacter | s__Oscillibacter valericigenes	6.34e-05	2.38e-05	3.97e-05	0	7.41e-05	8.24e-05	0.000110831	0
k__Bacteria | p__Proteobacteria | c__Alphaproteobacteria | o__Rickettsiales | f__Candidatus Midichloriaceae | g__Candidatus Midichloria | s__Candidatus Midichloria mitochondrii	3.17e-05	4.76e-05	4.76e-05	0	0.000109898	8.61e-05	8.61e-05	0
k__Bacteria | p__Proteobacteria | c__Epsilonproteobacteria | o__Campylobacterales | f__Helicobacteraceae | g__Helicobacter | s__Helicobacter felis	7.14e-05	4.76e-05	7.93e-06	0	0.00016794	7.59e-05	2.75e-05	0
k__Bacteria | p__Proteobacteria | c__Gammaproteobacteria | o__Enterobacterales | f__Enterobacteriaceae | g__Candidatus Riesia | s__Candidatus Riesia pediculicola	3.17e-05	3.17e-05	5.55e-05	7.93e-06	6.2e-05	0.000109898	0.000103134	2.75e-05
k__Bacteria | p__Proteobacteria | c__Gammaproteobacteria | o__Enterobacterales | f__Enterobacteriaceae | g__Klebsiella | s__Klebsiella michiganensis	1.59e-05	0.000103106	7.93e-06	0	5.49e-05	0.000234743	2.75e-05	0
k__Bacteria | p__Proteobacteria | c__Gammaproteobacteria | o__Enterobacterales | f__Yersiniaceae | g__Rahnella | s__Rahnella aquatilis	4.76e-05	4.76e-05	3.17e-05	0	0.00011114	0.00011114	6.2e-05	0
k__Bacteria | p__Proteobacteria | c__Gammaproteobacteria | o__Pseudomonadales | f__Moraxellaceae | g__Acinetobacter | s__	2.38e-05	7.93e-06	3.97e-05	5.55e-05	5.92e-05	2.75e-05	9.48e-05	0.000131241
k__Bacteria | p__Firmicutes | c__Bacilli | o__Bacillales | f__Paenibacillaceae | g__Aneurinibacillus | s__Aneurinibacillus soli	8.72e-05	7.93e-06	2.38e-05	0	0.000169567	2.75e-05	5.92e-05	0
k__Bacteria | p__Firmicutes | c__Bacilli | o__Lactobacillales | f__Streptococcaceae | g__Streptococcus | s__Streptococcus mutans	0	0	0	0.000118968	0	0	0	0.000272614
k__Bacteria | p__Bacteroidetes | c__Bacteroidia | o__Bacteroidales | f__Rikenellaceae | g__Alistipes | s__Alistipes finegoldii	7.93e-06	0.000111037	0	0	2.75e-05	0.000171378	0	0
k__Bacteria | p__Bacteroidetes | c__Cytophagia | o__Cytophagales | f__Cytophagaceae | g__ | s__	0	7.14e-05	1.59e-05	3.17e-05	0	0.00013536	5.49e-05	0.000109898
k__Bacteria | p__Firmicutes | c__Bacilli | o__Bacillales | f__Bacillaceae | g__Bacillus | s__Bacillus altitudinis	5.55e-05	2.38e-05	0	3.97e-05	0.000103134	5.92e-05	0	7.55e-05
k__Bacteria | p__Firmicutes | c__Clostridia | o__Clostridiales | f__Clostridiaceae | g__Clostridium | s__	3.17e-05	4.76e-05	1.59e-05	2.38e-05	6.2e-05	7.59e-05	3.7e-05	5.92e-05
k__Bacteria | p__Firmicutes | c__Erysipelotrichia | o__Erysipelotrichales | f__Erysipelotrichaceae | g__ | s__	7.14e-05	1.59e-05	3.17e-05	0	0.00016794	3.7e-05	6.2e-05	0
k__Bacteria | p__Proteobacteria | c__Alphaproteobacteria | o__Rickettsiales | f__Anaplasmataceae | g__Anaplasma | s__	4.76e-05	7.93e-06	6.34e-05	0	0.000164847	2.75e-05	7.41e-05	0
k__Bacteria | p__Proteobacteria | c__Betaproteobacteria | o__Burkholderiales | f__Comamonadaceae | g__Acidovorax | s__Acidovorax avenae	5.55e-05	7.93e-06	1.59e-05	3.97e-05	9.48e-05	2.75e-05	3.7e-05	7.55e-05
k__Bacteria | p__Proteobacteria | c__Betaproteobacteria | o__Burkholderiales | f__Comamonadaceae | g__Ottowia | s__Ottowia oryzae	0	0	0	0.000118968	0	0	0	0.00016794
k__Bacteria | p__Proteobacteria | c__Alphaproteobacteria | o__Sphingomonadales | f__Sphingomonadaceae | g__Sphingomonas | s__Sphingomonas koreensis	6.34e-05	2.38e-05	3.17e-05	0	0.000168959	4.3e-05	6.2e-05	0
k__Bacteria | p__Bacteroidetes | c__Sphingobacteriia | o__Sphingobacteriales | f__Sphingobacteriaceae | g__Pseudopedobacter | s__Pseudopedobacter saltans	0	7.93e-06	0	0.000103106	0	2.75e-05	0	0.000131241
k__Bacteria | p__Proteobacteria | c__Betaproteobacteria | o__Burkholderiales | f__ | g__Thiomonas | s__	3.97e-05	2.38e-05	7.93e-06	3.97e-05	0.000110831	8.24e-05	2.75e-05	0.000137373
k__Bacteria | p__Proteobacteria | c__Gammaproteobacteria | o__Aeromonadales | f__Aeromonadaceae | g__Aeromonas | s__Aeromonas media	1.59e-05	3.97e-05	3.97e-05	1.59e-05	3.7e-05	9.48e-05	7.55e-05	5.49e-05
k__Bacteria | p__Proteobacteria | c__Gammaproteobacteria | o__Nevskiales | f__Sinobacteraceae | g__Solimonas | s__Solimonas sp. K1W22B-7	3.97e-05	4.76e-05	2.38e-05	0	7.55e-05	0.00011114	5.92e-05	0
k__Bacteria | p__Proteobacteria | c__Gammaproteobacteria | o__Pseudomonadales | f__Pseudomonadaceae | g__Pseudomonas | s__Pseudomonas pohangensis	2.38e-05	3.97e-05	4.76e-05	0	5.92e-05	6.36e-05	7.59e-05	0
k__Bacteria | p__Proteobacteria | c__Zetaproteobacteria | o__Mariprofundales | f__Mariprofundaceae | g__Mariprofundus | s__Mariprofundus aestuarium	0	0	0	0.000111037	0	0	0	0.000384644
k__Bacteria | p__Bacteroidetes | c__Flavobacteriia | o__Flavobacteriales | f__Flavobacteriaceae | g__Capnocytophaga | s__Capnocytophaga sp. oral taxon 323	0	0	0	0.000111037	0	0	0	0.000120615
k__Bacteria | p__Cyanobacteria | c__ | o__Gloeoemargaritales | f__Gloeomargaritaceae | g__Gloeomargarita | s__Gloeomargarita lithophora	0	0	0.000111037	0	0	0	0.000214103	0
k__Bacteria | p__Proteobacteria | c__Gammaproteobacteria | o__Alteromonadales | f__Pseudoalteromonadaceae | g__Pseudoalteromonas | s__Pseudoalteromonas sp. SM9913	3.17e-05	3.17e-05	4.76e-05	0	6.2e-05	8.45e-05	6.42e-05	0
k__Bacteria | p__Proteobacteria | c__Gammaproteobacteria | o__Enterobacterales | f__Enterobacteriaceae | g__Leclercia | s__Leclercia sp. W17	4.76e-05	7.93e-06	5.55e-05	0	0.000118318	2.75e-05	0.000118027	0
k__Bacteria | p__Proteobacteria | c__Gammaproteobacteria | o__Enterobacterales | f__Erwiniaceae | g__Tatumella | s__Tatumella ptyseos	9.52e-05	1.59e-05	0	0	0.000210873	5.49e-05	0	0
k__Bacteria | p__Proteobacteria | c__Gammaproteobacteria | o__Oceanospirillales | f__ | g__ | s__	3.17e-05	7.93e-06	7.14e-05	0	7.41e-05	2.75e-05	0.00016794	0
k__Bacteria | p__Proteobacteria | c__Gammaproteobacteria | o__Oceanospirillales | f__Halomonadaceae | g__Candidatus Evansia | s__Candidatus Evansia muelleri	0	6.34e-05	4.76e-05	0	0	0.000109898	9.52e-05	0
k__Bacteria | p__Proteobacteria | c__Gammaproteobacteria | o__Pasteurellales | f__Pasteurellaceae | g__Glaesserella | s__Glaesserella sp. 15-184	1.59e-05	7.93e-06	3.17e-05	5.55e-05	5.49e-05	2.75e-05	4.69e-05	0.000103134
k__Bacteria | p__Proteobacteria | c__Gammaproteobacteria | o__Pasteurellales | f__Pasteurellaceae | g__Pasteurella | s__Pasteurella dagmatis	0	0	6.34e-05	4.76e-05	0	0	0.000130455	9.52e-05
k__Bacteria | p__Proteobacteria | c__Gammaproteobacteria | o__Pseudomonadales | f__Pseudomonadaceae | g__Pseudomonas | s__Pseudomonas rhizosphaerae	1.59e-05	3.17e-05	6.34e-05	0	3.7e-05	4.69e-05	0.000109898	0
k__Bacteria | p__Bacteroidetes | c__Flavobacteriia | o__Flavobacteriales | f__Flavobacteriaceae | g__Elizabethkingia | s__	0	0	3.17e-05	7.14e-05	0	0	6.2e-05	0.000100437
k__Bacteria | p__Firmicutes | c__Bacilli | o__Bacillales | f__Bacillaceae | g__Bacillus | s__Bacillus coagulans	2.38e-05	0	7.93e-06	7.14e-05	5.92e-05	0	2.75e-05	0.000115678
k__Bacteria | p__Firmicutes | c__Clostridia | o__Clostridiales | f__Ruminococcaceae | g__Ruminococcus | s__Ruminococcus bicirculans	3.97e-05	3.97e-05	2.38e-05	0	7.55e-05	9.48e-05	8.24e-05	0
k__Bacteria | p__Proteobacteria | c__Betaproteobacteria | o__Burkholderiales | f__Comamonadaceae | g__Polaromonas | s__Polaromonas naphthalenivorans	3.97e-05	1.59e-05	7.93e-06	3.97e-05	8.57e-05	5.49e-05	2.75e-05	8.57e-05
k__Bacteria | p__Proteobacteria | c__Betaproteobacteria | o__Burkholderiales | f__Oxalobacteraceae | g__Janthinobacterium | s__	2.38e-05	2.38e-05	2.38e-05	3.17e-05	5.92e-05	5.92e-05	4.3e-05	0.000109898
k__Bacteria | p__Proteobacteria | c__Epsilonproteobacteria | o__Campylobacterales | f__Campylobacteraceae | g__Campylobacter | s__Campylobacter fetus	0	0	0	0.000103106	0	0	0	0.00014888
k__Bacteria | p__Proteobacteria | c__Epsilonproteobacteria | o__Campylobacterales | f__Helicobacteraceae | g__Wolinella | s__Wolinella succinogenes	4.76e-05	5.55e-05	0	0	8.61e-05	8.57e-05	0	0
k__Bacteria | p__Proteobacteria | c__Gammaproteobacteria | o__Aeromonadales | f__Aeromonadaceae | g__Aeromonas | s__Aeromonas sp. CA23	7.93e-06	2.38e-05	7.14e-05	0	2.75e-05	5.92e-05	0.000195155	0
k__Bacteria | p__Proteobacteria | c__Gammaproteobacteria | o__Enterobacterales | f__Erwiniaceae | g__Pantoea | s__Pantoea sp. At-9b	5.55e-05	7.93e-06	3.97e-05	0	0.000110831	2.75e-05	0.000137373	0
k__Bacteria | p__Proteobacteria | c__Gammaproteobacteria | o__Enterobacterales | f__Yersiniaceae | g__ | s__	2.38e-05	3.97e-05	2.38e-05	1.59e-05	8.24e-05	0.000110831	5.92e-05	5.49e-05
k__Bacteria | p__Proteobacteria | c__Gammaproteobacteria | o__Oceanospirillales | f__Oceanospirillaceae | g__Thalassolituus | s__Thalassolituus oleivorans	4.76e-05	2.38e-05	3.17e-05	0	6.42e-05	5.92e-05	7.41e-05	0
k__Bacteria | p__Proteobacteria | c__Gammaproteobacteria | o__Vibrionales | f__Vibrionaceae | g__Vibrio | s__Vibrio campbellii	0	1.59e-05	1.59e-05	7.14e-05	0	3.7e-05	3.7e-05	0.000152523
k__Bacteria | p__Proteobacteria | c__Gammaproteobacteria | o__Xanthomonadales | f__Xanthomonadaceae | g__Xanthomonas | s__Xanthomonas citri	4.76e-05	7.93e-06	4.76e-05	0	9.52e-05	2.75e-05	9.52e-05	0
k__Bacteria | p__Proteobacteria | c__Betaproteobacteria | o__Burkholderiales | f__Burkholderiaceae | g__Burkholderia | s__Burkholderia thailandensis	4.76e-05	7.93e-06	1.59e-05	3.17e-05	9.52e-05	2.75e-05	5.49e-05	8.45e-05
k__Bacteria | p__Actinobacteria | c__Actinobacteria | o__Corynebacteriales | f__Mycobacteriaceae | g__ | s__	3.17e-05	0	6.34e-05	0	0.000109898	0	0.000130455	0
k__Bacteria | p__Bacteroidetes | c__Bacteroidia | o__Bacteroidales | f__Prevotellaceae | g__Prevotella | s__Prevotella scopos	0	1.59e-05	0	7.93e-05	0	5.49e-05	0	0.00012726
k__Bacteria | p__Cyanobacteria | c__ | o__Oscillatoriales | f__Coleofasciculaceae | g__Geitlerinema | s__Geitlerinema sp. PCC 7407	0	0	0	9.52e-05	0	0	0	0.000329695
k__Bacteria | p__Firmicutes | c__Bacilli | o__Bacillales | f__Paenibacillaceae | g__ | s__	7.93e-05	1.59e-05	0	0	0.0001563	3.7e-05	0	0
k__Bacteria | p__Firmicutes | c__Bacilli | o__Lactobacillales | f__Lactobacillaceae | g__Lactobacillus | s__Lactobacillus mucosae	0	1.59e-05	0	7.93e-05	0	5.49e-05	0	0.000274746
k__Bacteria | p__Firmicutes | c__Bacilli | o__Lactobacillales | f__Lactobacillaceae | g__Lactobacillus | s__Lactobacillus plantarum	0	3.97e-05	1.59e-05	3.97e-05	0	0.000137373	5.49e-05	6.36e-05
k__Bacteria | p__Firmicutes | c__Clostridia | o__Clostridiales | f__Lachnospiraceae | g__Anaerotignum | s__Anaerotignum propionicum	0	0	2.38e-05	7.14e-05	0	0	5.92e-05	0.00013536
k__Bacteria | p__Fusobacteria | c__Fusobacteriia | o__Fusobacteriales | f__Leptotrichiaceae | g__Leptotrichia | s__Leptotrichia sp. oral taxon 847	0	0	2.38e-05	7.14e-05	0	0	8.24e-05	0.000147024
k__Bacteria | p__Proteobacteria | c__Alphaproteobacteria | o__Rhizobiales | f__Hyphomicrobiaceae | g__Pelagibacterium | s__	1.59e-05	0	7.93e-05	0	5.49e-05	0	0.000139603	0
k__Bacteria | p__Proteobacteria | c__Alphaproteobacteria | o__Rhizobiales | f__Phyllobacteriaceae | g__Mesorhizobium | s__	3.17e-05	2.38e-05	3.17e-05	7.93e-06	8.45e-05	8.24e-05	8.45e-05	2.75e-05
k__Bacteria | p__Proteobacteria | c__Alphaproteobacteria | o__Sphingomonadales | f__Sphingomonadaceae | g__Sphingomonas | s__Sphingomonas sp. FARSPH	8.72e-05	7.93e-06	0	0	0.000227619	2.75e-05	0	0
k__Bacteria | p__Proteobacteria | c__Betaproteobacteria | o__Burkholderiales | f__Alcaligenaceae | g__Bordetella | s__Bordetella holmesii	3.17e-05	7.93e-06	5.55e-05	0	6.2e-05	2.75e-05	0.000110831	0
k__Bacteria | p__Proteobacteria | c__Epsilonproteobacteria | o__ | f__ | g__ | s__	4.76e-05	3.97e-05	7.93e-06	0	7.59e-05	8.57e-05	2.75e-05	0
k__Bacteria | p__Proteobacteria | c__Epsilonproteobacteria | o__Campylobacterales | f__Helicobacteraceae | g__Helicobacter | s__Helicobacter bizzozeronii	5.55e-05	0	3.97e-05	0	8.57e-05	0	0.000137373	0
k__Bacteria | p__Proteobacteria | c__Gammaproteobacteria | o__Alteromonadales | f__Pseudoalteromonadaceae | g__Pseudoalteromonas | s__Pseudoalteromonas piscicida	1.59e-05	7.93e-06	7.14e-05	0	3.7e-05	2.75e-05	8.24e-05	0
k__Bacteria | p__Proteobacteria | c__Gammaproteobacteria | o__Enterobacterales | f__Enterobacteriaceae | g__Enterobacter | s__Enterobacter roggenkampii	1.59e-05	1.59e-05	1.59e-05	4.76e-05	5.49e-05	5.49e-05	3.7e-05	7.59e-05
k__Bacteria | p__Proteobacteria | c__Gammaproteobacteria | o__Thiotrichales | f__Piscirickettsiaceae | g__Methylophaga | s__Methylophaga frappieri	2.38e-05	0	0	7.14e-05	8.24e-05	0	0	0.000108326
k__Bacteria | p__Firmicutes | c__Clostridia | o__Clostridiales | f__Clostridiaceae | g__Clostridium | s__Clostridium aceticum	0	0	0	8.72e-05	0	0	0	0.000212656
k__Bacteria | p__Proteobacteria | c__Gammaproteobacteria | o__ | f__ | g__ | s__Candidatus Baumannia cicadellinicola	7.93e-06	0	0	7.93e-05	2.75e-05	0	0	0.000217915
k__Bacteria | p__Proteobacteria | c__Gammaproteobacteria | o__Enterobacterales | f__Yersiniaceae | g__Yersinia | s__Yersinia entomophaga	7.93e-06	3.97e-05	3.97e-05	0	2.75e-05	0.000110831	7.55e-05	0
k__Bacteria | p__Actinobacteria | c__Actinobacteria | o__Streptosporangiales | f__Nocardiopsaceae | g__Nocardiopsis | s__Nocardiopsis gilva	2.38e-05	0	0	6.34e-05	8.24e-05	0	0	0.000102131
k__Bacteria | p__Bacteroidetes | c__Bacteroidia | o__Bacteroidales | f__Bacteroidaceae | g__Bacteroides | s__Bacteroides coprosuis	0	3.17e-05	0	5.55e-05	0	4.69e-05	0	0.000164639
k__Bacteria | p__Bacteroidetes | c__Flavobacteriia | o__Flavobacteriales | f__Flavobacteriaceae | g__Capnocytophaga | s__Capnocytophaga sp. oral taxon 878	0	0	0	8.72e-05	0	0	0	0.00014888
k__Bacteria | p__Firmicutes | c__Bacilli | o__Lactobacillales | f__Lactobacillaceae | g__Lactobacillus | s__Lactobacillus paraplantarum	7.93e-06	2.38e-05	0	5.55e-05	2.75e-05	5.92e-05	0	9.48e-05
k__Bacteria | p__Firmicutes | c__Bacilli | o__Lactobacillales | f__Streptococcaceae | g__Streptococcus | s__Streptococcus merionis	0	0	2.38e-05	6.34e-05	0	0	4.3e-05	0.000219796
k__Bacteria | p__Firmicutes | c__Clostridia | o__Clostridiales | f__ | g__Intestinimonas | s__Intestinimonas butyriciproducens	3.97e-05	4.76e-05	0	0	7.55e-05	0.00011114	0	0
k__Bacteria | p__Firmicutes | c__Clostridia | o__Clostridiales | f__Christensenellaceae | g__Christensenella | s__Christensenella massiliensis	8.72e-05	0	0	0	0.000179016	0	0	0
k__Bacteria | p__Proteobacteria | c__Alphaproteobacteria | o__Rickettsiales | f__ | g__ | s__	7.93e-06	6.34e-05	1.59e-05	0	2.75e-05	8.45e-05	5.49e-05	0
k__Bacteria | p__Proteobacteria | c__Alphaproteobacteria | o__Sphingomonadales | f__Sphingomonadaceae | g__Sphingopyxis | s__	3.17e-05	2.38e-05	3.17e-05	0	0.000109898	8.24e-05	8.45e-05	0
k__Bacteria | p__Proteobacteria | c__Betaproteobacteria | o__Burkholderiales | f__Burkholderiaceae | g__Ralstonia | s__Ralstonia insidiosa	6.34e-05	1.59e-05	7.93e-06	0	0.000130455	5.49e-05	2.75e-05	0
k__Bacteria | p__Proteobacteria | c__Deltaproteobacteria | o__Myxococcales | f__Polyangiaceae | g__Sorangium | s__Sorangium cellulosum	2.38e-05	7.93e-06	5.55e-05	0	5.92e-05	2.75e-05	0.000118027	0
k__Bacteria | p__Proteobacteria | c__Epsilonproteobacteria | o__Campylobacterales | f__Campylobacteraceae | g__Campylobacter | s__Campylobacter peloridis	0	0	0	8.72e-05	0	0	0	0.00014888
k__Bacteria | p__Proteobacteria | c__Gammaproteobacteria | o__Alteromonadales | f__Alteromonadaceae | g__Glaciecola | s__Glaciecola nitratireducens	3.17e-05	1.59e-05	3.97e-05	0	8.45e-05	5.49e-05	9.48e-05	0
k__Bacteria | p__Proteobacteria | c__Gammaproteobacteria | o__Enterobacterales | f__Enterobacteriaceae | g__Kosakonia | s__Kosakonia oryzae	4.76e-05	3.97e-05	0	0	0.000118318	9.48e-05	0	0
k__Bacteria | p__Proteobacteria | c__Gammaproteobacteria | o__Enterobacterales | f__Enterobacteriaceae | g__Shigella | s__Shigella flexneri	3.17e-05	1.59e-05	3.97e-05	0	6.2e-05	3.7e-05	8.57e-05	0
k__Bacteria | p__Proteobacteria | c__Gammaproteobacteria | o__Enterobacterales | f__Morganellaceae | g__Proteus | s__Proteus mirabilis	1.59e-05	7.93e-06	3.97e-05	2.38e-05	5.49e-05	2.75e-05	8.57e-05	8.24e-05
k__Bacteria | p__Proteobacteria | c__Gammaproteobacteria | o__Pseudomonadales | f__Moraxellaceae | g__Acinetobacter | s__Acinetobacter sp. SWBY1	7.93e-06	4.76e-05	3.17e-05	0	2.75e-05	0.00011114	7.41e-05	0
k__Bacteria | p__Proteobacteria | c__Gammaproteobacteria | o__Thiotrichales | f__Piscirickettsiaceae | g__Cycloclasticus | s__	3.17e-05	3.17e-05	2.38e-05	0	6.2e-05	7.41e-05	5.92e-05	0
k__Bacteria | p__Spirochaetes | c__Spirochaetia | o__Spirochaetales | f__Spirochaetaceae | g__Sphaerochaeta | s__Sphaerochaeta coccoides	2.38e-05	0	1.59e-05	4.76e-05	5.92e-05	0	5.49e-05	0.000164847
k__Bacteria | p__Actinobacteria | c__Actinobacteria | o__Actinomycetales | f__Actinomycetaceae | g__Actinomyces | s__Actinomyces sp. oral taxon 414	0	0	0	7.93e-05	0	0	0	0.000139603
k__Bacteria | p__Actinobacteria | c__Actinobacteria | o__Bifidobacteriales | f__Bifidobacteriaceae | g__Bifidobacterium | s__	1.59e-05	1.59e-05	7.93e-06	3.97e-05	3.7e-05	3.7e-05	2.75e-05	8.57e-05
k__Bacteria | p__Bacteroidetes | c__Flavobacteriia | o__Flavobacteriales | f__Flavobacteriaceae | g__Weeksella | s__Weeksella virosa	0	7.93e-06	0	7.14e-05	0	2.75e-05	0	0.000115678
k__Bacteria | p__Firmicutes | c__Clostridia | o__Clostridiales | f__Hungateiclostridiaceae | g__ | s__	7.93e-06	7.14e-05	0	0	2.75e-05	0.000129133	0	0
k__Bacteria | p__Firmicutes | c__Clostridia | o__Clostridiales | f__Ruminococcaceae | g__Faecalibacterium | s__	3.97e-05	3.97e-05	0	0	6.36e-05	6.36e-05	0	0
k__Bacteria | p__Proteobacteria | c__Alphaproteobacteria | o__Rhizobiales | f__Rhizobiaceae | g__Liberibacter | s__Candidatus Liberibacter americanus	0	3.97e-05	3.97e-05	0	0	0.000110831	0.000110831	0
k__Bacteria | p__Proteobacteria | c__Alphaproteobacteria | o__Rhodospirillales | f__Rhodospirillaceae | g__Pararhodospirillum | s__Pararhodospirillum photometricum	0	7.93e-06	7.14e-05	0	0	2.75e-05	9.19e-05	0
k__Bacteria | p__Proteobacteria | c__Gammaproteobacteria | o__Enterobacterales | f__Erwiniaceae | g__Pantoea | s__Pantoea ananatis	4.76e-05	2.38e-05	7.93e-06	0	0.000137622	5.92e-05	2.75e-05	0
k__Bacteria | p__Proteobacteria | c__Gammaproteobacteria | o__Enterobacterales | f__Erwiniaceae | g__Pantoea | s__Pantoea stewartii	1.59e-05	4.76e-05	1.59e-05	0	5.49e-05	0.000137622	3.7e-05	0
k__Bacteria | p__Proteobacteria | c__Gammaproteobacteria | o__Pseudomonadales | f__Moraxellaceae | g__Acinetobacter | s__Acinetobacter pittii	1.59e-05	1.59e-05	3.97e-05	7.93e-06	3.7e-05	3.7e-05	8.57e-05	2.75e-05
k__Bacteria | p__Bacteroidetes | c__Bacteroidia | o__Bacteroidales | f__Rikenellaceae | g__Mucinivorans | s__Mucinivorans hirudinis	0	5.55e-05	0	2.38e-05	0	0.000118027	0	8.24e-05
k__Bacteria | p__Firmicutes | c__Bacilli | o__Bacillales | f__Bacillaceae | g__Bacillus | s__Bacillus sp. Lzh-5	3.17e-05	3.17e-05	0	1.59e-05	4.69e-05	7.41e-05	0	5.49e-05
k__Bacteria | p__Firmicutes | c__Bacilli | o__Lactobacillales | f__Lactobacillaceae | g__Pediococcus | s__	7.93e-06	3.17e-05	2.38e-05	1.59e-05	2.75e-05	0.000109898	8.24e-05	5.49e-05
k__Bacteria | p__Firmicutes | c__Bacilli | o__Lactobacillales | f__Streptococcaceae | g__Streptococcus | s__Streptococcus pluranimalium	0	3.17e-05	2.38e-05	2.38e-05	0	0.000109898	4.3e-05	8.24e-05
k__Bacteria | p__Firmicutes | c__Clostridia | o__Clostridiales | f__Lachnospiraceae | g__Cellulosilyticum | s__Cellulosilyticum lentocellum	6.34e-05	0	1.59e-05	0	0.000123982	0	3.7e-05	0
k__Bacteria | p__Proteobacteria | c__Alphaproteobacteria | o__Rhizobiales | f__Methylobacteriaceae | g__Methylorubrum | s__Methylorubrum populi	4.76e-05	1.59e-05	1.59e-05	0	9.52e-05	5.49e-05	5.49e-05	0
k__Bacteria | p__Proteobacteria | c__Gammaproteobacteria | o__Chromatiales | f__Chromatiaceae | g__Thioflavicoccus | s__Thioflavicoccus mobilis	2.38e-05	2.38e-05	3.17e-05	0	5.92e-05	8.24e-05	6.2e-05	0
k__Bacteria | p__Proteobacteria | c__Gammaproteobacteria | o__Pseudomonadales | f__Pseudomonadaceae | g__Pseudomonas | s__Pseudomonas sp. StFLB209	0	4.76e-05	3.17e-05	0	0	9.52e-05	0.000109898	0
k__Bacteria | p__Bacteroidetes | c__Bacteroidia | o__Bacteroidales | f__Bacteroidaceae | g__Bacteroides | s__Bacteroides fragilis	0	0	6.34e-05	7.93e-06	0	0	0.000142521	2.75e-05
k__Bacteria | p__Actinobacteria | c__Actinobacteria | o__Corynebacteriales | f__ | g__ | s__	2.38e-05	2.38e-05	0	2.38e-05	5.92e-05	8.24e-05	0	5.92e-05
k__Bacteria | p__Actinobacteria | c__Actinobacteria | o__Corynebacteriales | f__Nocardiaceae | g__Rhodococcus | s__Rhodococcus opacus	5.55e-05	0	1.59e-05	0	9.48e-05	0	5.49e-05	0
k__Bacteria | p__Actinobacteria | c__Actinobacteria | o__Glycomycetales | f__Glycomycetaceae | g__Stackebrandtia | s__Stackebrandtia nassauensis	0	0	0	7.14e-05	0	0	0	0.000115678
k__Bacteria | p__Bacteroidetes | c__Bacteroidia | o__Marinilabiliales | f__Prolixibacteraceae | g__Draconibacterium | s__	7.93e-06	0	0	6.34e-05	2.75e-05	0	0	9.37e-05
k__Bacteria | p__Bacteroidetes | c__Cytophagia | o__Cytophagales | f__ | g__ | s__	0	3.97e-05	3.17e-05	0	0	8.57e-05	4.69e-05	0
k__Bacteria | p__Bacteroidetes | c__Sphingobacteriia | o__Sphingobacteriales | f__Sphingobacteriaceae | g__ | s__	7.93e-06	2.38e-05	7.93e-06	3.17e-05	2.75e-05	8.24e-05	2.75e-05	4.69e-05
k__Bacteria | p__Candidatus Gracilibacteria | c__ | o__ | f__ | g__ | s__	3.97e-05	0	0	3.17e-05	8.57e-05	0	0	8.45e-05
k__Bacteria | p__Firmicutes | c__Bacilli | o__Bacillales | f__Bacillaceae | g__Bacillus | s__Bacillus cellulosilyticus	7.93e-06	4.76e-05	1.59e-05	0	2.75e-05	6.42e-05	5.49e-05	0
k__Bacteria | p__Firmicutes | c__Bacilli | o__Lactobacillales | f__Aerococcaceae | g__Aerococcus | s__Aerococcus urinae	0	2.38e-05	3.17e-05	1.59e-05	0	8.24e-05	6.2e-05	5.49e-05
k__Bacteria | p__Firmicutes | c__Bacilli | o__Lactobacillales | f__Lactobacillaceae | g__Lactobacillus | s__Lactobacillus lindneri	7.14e-05	0	0	0	0.000147024	0	0	0
k__Bacteria | p__Firmicutes | c__Clostridia | o__Clostridiales | f__Clostridiaceae | g__Clostridium | s__Clostridium sp. DL-VIII	3.17e-05	0	3.17e-05	7.93e-06	6.2e-05	0	7.41e-05	2.75e-05
k__Bacteria | p__Firmicutes | c__Clostridia | o__Clostridiales | f__Lachnospiraceae | g__Herbinix | s__Herbinix luporum	1.59e-05	1.59e-05	7.93e-06	3.17e-05	3.7e-05	3.7e-05	2.75e-05	8.45e-05
k__Bacteria | p__Firmicutes | c__Clostridia | o__Clostridiales | f__Ruminococcaceae | g__Ethanoligenens | s__Ethanoligenens harbinense	0	0	0	7.14e-05	0	0	0	0.00013536
k__Bacteria | p__Firmicutes | c__Clostridia | o__Halanaerobiales | f__Halanaerobiaceae | g__Halanaerobium | s__	0	0	0	7.14e-05	0	0	0	0.00013536
k__Bacteria | p__Firmicutes | c__Negativicutes | o__Selenomonadales | f__Selenomonadaceae | g__ | s__	1.59e-05	0	0	5.55e-05	5.49e-05	0	0	0.000143242
k__Bacteria | p__Firmicutes | c__Tissierellia | o__Tissierellales | f__Peptoniphilaceae | g__Anaerococcus | s__	3.97e-05	0	3.17e-05	0	9.48e-05	0	8.45e-05	0
k__Bacteria | p__Proteobacteria | c__Alphaproteobacteria | o__Rhizobiales | f__Cohaesibacteraceae | g__Breoghania | s__Breoghania sp. L-A4	1.59e-05	3.97e-05	1.59e-05	0	5.49e-05	7.55e-05	5.49e-05	0
k__Bacteria | p__Proteobacteria | c__Alphaproteobacteria | o__Rhizobiales | f__Phyllobacteriaceae | g__Nitratireductor | s__Nitratireductor basaltis	3.17e-05	1.59e-05	2.38e-05	0	8.45e-05	3.7e-05	8.24e-05	0
k__Bacteria | p__Proteobacteria | c__Alphaproteobacteria | o__Rhizobiales | f__Rhizobiaceae | g__Liberibacter | s__Liberibacter crescens	2.38e-05	7.93e-06	7.93e-06	3.17e-05	5.92e-05	2.75e-05	2.75e-05	0.000109898
k__Bacteria | p__Proteobacteria | c__Alphaproteobacteria | o__Rhizobiales | f__Rhizobiaceae | g__Rhizobium | s__Rhizobium sp. 11515TR	1.59e-05	7.93e-06	4.76e-05	0	3.7e-05	2.75e-05	7.59e-05	0
k__Bacteria | p__Proteobacteria | c__Alphaproteobacteria | o__Sphingomonadales | f__Sphingomonadaceae | g__Sphingobium | s__Sphingobium sp. SCG-1	3.97e-05	0	3.17e-05	0	8.57e-05	0	6.2e-05	0
k__Bacteria | p__Proteobacteria | c__Gammaproteobacteria | o__Legionellales | f__Legionellaceae | g__Legionella | s__	7.93e-06	3.17e-05	7.93e-06	2.38e-05	2.75e-05	8.45e-05	2.75e-05	8.24e-05
k__Bacteria | p__Proteobacteria | c__Gammaproteobacteria | o__Methylococcales | f__Methylococcaceae | g__Methylomicrobium | s__Methylomicrobium alcaliphilum	1.59e-05	1.59e-05	3.97e-05	0	3.7e-05	5.49e-05	0.000110831	0
k__Bacteria | p__Tenericutes | c__Mollicutes | o__ | f__ | g__ | s__	0	0	4.76e-05	2.38e-05	0	0	6.42e-05	5.92e-05
k__Bacteria | p__Acidobacteria | c__Acidobacteriia | o__Bryobacterales | f__Solibacteraceae | g__Candidatus Solibacter | s__Candidatus Solibacter usitatus	0	6.34e-05	0	0	0	0.000142521	0	0
k__Bacteria | p__Bacteroidetes | c__Flavobacteriia | o__Flavobacteriales | f__Flavobacteriaceae | g__Flavobacterium | s__	0	0	3.97e-05	2.38e-05	0	0	7.55e-05	4.3e-05
k__Bacteria | p__Firmicutes | c__Clostridia | o__Thermoanaerobacterales | f__Thermoanaerobacteraceae | g__ | s__	0	2.38e-05	0	3.97e-05	0	5.92e-05	0	9.48e-05
k__Bacteria | p__Firmicutes | c__Erysipelotrichia | o__Erysipelotrichales | f__Erysipelotrichaceae | g__Turicibacter | s__Turicibacter sp. H121	4.76e-05	0	1.59e-05	0	0.000137622	0	3.7e-05	0
k__Bacteria | p__Proteobacteria | c__Alphaproteobacteria | o__Rhizobiales | f__Rhizobiaceae | g__Rhizobium | s__Rhizobium favelukesii	3.97e-05	0	2.38e-05	0	7.55e-05	0	5.92e-05	0
k__Bacteria | p__Proteobacteria | c__Betaproteobacteria | o__Burkholderiales | f__Comamonadaceae | g__Delftia | s__	0	0	2.38e-05	3.97e-05	0	0	8.24e-05	0.000137373
k__Bacteria | p__Bacteroidetes | c__Bacteroidia | o__Bacteroidales | f__Bacteroidaceae | g__Bacteroides | s__Bacteroides helcogenes	0	1.59e-05	7.93e-06	3.97e-05	0	5.49e-05	2.75e-05	6.36e-05
k__Bacteria | p__Bacteroidetes | c__Bacteroidia | o__Bacteroidales | f__Bacteroidaceae | g__Bacteroides | s__Bacteroides heparinolyticus	0	1.59e-05	0	4.76e-05	0	5.49e-05	0	0.000164847
k__Bacteria | p__Bacteroidetes | c__Bacteroidia | o__Bacteroidales | f__Paludibacteraceae | g__Paludibacter | s__Paludibacter propionicigenes	0	0	5.55e-05	7.93e-06	0	0	9.48e-05	2.75e-05
k__Bacteria | p__Bacteroidetes | c__Bacteroidia | o__Bacteroidales | f__Porphyromonadaceae | g__ | s__	0	7.93e-06	0	5.55e-05	0	2.75e-05	0	0.000103134
k__Bacteria | p__Cyanobacteria | c__ | o__Nostocales | f__ | g__ | s__	0	7.93e-06	0	5.55e-05	0	2.75e-05	0	0.000164639
k__Bacteria | p__Cyanobacteria | c__ | o__Oscillatoriales | f__Microcoleaceae | g__Planktothrix | s__Planktothrix agardhii	3.17e-05	0	0	3.17e-05	8.45e-05	0	0	0.000109898
k__Bacteria | p__Firmicutes | c__Bacilli | o__Bacillales | f__Bacillaceae | g__Geobacillus | s__Geobacillus thermocatenulatus	0	1.59e-05	2.38e-05	2.38e-05	0	3.7e-05	4.3e-05	5.92e-05
k__Bacteria | p__Firmicutes | c__Bacilli | o__Bacillales | f__Paenibacillaceae | g__Paenibacillus | s__Paenibacillus larvae	6.34e-05	0	0	0	0.000117152	0	0	0
k__Bacteria | p__Firmicutes | c__Bacilli | o__Lactobacillales | f__Enterococcaceae | g__Enterococcus | s__Enterococcus faecalis	0	0	5.55e-05	7.93e-06	0	0	7.55e-05	2.75e-05
k__Bacteria | p__Firmicutes | c__Bacilli | o__Lactobacillales | f__Enterococcaceae | g__Tetragenococcus | s__Tetragenococcus halophilus	0	7.93e-06	0	5.55e-05	0	2.75e-05	0	0.000110831
k__Bacteria | p__Firmicutes | c__Bacilli | o__Lactobacillales | f__Streptococcaceae | g__Streptococcus | s__Streptococcus gallolyticus	0	3.17e-05	0	3.17e-05	0	7.41e-05	0	0.000109898
k__Bacteria | p__Firmicutes | c__Clostridia | o__Clostridiales | f__Clostridiaceae | g__Clostridium | s__Clostridium tyrobutyricum	4.76e-05	0	0	1.59e-05	7.59e-05	0	0	5.49e-05
k__Bacteria | p__Firmicutes | c__Clostridia | o__Clostridiales | f__Hungateiclostridiaceae | g__Thermoclostridium | s__Thermoclostridium stercorarium	3.17e-05	0	0	3.17e-05	6.2e-05	0	0	8.45e-05
k__Bacteria | p__Firmicutes | c__Clostridia | o__Clostridiales | f__Peptostreptococcaceae | g__Peptoclostridium | s__Peptoclostridium acidaminophilum	3.17e-05	3.17e-05	0	0	6.2e-05	6.2e-05	0	0
k__Bacteria | p__Proteobacteria | c__Alphaproteobacteria | o__ | f__ | g__Micavibrio | s__Micavibrio aeruginosavorus	0	0	6.34e-05	0	0	0	0.000219796	0
k__Bacteria | p__Proteobacteria | c__Alphaproteobacteria | o__Rhizobiales | f__Rhodobiaceae | g__ | s__	1.59e-05	3.17e-05	1.59e-05	0	3.7e-05	0.000109898	3.7e-05	0
k__Bacteria | p__Proteobacteria | c__Alphaproteobacteria | o__Rhodospirillales | f__Rhodospirillaceae | g__Thalassospira | s__Thalassospira xiamenensis	0	3.17e-05	3.17e-05	0	0	6.2e-05	0.000109898	0
k__Bacteria | p__Proteobacteria | c__Betaproteobacteria | o__Burkholderiales | f__Comamonadaceae | g__Ottowia | s__	0	0	0	6.34e-05	0	0	0	0.000164013
k__Bacteria | p__Proteobacteria | c__Gammaproteobacteria | o__Enterobacterales | f__ | g__Plesiomonas | s__Plesiomonas shigelloides	7.93e-06	4.76e-05	7.93e-06	0	2.75e-05	7.59e-05	2.75e-05	0
k__Bacteria | p__Proteobacteria | c__Gammaproteobacteria | o__Enterobacterales | f__Enterobacteriaceae | g__Cronobacter | s__Cronobacter sakazakii	2.38e-05	2.38e-05	1.59e-05	0	5.92e-05	5.92e-05	3.7e-05	0
k__Bacteria | p__Proteobacteria | c__Gammaproteobacteria | o__Enterobacterales | f__Erwiniaceae | g__ | s__	1.59e-05	7.93e-06	3.97e-05	0	3.7e-05	2.75e-05	8.57e-05	0
k__Bacteria | p__Tenericutes | c__Mollicutes | o__Acholeplasmatales | f__Acholeplasmataceae | g__ | s__	3.97e-05	7.93e-06	1.59e-05	0	8.57e-05	2.75e-05	3.7e-05	0
k__Bacteria | p__Actinobacteria | c__Actinobacteria | o__Micrococcales | f__Microbacteriaceae | g__ | s__	3.97e-05	0	1.59e-05	0	9.48e-05	0	5.49e-05	0
k__Bacteria | p__Bacteroidetes | c__Flavobacteriia | o__Flavobacteriales | f__Flavobacteriaceae | g__Nonlabens | s__	0	0	0	5.55e-05	0	0	0	0.000192322
k__Bacteria | p__Firmicutes | c__Bacilli | o__Lactobacillales | f__Leuconostocaceae | g__Weissella | s__Weissella soli	0	7.93e-06	3.97e-05	7.93e-06	0	2.75e-05	7.55e-05	2.75e-05
k__Bacteria | p__Firmicutes | c__Clostridia | o__Clostridiales | f__Lachnospiraceae | g__Blautia | s__	3.97e-05	7.93e-06	0	7.93e-06	7.55e-05	2.75e-05	0	2.75e-05
k__Bacteria | p__Firmicutes | c__Clostridia | o__Clostridiales | f__Peptococcaceae | g__Desulfotomaculum | s__Desulfotomaculum reducens	1.59e-05	0	0	3.97e-05	5.49e-05	0	0	6.36e-05
k__Bacteria | p__Proteobacteria | c__Alphaproteobacteria | o__Sphingomonadales | f__Sphingomonadaceae | g__Sphingomonas | s__Sphingomonas sp. Cra20	7.93e-06	3.97e-05	7.93e-06	0	2.75e-05	0.000137373	2.75e-05	0
k__Bacteria | p__Proteobacteria | c__Betaproteobacteria | o__Burkholderiales | f__Alcaligenaceae | g__Alcaligenes | s__Alcaligenes faecalis	0	0	5.55e-05	0	0	0	0.000192322	0
k__Bacteria | p__Proteobacteria | c__Betaproteobacteria | o__Burkholderiales | f__Burkholderiaceae | g__Cupriavidus | s__Cupriavidus nantongensis	0	0	5.55e-05	0	0	0	0.000137373	0
k__Bacteria | p__Proteobacteria | c__Gammaproteobacteria | o__Enterobacterales | f__Morganellaceae | g__Providencia | s__Providencia stuartii	7.93e-06	3.97e-05	7.93e-06	0	2.75e-05	7.55e-05	2.75e-05	0
k__Bacteria | p__Proteobacteria | c__Gammaproteobacteria | o__Xanthomonadales | f__Xanthomonadaceae | g__Lysobacter | s__	1.59e-05	0	3.97e-05	0	3.7e-05	0	6.36e-05	0
k__Bacteria | p__Bacteroidetes | c__Bacteroidia | o__Bacteroidales | f__Bacteroidaceae | g__Bacteroides | s__Bacteroides thetaiotaomicron	0	3.17e-05	2.38e-05	0	0	8.45e-05	8.24e-05	0
k__Bacteria | p__Firmicutes | c__Bacilli | o__Lactobacillales | f__Streptococcaceae | g__Streptococcus | s__Streptococcus australis	0	0	7.93e-06	4.76e-05	0	0	2.75e-05	0.000164847
k__Bacteria | p__Firmicutes | c__Clostridia | o__Clostridiales | f__Clostridiaceae | g__Clostridium | s__Clostridium beijerinckii	7.93e-06	3.17e-05	0	1.59e-05	2.75e-05	8.45e-05	0	3.7e-05
k__Bacteria | p__Firmicutes | c__Clostridia | o__Clostridiales | f__Peptococcaceae | g__Desulfotomaculum | s__Desulfotomaculum nigrificans	0	0	0	5.55e-05	0	0	0	0.000164639
k__Bacteria | p__Firmicutes | c__Negativicutes | o__Selenomonadales | f__ | g__ | s__	7.93e-06	0	0	4.76e-05	2.75e-05	0	0	9.52e-05
k__Bacteria | p__Proteobacteria | c__Alphaproteobacteria | o__Rhizobiales | f__ | g__Pseudorhodoplanes | s__Pseudorhodoplanes sinuspersici	7.93e-06	3.17e-05	1.59e-05	0	2.75e-05	7.41e-05	5.49e-05	0
k__Bacteria | p__Proteobacteria | c__Alphaproteobacteria | o__Rhizobiales | f__Brucellaceae | g__Brucella | s__Brucella canis	1.59e-05	1.59e-05	7.93e-06	1.59e-05	5.49e-05	3.7e-05	2.75e-05	5.49e-05
k__Bacteria | p__Proteobacteria | c__Alphaproteobacteria | o__Rhizobiales | f__Methylobacteriaceae | g__ | s__	0	7.93e-06	4.76e-05	0	0	2.75e-05	9.52e-05	0
k__Bacteria | p__Proteobacteria | c__Alphaproteobacteria | o__Rhizobiales | f__Rhizobiaceae | g__Rhizobium | s__	1.59e-05	1.59e-05	2.38e-05	0	3.7e-05	5.49e-05	5.92e-05	0
k__Bacteria | p__Proteobacteria | c__Alphaproteobacteria | o__Sphingomonadales | f__Erythrobacteraceae | g__Altererythrobacter | s__	3.17e-05	2.38e-05	0	0	7.41e-05	8.24e-05	0	0
k__Bacteria | p__Proteobacteria | c__Betaproteobacteria | o__Burkholderiales | f__Oxalobacteraceae | g__Massilia | s__Massilia sp. WG5	0	0	0	5.55e-05	0	0	0	8.57e-05
k__Bacteria | p__Proteobacteria | c__Betaproteobacteria | o__Nitrosomonadales | f__ | g__ | s__	2.38e-05	3.17e-05	0	0	5.92e-05	6.2e-05	0	0
k__Bacteria | p__Proteobacteria | c__Betaproteobacteria | o__Nitrosomonadales | f__Methylophilaceae | g__Methylotenera | s__Methylotenera versatilis	0	5.55e-05	0	0	0	9.48e-05	0	0
k__Bacteria | p__Proteobacteria | c__Epsilonproteobacteria | o__Campylobacterales | f__Campylobacteraceae | g__Campylobacter | s__Campylobacter hepaticus	0	0	0	5.55e-05	0	0	0	8.57e-05
k__Bacteria | p__Proteobacteria | c__Gammaproteobacteria | o__Alteromonadales | f__Colwelliaceae | g__Thalassotalea | s__Thalassotalea crassostreae	2.38e-05	7.93e-06	2.38e-05	0	8.24e-05	2.75e-05	5.92e-05	0
k__Bacteria | p__Proteobacteria | c__Gammaproteobacteria | o__Cellvibrionales | f__Microbulbiferaceae | g__Microbulbifer | s__Microbulbifer sp. A4B17	3.17e-05	0	2.38e-05	0	0.000109898	0	8.24e-05	0
k__Bacteria | p__Proteobacteria | c__Gammaproteobacteria | o__Chromatiales | f__Chromatiaceae | g__Allochromatium | s__Allochromatium vinosum	7.93e-06	3.17e-05	1.59e-05	0	2.75e-05	8.45e-05	5.49e-05	0
k__Bacteria | p__Proteobacteria | c__Gammaproteobacteria | o__Enterobacterales | f__Enterobacteriaceae | g__Candidatus Blochmannia | s__Candidatus Blochmannia chromaiodes	0	3.17e-05	2.38e-05	0	0	0.000109898	8.24e-05	0
k__Bacteria | p__Proteobacteria | c__Gammaproteobacteria | o__Enterobacterales | f__Enterobacteriaceae | g__Gibbsiella | s__Gibbsiella quercinecans	5.55e-05	0	0	0	0.000164639	0	0	0
k__Bacteria | p__Proteobacteria | c__Gammaproteobacteria | o__Enterobacterales | f__Pectobacteriaceae | g__Dickeya | s__	4.76e-05	7.93e-06	0	0	9.52e-05	2.75e-05	0	0
k__Bacteria | p__Proteobacteria | c__Gammaproteobacteria | o__Pseudomonadales | f__Moraxellaceae | g__Acinetobacter | s__Acinetobacter johnsonii	7.93e-06	1.59e-05	7.93e-06	2.38e-05	2.75e-05	5.49e-05	2.75e-05	8.24e-05
k__Bacteria | p__Proteobacteria | c__Gammaproteobacteria | o__Pseudomonadales | f__Pseudomonadaceae | g__Pseudomonas | s__Pseudomonas furukawaii	2.38e-05	7.93e-06	2.38e-05	0	8.24e-05	2.75e-05	5.92e-05	0
k__Bacteria | p__Proteobacteria | c__Gammaproteobacteria | o__Pseudomonadales | f__Pseudomonadaceae | g__Pseudomonas | s__Pseudomonas sp. URMO17WK12:I11	7.93e-06	3.17e-05	0	1.59e-05	2.75e-05	8.45e-05	0	5.49e-05
k__Bacteria | p__Actinobacteria | c__Actinobacteria | o__Streptomycetales | f__Streptomycetaceae | g__Streptomyces | s__Streptomyces lividans	0	0	0	4.76e-05	0	0	0	0.000137622
k__Bacteria | p__Proteobacteria | c__Epsilonproteobacteria | o__Campylobacterales | f__Campylobacteraceae | g__Campylobacter | s__Campylobacter jejuni	0	0	0	4.76e-05	0	0	0	0.000137622
k__Bacteria | p__Proteobacteria | c__Gammaproteobacteria | o__Pseudomonadales | f__Moraxellaceae | g__Acinetobacter | s__Acinetobacter lwoffii	0	0	4.76e-05	0	0	0	0.000137622	0
k__Bacteria | p__Actinobacteria | c__Actinobacteria | o__Micrococcales | f__ | g__ | s__	0	0	2.38e-05	2.38e-05	0	0	5.92e-05	5.92e-05
k__Bacteria | p__Actinobacteria | c__Actinobacteria | o__Micrococcales | f__Microbacteriaceae | g__Leifsonia | s__	4.76e-05	0	0	0	9.52e-05	0	0	0
k__Bacteria | p__Bacteroidetes | c__Bacteroidia | o__Bacteroidales | f__Odoribacteraceae | g__Odoribacter | s__Odoribacter splanchnicus	0	2.38e-05	7.93e-06	1.59e-05	0	8.24e-05	2.75e-05	3.7e-05
k__Bacteria | p__Bacteroidetes | c__Flavobacteriia | o__Flavobacteriales | f__Flavobacteriaceae | g__Croceibacter | s__Croceibacter atlanticus	0	7.93e-06	7.93e-06	3.17e-05	0	2.75e-05	2.75e-05	0.000109898
k__Bacteria | p__Deinococcus-Thermus | c__Deinococci | o__Deinococcales | f__Deinococcaceae | g__Deinococcus | s__	4.76e-05	0	0	0	7.59e-05	0	0	0
k__Bacteria | p__Firmicutes | c__Bacilli | o__Bacillales | f__Bacillaceae | g__Bacillus | s__Bacillus mycoides	0	3.17e-05	0	1.59e-05	0	8.45e-05	0	3.7e-05
k__Bacteria | p__Firmicutes | c__Bacilli | o__Bacillales | f__Paenibacillaceae | g__Paenibacillus | s__Paenibacillus sp. Y412MC10	0	0	0	4.76e-05	0	0	0	9.52e-05
k__Bacteria | p__Firmicutes | c__Clostridia | o__Clostridiales | f__Clostridiaceae | g__Clostridium | s__Clostridium sp. BNL1100	2.38e-05	2.38e-05	0	0	4.3e-05	8.24e-05	0	0
k__Bacteria | p__Firmicutes | c__Clostridia | o__Clostridiales | f__Ruminococcaceae | g__ | s__[Clostridium] cellulosi	7.93e-06	2.38e-05	1.59e-05	0	2.75e-05	5.92e-05	3.7e-05	0
k__Bacteria | p__Firmicutes | c__Clostridia | o__Clostridiales | f__Ruminococcaceae | g__Ruminococcus | s__Ruminococcus albus	0	4.76e-05	0	0	0	0.000164847	0	0
k__Bacteria | p__Fusobacteria | c__Fusobacteriia | o__Fusobacteriales | f__ | g__ | s__	0	0	0	4.76e-05	0	0	0	8.61e-05
k__Bacteria | p__Proteobacteria | c__Alphaproteobacteria | o__Caulobacterales | f__Caulobacteraceae | g__ | s__	0	1.59e-05	3.17e-05	0	0	5.49e-05	0.000109898	0
k__Bacteria | p__Proteobacteria | c__Alphaproteobacteria | o__Pelagibacterales | f__ | g__Candidatus Fonsibacter | s__Candidatus Fonsibacter ubiquis	0	0	3.17e-05	1.59e-05	0	0	0.000109898	5.49e-05
k__Bacteria | p__Proteobacteria | c__Alphaproteobacteria | o__Rhizobiales | f__Hyphomicrobiaceae | g__Hyphomicrobium | s__	3.17e-05	1.59e-05	0	0	0.000109898	5.49e-05	0	0
k__Bacteria | p__Proteobacteria | c__Alphaproteobacteria | o__Rhizobiales | f__Rhizobiaceae | g__Rhizobium | s__Rhizobium sp. IE4771	7.93e-06	2.38e-05	1.59e-05	0	2.75e-05	8.24e-05	3.7e-05	0
k__Bacteria | p__Proteobacteria | c__Alphaproteobacteria | o__Rhizobiales | f__Xanthobacteraceae | g__ | s__	2.38e-05	7.93e-06	1.59e-05	0	5.92e-05	2.75e-05	5.49e-05	0
k__Bacteria | p__Proteobacteria | c__Alphaproteobacteria | o__Rhodobacterales | f__Rhodobacteraceae | g__Paracoccus | s__Paracoccus denitrificans	0	0	4.76e-05	0	0	0	0.000118318	0
k__Bacteria | p__Proteobacteria | c__Alphaproteobacteria | o__Rhodospirillales | f__Rhodospirillaceae | g__Azospirillum | s__Azospirillum thiophilum	0	0	0	4.76e-05	0	0	0	0.000164847
k__Bacteria | p__Proteobacteria | c__Alphaproteobacteria | o__Sphingomonadales | f__Sphingomonadaceae | g__Sphingobium | s__Sphingobium sp. TKS	1.59e-05	2.38e-05	7.93e-06	0	5.49e-05	8.24e-05	2.75e-05	0
k__Bacteria | p__Proteobacteria | c__Betaproteobacteria | o__Burkholderiales | f__Alcaligenaceae | g__Paenalcaligenes | s__Paenalcaligenes hominis	7.93e-06	0	3.17e-05	7.93e-06	2.75e-05	0	7.41e-05	2.75e-05
k__Bacteria | p__Proteobacteria | c__Betaproteobacteria | o__Burkholderiales | f__Burkholderiaceae | g__Burkholderia | s__	0	0	0	4.76e-05	0	0	0	7.59e-05
k__Bacteria | p__Proteobacteria | c__Betaproteobacteria | o__Neisseriales | f__Neisseriaceae | g__Kingella | s__Kingella kingae	0	0	0	4.76e-05	0	0	0	0.00011114
k__Bacteria | p__Proteobacteria | c__Gammaproteobacteria | o__ | f__ | g__Candidatus Vesicomyosocius | s__Candidatus Vesicomyosocius okutanii	0	3.17e-05	7.93e-06	7.93e-06	0	6.2e-05	2.75e-05	2.75e-05
k__Bacteria | p__Proteobacteria | c__Gammaproteobacteria | o__Aeromonadales | f__Aeromonadaceae | g__Oceanimonas | s__Oceanimonas sp. GK1	7.93e-06	7.93e-06	2.38e-05	7.93e-06	2.75e-05	2.75e-05	5.92e-05	2.75e-05
k__Bacteria | p__Proteobacteria | c__Gammaproteobacteria | o__Alteromonadales | f__Alteromonadaceae | g__Marinobacter | s__Marinobacter salarius	1.59e-05	3.17e-05	0	0	3.7e-05	6.2e-05	0	0
k__Bacteria | p__Proteobacteria | c__Gammaproteobacteria | o__Pseudomonadales | f__Pseudomonadaceae | g__Pseudomonas | s__Pseudomonas corrugata	0	2.38e-05	2.38e-05	0	0	5.92e-05	5.92e-05	0
k__Bacteria | p__Proteobacteria | c__Gammaproteobacteria | o__Thiotrichales | f__Francisellaceae | g__ | s__	0	0	2.38e-05	2.38e-05	0	0	5.92e-05	5.92e-05
k__Bacteria | p__Proteobacteria | c__Gammaproteobacteria | o__Thiotrichales | f__Francisellaceae | g__Francisella | s__	3.17e-05	0	7.93e-06	7.93e-06	6.2e-05	0	2.75e-05	2.75e-05
k__Bacteria | p__Proteobacteria | c__Gammaproteobacteria | o__Vibrionales | f__Vibrionaceae | g__Vibrio | s__Vibrio coralliilyticus	3.17e-05	0	1.59e-05	0	7.41e-05	0	3.7e-05	0
k__Bacteria | p__Spirochaetes | c__Spirochaetia | o__Spirochaetales | f__Spirochaetaceae | g__Spirochaeta | s__Spirochaeta africana	4.76e-05	0	0	0	0.00011114	0	0	0
k__Bacteria | p__Thermotogae | c__Thermotogae | o__Kosmotogales | f__Kosmotogaceae | g__Mesotoga | s__Mesotoga prima	0	0	3.17e-05	1.59e-05	0	0	7.41e-05	3.7e-05
k__Bacteria | p__Actinobacteria | c__Actinobacteria | o__Actinomycetales | f__Actinomycetaceae | g__Actinomyces | s__Actinomyces tangfeifanii	0	0	3.97e-05	0	0	0	7.55e-05	0
k__Bacteria | p__Actinobacteria | c__Actinobacteria | o__Actinomycetales | f__Actinomycetaceae | g__Actinotignum | s__Actinotignum schaalii	0	0	0	3.97e-05	0	0	0	8.57e-05
k__Bacteria | p__Actinobacteria | c__Actinobacteria | o__Corynebacteriales | f__Nocardiaceae | g__Rhodococcus | s__Rhodococcus pyridinivorans	3.97e-05	0	0	0	0.000110831	0	0	0
k__Bacteria | p__Chloroflexi | c__Anaerolineae | o__Anaerolineales | f__Anaerolineaceae | g__Brevefilum | s__Brevefilum fermentans	0	3.97e-05	0	0	0	0.000137373	0	0
k__Bacteria | p__Firmicutes | c__Bacilli | o__Bacillales | f__Bacillaceae | g__ | s__	0	0	0	3.97e-05	0	0	0	9.48e-05
k__Bacteria | p__Firmicutes | c__Bacilli | o__Bacillales | f__Bacillaceae | g__Bacillus | s__Bacillus megaterium	0	0	0	3.97e-05	0	0	0	0.000137373
k__Bacteria | p__Firmicutes | c__Bacilli | o__Bacillales | f__Paenibacillaceae | g__Paenibacillus | s__	0	0	0	3.97e-05	0	0	0	0.000137373
k__Bacteria | p__Firmicutes | c__Bacilli | o__Lactobacillales | f__Lactobacillaceae | g__Lactobacillus | s__Lactobacillus sp. wkB8	0	0	0	3.97e-05	0	0	0	9.48e-05
k__Bacteria | p__Firmicutes | c__Clostridia | o__Clostridiales | f__Clostridiaceae | g__Alkaliphilus | s__	0	0	0	3.97e-05	0	0	0	7.55e-05
k__Bacteria | p__Proteobacteria | c__Betaproteobacteria | o__Burkholderiales | f__Comamonadaceae | g__Comamonas | s__	3.97e-05	0	0	0	9.48e-05	0	0	0
k__Bacteria | p__Proteobacteria | c__Betaproteobacteria | o__Burkholderiales | f__Comamonadaceae | g__Rhodoferax | s__Rhodoferax koreense	3.97e-05	0	0	0	8.57e-05	0	0	0
k__Bacteria | p__Proteobacteria | c__Betaproteobacteria | o__Nitrosomonadales | f__Nitrosomonadaceae | g__Nitrosomonas | s__Nitrosomonas eutropha	0	0	0	3.97e-05	0	0	0	9.48e-05
k__Bacteria | p__Proteobacteria | c__Gammaproteobacteria | o__Aeromonadales | f__Aeromonadaceae | g__ | s__	0	0	0	3.97e-05	0	0	0	7.55e-05
k__Bacteria | p__Proteobacteria | c__Gammaproteobacteria | o__Enterobacterales | f__Enterobacteriaceae | g__Shimwellia | s__Shimwellia blattae	0	0	3.97e-05	0	0	0	7.55e-05	0
k__Bacteria | p__Proteobacteria | c__Gammaproteobacteria | o__Enterobacterales | f__Pectobacteriaceae | g__ | s__	0	3.97e-05	0	0	0	7.55e-05	0	0
k__Bacteria | p__Tenericutes | c__Mollicutes | o__Mycoplasmatales | f__Mycoplasmataceae | g__Mycoplasma | s__Mycoplasma crocodyli	0	0	3.97e-05	0	0	0	8.57e-05	0
k__Bacteria | p__Actinobacteria | c__Coriobacteriia | o__Coriobacteriales | f__Atopobiaceae | g__Atopobium | s__Atopobium parvulum	0	0	1.59e-05	2.38e-05	0	0	3.7e-05	8.24e-05
k__Bacteria | p__Bacteroidetes | c__Cytophagia | o__Cytophagales | f__Cytophagaceae | g__Leadbetterella | s__Leadbetterella byssophila	2.38e-05	0	1.59e-05	0	8.24e-05	0	5.49e-05	0
k__Bacteria | p__Bacteroidetes | c__Cytophagia | o__Cytophagales | f__Cytophagaceae | g__Runella | s__	0	2.38e-05	1.59e-05	0	0	5.92e-05	3.7e-05	0
k__Bacteria | p__Firmicutes | c__Bacilli | o__Bacillales | f__Bacillaceae | g__Bacillus | s__Bacillus safensis	7.93e-06	0	3.17e-05	0	2.75e-05	0	8.45e-05	0
k__Bacteria | p__Firmicutes | c__Bacilli | o__Bacillales | f__Listeriaceae | g__Listeria | s__Listeria monocytogenes	1.59e-05	7.93e-06	0	1.59e-05	3.7e-05	2.75e-05	0	3.7e-05
k__Bacteria | p__Firmicutes | c__Bacilli | o__Bacillales | f__Staphylococcaceae | g__Staphylococcus | s__Staphylococcus argenteus	1.59e-05	1.59e-05	7.93e-06	0	3.7e-05	3.7e-05	2.75e-05	0
k__Bacteria | p__Firmicutes | c__Bacilli | o__Lactobacillales | f__Lactobacillaceae | g__Lactobacillus | s__Lactobacillus acidipiscis	7.93e-06	7.93e-06	0	2.38e-05	2.75e-05	2.75e-05	0	8.24e-05
k__Bacteria | p__Firmicutes | c__Bacilli | o__Lactobacillales | f__Streptococcaceae | g__ | s__	0	0	1.59e-05	2.38e-05	0	0	5.49e-05	5.92e-05
k__Bacteria | p__Firmicutes | c__Clostridia | o__Clostridiales | f__Lachnospiraceae | g__Lachnoclostridium | s__Lachnoclostridium sp. YL32	1.59e-05	2.38e-05	0	0	3.7e-05	4.3e-05	0	0
k__Bacteria | p__Firmicutes | c__Clostridia | o__Clostridiales | f__Lachnospiraceae | g__Roseburia | s__Roseburia hominis	3.17e-05	7.93e-06	0	0	0.000109898	2.75e-05	0	0
k__Bacteria | p__Firmicutes | c__Clostridia | o__Clostridiales | f__Peptococcaceae | g__Desulfotomaculum | s__Desulfotomaculum ruminis	0	7.93e-06	3.17e-05	0	0	2.75e-05	8.45e-05	0
k__Bacteria | p__Firmicutes | c__Clostridia | o__Thermoanaerobacterales | f__Thermoanaerobacteraceae | g__Thermoanaerobacter | s__Thermoanaerobacter brockii	2.38e-05	0	1.59e-05	0	5.92e-05	0	5.49e-05	0
k__Bacteria | p__Proteobacteria | c__Alphaproteobacteria | o__Rhizobiales | f__Bartonellaceae | g__Bartonella | s__Bartonella bacilliformis	0	7.93e-06	1.59e-05	1.59e-05	0	2.75e-05	3.7e-05	5.49e-05
k__Bacteria | p__Proteobacteria | c__Alphaproteobacteria | o__Rhizobiales | f__Methylobacteriaceae | g__Methylorubrum | s__Methylorubrum extorquens	1.59e-05	0	2.38e-05	0	3.7e-05	0	4.3e-05	0
k__Bacteria | p__Proteobacteria | c__Alphaproteobacteria | o__Rhizobiales | f__Phyllobacteriaceae | g__Mesorhizobium | s__Mesorhizobium ciceri	2.38e-05	0	1.59e-05	0	8.24e-05	0	5.49e-05	0
k__Bacteria | p__Proteobacteria | c__Alphaproteobacteria | o__Rhizobiales | f__Rhizobiaceae | g__Liberibacter | s__Candidatus Liberibacter africanus	1.59e-05	2.38e-05	0	0	5.49e-05	8.24e-05	0	0
k__Bacteria | p__Proteobacteria | c__Alphaproteobacteria | o__Rhodobacterales | f__Rhodobacteraceae | g__Paracoccus | s__Paracoccus jeotgali	3.17e-05	0	0	7.93e-06	7.41e-05	0	0	2.75e-05
k__Bacteria | p__Proteobacteria | c__Alphaproteobacteria | o__Rickettsiales | f__Anaplasmataceae | g__Ehrlichia | s__	3.17e-05	7.93e-06	0	0	7.41e-05	2.75e-05	0	0
k__Bacteria | p__Proteobacteria | c__Alphaproteobacteria | o__Sphingomonadales | f__Sphingomonadaceae | g__Sphingomonas | s__Sphingomonas wittichii	2.38e-05	7.93e-06	7.93e-06	0	8.24e-05	2.75e-05	2.75e-05	0
k__Bacteria | p__Proteobacteria | c__Betaproteobacteria | o__Neisseriales | f__Neisseriaceae | g__Neisseria | s__Neisseria zoodegmatis	0	7.93e-06	0	3.17e-05	0	2.75e-05	0	7.41e-05
k__Bacteria | p__Proteobacteria | c__Gammaproteobacteria | o__Alteromonadales | f__Idiomarinaceae | g__Idiomarina | s__	0	7.93e-06	0	3.17e-05	0	2.75e-05	0	8.45e-05
k__Bacteria | p__Proteobacteria | c__Gammaproteobacteria | o__Enterobacterales | f__Enterobacteriaceae | g__ | s__secondary endosymbiont of Trabutina mannipara	2.38e-05	0	0	1.59e-05	4.3e-05	0	0	5.49e-05
k__Bacteria | p__Proteobacteria | c__Gammaproteobacteria | o__Enterobacterales | f__Enterobacteriaceae | g__Candidatus Hoaglandella | s__Candidatus Hoaglandella endobia	1.59e-05	2.38e-05	0	0	5.49e-05	4.3e-05	0	0
k__Bacteria | p__Proteobacteria | c__Gammaproteobacteria | o__Enterobacterales | f__Enterobacteriaceae | g__Candidatus Riesia | s__Candidatus Riesia pediculischaeffi	2.38e-05	1.59e-05	0	0	8.24e-05	5.49e-05	0	0
k__Bacteria | p__Proteobacteria | c__Gammaproteobacteria | o__Enterobacterales | f__Enterobacteriaceae | g__Raoultella | s__Raoultella ornithinolytica	2.38e-05	1.59e-05	0	0	5.92e-05	5.49e-05	0	0
k__Bacteria | p__Proteobacteria | c__Gammaproteobacteria | o__Pseudomonadales | f__Pseudomonadaceae | g__Pseudomonas | s__Pseudomonas oryzihabitans	1.59e-05	1.59e-05	7.93e-06	0	5.49e-05	3.7e-05	2.75e-05	0
k__Bacteria | p__Thermotogae | c__Thermotogae | o__ | f__ | g__ | s__	2.38e-05	0	1.59e-05	0	5.92e-05	0	3.7e-05	0
k__Bacteria | p__Actinobacteria | c__Actinobacteria | o__Corynebacteriales | f__Mycobacteriaceae | g__Mycobacteroides | s__	1.59e-05	0	1.59e-05	0	5.49e-05	0	5.49e-05	0
k__Bacteria | p__Actinobacteria | c__Actinobacteria | o__Micrococcales | f__Dermatophilaceae | g__Austwickia | s__Austwickia chelonae	0	0	3.17e-05	0	0	0	6.2e-05	0
k__Bacteria | p__Actinobacteria | c__Actinobacteria | o__Streptomycetales | f__Streptomycetaceae | g__Streptomyces | s__Streptomyces lunaelactis	0	0	0	3.17e-05	0	0	0	8.45e-05
k__Bacteria | p__Bacteroidetes | c__Bacteroidia | o__Marinilabiliales | f__Marinilabiliaceae | g__Alkalitalea | s__Alkalitalea saponilacus	0	0	1.59e-05	1.59e-05	0	0	3.7e-05	3.7e-05
k__Bacteria | p__Bacteroidetes | c__Flavobacteriia | o__Flavobacteriales | f__Flavobacteriaceae | g__Capnocytophaga | s__Capnocytophaga haemolytica	0	0	0	3.17e-05	0	0	0	8.45e-05
k__Bacteria | p__Deinococcus-Thermus | c__Deinococci | o__Deinococcales | f__Deinococcaceae | g__Deinococcus | s__Deinococcus ficus	1.59e-05	0	0	1.59e-05	5.49e-05	0	0	5.49e-05
k__Bacteria | p__Firmicutes | c__Bacilli | o__Bacillales | f__Alicyclobacillaceae | g__Alicyclobacillus | s__Alicyclobacillus acidocaldarius	7.93e-06	0	7.93e-06	1.59e-05	2.75e-05	0	2.75e-05	5.49e-05
k__Bacteria | p__Firmicutes | c__Bacilli | o__Lactobacillales | f__Carnobacteriaceae | g__Marinilactibacillus | s__Marinilactibacillus sp. 15R	0	0	0	3.17e-05	0	0	0	8.45e-05
k__Bacteria | p__Firmicutes | c__Bacilli | o__Lactobacillales | f__Enterococcaceae | g__Enterococcus | s__	0	3.17e-05	0	0	0	8.45e-05	0	0
k__Bacteria | p__Firmicutes | c__Bacilli | o__Lactobacillales | f__Lactobacillaceae | g__Lactobacillus | s__Lactobacillus bombi	0	0	3.17e-05	0	0	0	6.2e-05	0
k__Bacteria | p__Firmicutes | c__Bacilli | o__Lactobacillales | f__Streptococcaceae | g__Streptococcus | s__Streptococcus sp. Z15	0	7.93e-06	0	2.38e-05	0	2.75e-05	0	8.24e-05
k__Bacteria | p__Firmicutes | c__Clostridia | o__Clostridiales | f__Clostridiaceae | g__Clostridium | s__Clostridium pasteurianum	0	0	3.17e-05	0	0	0	6.2e-05	0
k__Bacteria | p__Firmicutes | c__Clostridia | o__Halanaerobiales | f__Halanaerobiaceae | g__Halothermothrix | s__Halothermothrix orenii	0	0	0	3.17e-05	0	0	0	7.41e-05
k__Bacteria | p__Firmicutes | c__Negativicutes | o__Acidaminococcales | f__Acidaminococcaceae | g__Acidaminococcus | s__	7.93e-06	2.38e-05	0	0	2.75e-05	5.92e-05	0	0
k__Bacteria | p__Nitrospirae | c__Nitrospira | o__Nitrospirales | f__Nitrospiraceae | g__Thermodesulfovibrio | s__Thermodesulfovibrio yellowstonii	0	0	0	3.17e-05	0	0	0	7.41e-05
k__Bacteria | p__Proteobacteria | c__Alphaproteobacteria | o__ | f__ | g__Candidatus Puniceispirillum | s__Candidatus Puniceispirillum marinum	3.17e-05	0	0	0	8.45e-05	0	0	0
k__Bacteria | p__Proteobacteria | c__Alphaproteobacteria | o__Rhizobiales | f__Bartonellaceae | g__Bartonella | s__Bartonella birtlesii	7.93e-06	2.38e-05	0	0	2.75e-05	4.3e-05	0	0
k__Bacteria | p__Proteobacteria | c__Alphaproteobacteria | o__Rhizobiales | f__Bradyrhizobiaceae | g__Oligotropha | s__Oligotropha carboxidovorans	0	7.93e-06	2.38e-05	0	0	2.75e-05	4.3e-05	0
k__Bacteria | p__Proteobacteria | c__Alphaproteobacteria | o__Rhizobiales | f__Brucellaceae | g__Ochrobactrum | s__Ochrobactrum anthropi	2.38e-05	0	7.93e-06	0	8.24e-05	0	2.75e-05	0
k__Bacteria | p__Proteobacteria | c__Alphaproteobacteria | o__Rhizobiales | f__Methylobacteriaceae | g__Microvirga | s__Microvirga sp. 17 mud 1-3	0	3.17e-05	0	0	0	8.45e-05	0	0
k__Bacteria | p__Proteobacteria | c__Alphaproteobacteria | o__Rhodospirillales | f__Acetobacteraceae | g__Acetobacter | s__Acetobacter pasteurianus	0	3.17e-05	0	0	0	6.2e-05	0	0
k__Bacteria | p__Proteobacteria | c__Betaproteobacteria | o__Burkholderiales | f__Alcaligenaceae | g__Alcaligenes | s__	0	2.38e-05	0	7.93e-06	0	8.24e-05	0	2.75e-05
k__Bacteria | p__Proteobacteria | c__Betaproteobacteria | o__Burkholderiales | f__Comamonadaceae | g__Rhodoferax | s__	1.59e-05	7.93e-06	7.93e-06	0	5.49e-05	2.75e-05	2.75e-05	0
k__Bacteria | p__Proteobacteria | c__Betaproteobacteria | o__Burkholderiales | f__Comamonadaceae | g__Rhodoferax | s__Rhodoferax antarcticus	0	0	3.17e-05	0	0	0	4.69e-05	0
k__Bacteria | p__Proteobacteria | c__Betaproteobacteria | o__Burkholderiales | f__Comamonadaceae | g__Variovorax | s__Variovorax sp. PAMC 28711	0	7.93e-06	2.38e-05	0	0	2.75e-05	5.92e-05	0
k__Bacteria | p__Proteobacteria | c__Deltaproteobacteria | o__Desulfobacterales | f__Desulfobacteraceae | g__Desulfobacula | s__Desulfobacula toluolica	7.93e-06	0	2.38e-05	0	2.75e-05	0	8.24e-05	0
k__Bacteria | p__Proteobacteria | c__Epsilonproteobacteria | o__Campylobacterales | f__Campylobacteraceae | g__Campylobacter | s__Campylobacter cuniculorum	0	0	0	3.17e-05	0	0	0	6.2e-05
k__Bacteria | p__Proteobacteria | c__Gammaproteobacteria | o__Alteromonadales | f__Alteromonadaceae | g__Alteromonas | s__Alteromonas mediterranea	7.93e-06	2.38e-05	0	0	2.75e-05	8.24e-05	0	0
k__Bacteria | p__Proteobacteria | c__Gammaproteobacteria | o__Alteromonadales | f__Psychromonadaceae | g__Psychromonas | s__Psychromonas sp. CNPT3	7.93e-06	0	2.38e-05	0	2.75e-05	0	8.24e-05	0
k__Bacteria | p__Proteobacteria | c__Gammaproteobacteria | o__Alteromonadales | f__Shewanellaceae | g__Shewanella | s__	7.93e-06	2.38e-05	0	0	2.75e-05	4.3e-05	0	0
k__Bacteria | p__Proteobacteria | c__Gammaproteobacteria | o__Cellvibrionales | f__Cellvibrionaceae | g__Cellvibrio | s__Cellvibrio sp. PSBB023	7.93e-06	2.38e-05	0	0	2.75e-05	8.24e-05	0	0
k__Bacteria | p__Proteobacteria | c__Gammaproteobacteria | o__Chromatiales | f__ | g__ | s__	0	1.59e-05	0	1.59e-05	0	5.49e-05	0	5.49e-05
k__Bacteria | p__Proteobacteria | c__Gammaproteobacteria | o__Legionellales | f__Legionellaceae | g__Legionella | s__Legionella oakridgensis	0	0	3.17e-05	0	0	0	6.2e-05	0
k__Bacteria | p__Proteobacteria | c__Gammaproteobacteria | o__Oceanospirillales | f__Hahellaceae | g__Hahella | s__Hahella chejuensis	0	2.38e-05	7.93e-06	0	0	8.24e-05	2.75e-05	0
k__Bacteria | p__Proteobacteria | c__Gammaproteobacteria | o__Oceanospirillales | f__Halomonadaceae | g__ | s__	0	1.59e-05	1.59e-05	0	0	3.7e-05	3.7e-05	0
k__Bacteria | p__Proteobacteria | c__Gammaproteobacteria | o__Oceanospirillales | f__Oceanospirillaceae | g__Marinomonas | s__Marinomonas posidonica	7.93e-06	0	0	2.38e-05	2.75e-05	0	0	8.24e-05
k__Bacteria | p__Proteobacteria | c__Gammaproteobacteria | o__Oceanospirillales | f__Oceanospirillaceae | g__Oleispira | s__Oleispira antarctica	3.17e-05	0	0	0	7.41e-05	0	0	0
k__Bacteria | p__Proteobacteria | c__Gammaproteobacteria | o__Orbales | f__Orbaceae | g__Gilliamella | s__Gilliamella apicola	0	0	1.59e-05	1.59e-05	0	0	5.49e-05	5.49e-05
k__Bacteria | p__Proteobacteria | c__Gammaproteobacteria | o__Vibrionales | f__Vibrionaceae | g__Vibrio | s__	0	0	1.59e-05	1.59e-05	0	0	5.49e-05	5.49e-05
k__Bacteria | p__Tenericutes | c__Mollicutes | o__Acholeplasmatales | f__Acholeplasmataceae | g__Candidatus Phytoplasma | s__	0	2.38e-05	0	7.93e-06	0	8.24e-05	0	2.75e-05
k__Bacteria | p__Actinobacteria | c__Actinobacteria | o__Micrococcales | f__Microbacteriaceae | g__Rhodoluna | s__	2.38e-05	0	0	0	5.92e-05	0	0	0
k__Bacteria | p__Actinobacteria | c__Actinobacteria | o__Micrococcales | f__Micrococcaceae | g__Rothia | s__Rothia mucilaginosa	0	0	1.59e-05	7.93e-06	0	0	3.7e-05	2.75e-05
k__Bacteria | p__Actinobacteria | c__Actinobacteria | o__Streptosporangiales | f__Nocardiopsaceae | g__Nocardiopsis | s__Nocardiopsis dassonvillei	7.93e-06	0	0	1.59e-05	2.75e-05	0	0	5.49e-05
k__Bacteria | p__Bacteroidetes | c__Bacteroidia | o__Bacteroidales | f__Bacteroidaceae | g__Bacteroides | s__Bacteroides caecimuris	0	0	2.38e-05	0	0	0	5.92e-05	0
k__Bacteria | p__Bacteroidetes | c__Bacteroidia | o__Bacteroidales | f__Porphyromonadaceae | g__Fermentimonas | s__Fermentimonas caenicola	0	0	0	2.38e-05	0	0	0	8.24e-05
k__Bacteria | p__Bacteroidetes | c__Bacteroidia | o__Bacteroidales | f__Porphyromonadaceae | g__Petrimonas | s__Petrimonas mucosa	0	0	0	2.38e-05	0	0	0	5.92e-05
k__Bacteria | p__Bacteroidetes | c__Bacteroidia | o__Marinilabiliales | f__Salinivirgaceae | g__Salinivirga | s__Salinivirga cyanobacteriivorans	0	1.59e-05	0	7.93e-06	0	3.7e-05	0	2.75e-05
k__Bacteria | p__Bacteroidetes | c__Cytophagia | o__Cytophagales | f__Flammeovirgaceae | g__Flammeovirga | s__Flammeovirga sp. MY04	0	7.93e-06	1.59e-05	0	0	2.75e-05	3.7e-05	0
k__Bacteria | p__Bacteroidetes | c__Flavobacteriia | o__Flavobacteriales | f__Flavobacteriaceae | g__Capnocytophaga | s__Capnocytophaga canimorsus	0	0	0	2.38e-05	0	0	0	8.24e-05
k__Bacteria | p__Firmicutes | c__ | o__ | f__ | g__ | s__endosymbiont 'TC1' of Trimyema compressum	0	0	2.38e-05	0	0	0	8.24e-05	0
k__Bacteria | p__Firmicutes | c__Bacilli | o__Bacillales | f__Bacillaceae | g__Anoxybacillus | s__Anoxybacillus gonensis	0	2.38e-05	0	0	0	8.24e-05	0	0
k__Bacteria | p__Firmicutes | c__Bacilli | o__Bacillales | f__Bacillaceae | g__Geobacillus | s__Geobacillus sp. GHH01	7.93e-06	0	1.59e-05	0	2.75e-05	0	5.49e-05	0
k__Bacteria | p__Firmicutes | c__Bacilli | o__Bacillales | f__Bacillaceae | g__Oceanobacillus | s__Oceanobacillus kimchii	0	7.93e-06	7.93e-06	7.93e-06	0	2.75e-05	2.75e-05	2.75e-05
k__Bacteria | p__Firmicutes | c__Bacilli | o__Lactobacillales | f__Lactobacillaceae | g__Lactobacillus | s__Lactobacillus alimentarius	0	0	2.38e-05	0	0	0	8.24e-05	0
k__Bacteria | p__Firmicutes | c__Bacilli | o__Lactobacillales | f__Lactobacillaceae | g__Lactobacillus | s__Lactobacillus hokkaidonensis	7.93e-06	0	1.59e-05	0	2.75e-05	0	5.49e-05	0
k__Bacteria | p__Firmicutes | c__Bacilli | o__Lactobacillales | f__Lactobacillaceae | g__Lactobacillus | s__Lactobacillus rhamnosus	0	7.93e-06	0	1.59e-05	0	2.75e-05	0	5.49e-05
k__Bacteria | p__Firmicutes | c__Bacilli | o__Lactobacillales | f__Leuconostocaceae | g__Weissella | s__Weissella cibaria	2.38e-05	0	0	0	8.24e-05	0	0	0
k__Bacteria | p__Firmicutes | c__Bacilli | o__Lactobacillales | f__Streptococcaceae | g__Streptococcus | s__Streptococcus ferus	0	0	0	2.38e-05	0	0	0	8.24e-05
k__Bacteria | p__Firmicutes | c__Clostridia | o__Clostridiales | f__ | g__Monoglobus | s__Monoglobus pectinilyticus	7.93e-06	0	7.93e-06	7.93e-06	2.75e-05	0	2.75e-05	2.75e-05
k__Bacteria | p__Firmicutes | c__Clostridia | o__Clostridiales | f__Clostridiaceae | g__Clostridium | s__Clostridium kluyveri	0	0	0	2.38e-05	0	0	0	5.92e-05
k__Bacteria | p__Firmicutes | c__Clostridia | o__Clostridiales | f__Clostridiales Family XIII. Incertae Sedis | g__ | s__	0	0	0	2.38e-05	0	0	0	5.92e-05
k__Bacteria | p__Firmicutes | c__Clostridia | o__Clostridiales | f__Eubacteriaceae | g__Acetobacterium | s__	2.38e-05	0	0	0	5.92e-05	0	0	0
k__Bacteria | p__Firmicutes | c__Clostridia | o__Clostridiales | f__Syntrophomonadaceae | g__Syntrophomonas | s__Syntrophomonas wolfei	0	0	0	2.38e-05	0	0	0	8.24e-05
k__Bacteria | p__Firmicutes | c__Clostridia | o__Natranaerobiales | f__Natranaerobiaceae | g__Natranaerobius | s__Natranaerobius thermophilus	0	2.38e-05	0	0	0	5.92e-05	0	0
k__Bacteria | p__Firmicutes | c__Tissierellia | o__Tissierellales | f__Peptoniphilaceae | g__Peptoniphilus | s__Peptoniphilus sp. ING2-D1G	2.38e-05	0	0	0	5.92e-05	0	0	0
k__Bacteria | p__Proteobacteria | c__Alphaproteobacteria | o__Pelagibacterales | f__Pelagibacteraceae | g__ | s__	0	1.59e-05	7.93e-06	0	0	5.49e-05	2.75e-05	0
k__Bacteria | p__Proteobacteria | c__Alphaproteobacteria | o__Rhizobiales | f__Bradyrhizobiaceae | g__Bradyrhizobium | s__Bradyrhizobium sp. ORS 285	0	1.59e-05	7.93e-06	0	0	5.49e-05	2.75e-05	0
k__Bacteria | p__Proteobacteria | c__Alphaproteobacteria | o__Rhizobiales | f__Phyllobacteriaceae | g__Hoeflea | s__Hoeflea sp. IMCC20628	1.59e-05	0	7.93e-06	0	3.7e-05	0	2.75e-05	0
k__Bacteria | p__Proteobacteria | c__Alphaproteobacteria | o__Rhizobiales | f__Rhodobiaceae | g__Candidatus Phaeomarinobacter | s__Candidatus Phaeomarinobacter ectocarpi	2.38e-05	0	0	0	5.92e-05	0	0	0
k__Bacteria | p__Proteobacteria | c__Alphaproteobacteria | o__Rhizobiales | f__Xanthobacteraceae | g__Azorhizobium | s__Azorhizobium caulinodans	1.59e-05	7.93e-06	0	0	5.49e-05	2.75e-05	0	0
k__Bacteria | p__Proteobacteria | c__Alphaproteobacteria | o__Rhodobacterales | f__Rhodobacteraceae | g__Gemmobacter | s__Gemmobacter sp. HYN0069	7.93e-06	0	1.59e-05	0	2.75e-05	0	3.7e-05	0
k__Bacteria | p__Proteobacteria | c__Alphaproteobacteria | o__Rhodospirillales | f__Rhodospirillaceae | g__Magnetospira | s__Magnetospira sp. QH-2	7.93e-06	1.59e-05	0	0	2.75e-05	5.49e-05	0	0
k__Bacteria | p__Proteobacteria | c__Alphaproteobacteria | o__Rickettsiales | f__Anaplasmataceae | g__Wolbachia | s__	1.59e-05	0	7.93e-06	0	3.7e-05	0	2.75e-05	0
k__Bacteria | p__Proteobacteria | c__Alphaproteobacteria | o__Sphingomonadales | f__Erythrobacteraceae | g__ | s__	0	1.59e-05	7.93e-06	0	0	5.49e-05	2.75e-05	0
k__Bacteria | p__Proteobacteria | c__Alphaproteobacteria | o__Sphingomonadales | f__Sphingomonadaceae | g__Blastomonas | s__	0	7.93e-06	1.59e-05	0	0	2.75e-05	5.49e-05	0
k__Bacteria | p__Proteobacteria | c__Alphaproteobacteria | o__Sphingomonadales | f__Sphingomonadaceae | g__Sphingomonas | s__Sphingomonas indica	7.93e-06	0	1.59e-05	0	2.75e-05	0	3.7e-05	0
k__Bacteria | p__Proteobacteria | c__Betaproteobacteria | o__Burkholderiales | f__ | g__Leptothrix | s__Leptothrix cholodnii	0	0	0	2.38e-05	0	0	0	8.24e-05
k__Bacteria | p__Proteobacteria | c__Betaproteobacteria | o__Burkholderiales | f__Alcaligenaceae | g__Castellaniella | s__Castellaniella defragrans	2.38e-05	0	0	0	8.24e-05	0	0	0
k__Bacteria | p__Proteobacteria | c__Betaproteobacteria | o__Burkholderiales | f__Alcaligenaceae | g__Taylorella | s__Taylorella asinigenitalis	2.38e-05	0	0	0	4.3e-05	0	0	0
k__Bacteria | p__Proteobacteria | c__Betaproteobacteria | o__Burkholderiales | f__Comamonadaceae | g__Delftia | s__Delftia sp. Cs1-4	0	0	2.38e-05	0	0	0	8.24e-05	0
k__Bacteria | p__Proteobacteria | c__Betaproteobacteria | o__Burkholderiales | f__Comamonadaceae | g__Ramlibacter | s__Ramlibacter tataouinensis	0	0	0	2.38e-05	0	0	0	8.24e-05
k__Bacteria | p__Proteobacteria | c__Betaproteobacteria | o__Neisseriales | f__Neisseriaceae | g__Snodgrassella | s__Snodgrassella alvi	0	0	0	2.38e-05	0	0	0	5.92e-05
k__Bacteria | p__Proteobacteria | c__Betaproteobacteria | o__Neisseriales | f__Neisseriaceae | g__Vitreoscilla | s__Vitreoscilla filiformis	0	0	0	2.38e-05	0	0	0	4.3e-05
k__Bacteria | p__Proteobacteria | c__Betaproteobacteria | o__Nitrosomonadales | f__Nitrosomonadaceae | g__Nitrosomonas | s__	0	0	0	2.38e-05	0	0	0	8.24e-05
k__Bacteria | p__Proteobacteria | c__Deltaproteobacteria | o__Desulfovibrionales | f__Desulfomicrobiaceae | g__Desulfomicrobium | s__Desulfomicrobium baculatum	0	2.38e-05	0	0	0	4.3e-05	0	0
k__Bacteria | p__Proteobacteria | c__Epsilonproteobacteria | o__Campylobacterales | f__Campylobacteraceae | g__Campylobacter | s__Campylobacter helveticus	0	0	0	2.38e-05	0	0	0	5.92e-05
k__Bacteria | p__Proteobacteria | c__Epsilonproteobacteria | o__Campylobacterales | f__Helicobacteraceae | g__Helicobacter | s__Helicobacter typhlonius	7.93e-06	0	1.59e-05	0	2.75e-05	0	5.49e-05	0
k__Bacteria | p__Proteobacteria | c__Gammaproteobacteria | o__ | f__ | g__Candidatus Thioglobus | s__Candidatus Thioglobus singularis	2.38e-05	0	0	0	8.24e-05	0	0	0
k__Bacteria | p__Proteobacteria | c__Gammaproteobacteria | o__Alteromonadales | f__ | g__ | s__	0	0	0	2.38e-05	0	0	0	4.3e-05
k__Bacteria | p__Proteobacteria | c__Gammaproteobacteria | o__Alteromonadales | f__Alteromonadaceae | g__Alteromonas | s__	0	0	2.38e-05	0	0	0	5.92e-05	0
k__Bacteria | p__Proteobacteria | c__Gammaproteobacteria | o__Alteromonadales | f__Alteromonadaceae | g__Alteromonas | s__Alteromonas sp. RKMC-009	0	0	2.38e-05	0	0	0	5.92e-05	0
k__Bacteria | p__Proteobacteria | c__Gammaproteobacteria | o__Alteromonadales | f__Alteromonadaceae | g__Marinobacter | s__Marinobacter sp. Arc7-DN-1	7.93e-06	1.59e-05	0	0	2.75e-05	3.7e-05	0	0
k__Bacteria | p__Proteobacteria | c__Gammaproteobacteria | o__Cellvibrionales | f__Spongiibacteraceae | g__Spongiibacter | s__Spongiibacter sp. IMCC21906	1.59e-05	0	7.93e-06	0	5.49e-05	0	2.75e-05	0
k__Bacteria | p__Proteobacteria | c__Gammaproteobacteria | o__Chromatiales | f__Chromatiaceae | g__Candidatus Nitrosoglobus | s__Candidatus Nitrosoglobus terrae	2.38e-05	0	0	0	8.24e-05	0	0	0
k__Bacteria | p__Proteobacteria | c__Gammaproteobacteria | o__Chromatiales | f__Ectothiorhodospiraceae | g__Spiribacter | s__Spiribacter salinus	2.38e-05	0	0	0	5.92e-05	0	0	0
k__Bacteria | p__Proteobacteria | c__Gammaproteobacteria | o__Enterobacterales | f__Enterobacteriaceae | g__ | s__secondary endosymbiont of Heteropsylla cubana	0	2.38e-05	0	0	0	8.24e-05	0	0
k__Bacteria | p__Proteobacteria | c__Gammaproteobacteria | o__Enterobacterales | f__Enterobacteriaceae | g__Candidatus Blochmannia | s__Blochmannia endosymbiont of Polyrhachis (Hedomyrma) turneri	0	1.59e-05	7.93e-06	0	0	5.49e-05	2.75e-05	0
k__Bacteria | p__Proteobacteria | c__Gammaproteobacteria | o__Enterobacterales | f__Erwiniaceae | g__Erwinia | s__	0	1.59e-05	7.93e-06	0	0	5.49e-05	2.75e-05	0
k__Bacteria | p__Proteobacteria | c__Gammaproteobacteria | o__Enterobacterales | f__Erwiniaceae | g__Pantoea | s__Pantoea vagans	0	0	2.38e-05	0	0	0	8.24e-05	0
k__Bacteria | p__Proteobacteria | c__Gammaproteobacteria | o__Enterobacterales | f__Hafniaceae | g__Hafnia | s__Hafnia alvei	0	1.59e-05	7.93e-06	0	0	3.7e-05	2.75e-05	0
k__Bacteria | p__Proteobacteria | c__Gammaproteobacteria | o__Enterobacterales | f__Morganellaceae | g__ | s__	0	0	0	2.38e-05	0	0	0	8.24e-05
k__Bacteria | p__Proteobacteria | c__Gammaproteobacteria | o__Enterobacterales | f__Yersiniaceae | g__Serratia | s__	0	1.59e-05	7.93e-06	0	0	3.7e-05	2.75e-05	0
k__Bacteria | p__Proteobacteria | c__Gammaproteobacteria | o__Enterobacterales | f__Yersiniaceae | g__Serratia | s__Serratia rubidaea	7.93e-06	1.59e-05	0	0	2.75e-05	3.7e-05	0	0
k__Bacteria | p__Proteobacteria | c__Gammaproteobacteria | o__Enterobacterales | f__Yersiniaceae | g__Yersinia | s__Yersinia aldovae	1.59e-05	7.93e-06	0	0	5.49e-05	2.75e-05	0	0
k__Bacteria | p__Proteobacteria | c__Gammaproteobacteria | o__Legionellales | f__Coxiellaceae | g__Coxiella | s__Coxiella endosymbiont of Amblyomma americanum	2.38e-05	0	0	0	5.92e-05	0	0	0
k__Bacteria | p__Proteobacteria | c__Gammaproteobacteria | o__Pseudomonadales | f__Moraxellaceae | g__ | s__	7.93e-06	1.59e-05	0	0	2.75e-05	5.49e-05	0	0
k__Bacteria | p__Proteobacteria | c__Gammaproteobacteria | o__Pseudomonadales | f__Pseudomonadaceae | g__Pseudomonas | s__Pseudomonas sp. FDAARGOS_380	0	1.59e-05	7.93e-06	0	0	5.49e-05	2.75e-05	0
k__Bacteria | p__Proteobacteria | c__Gammaproteobacteria | o__Pseudomonadales | f__Pseudomonadaceae | g__Pseudomonas | s__Pseudomonas xinjiangensis	0	2.38e-05	0	0	0	5.92e-05	0	0
k__Bacteria | p__Proteobacteria | c__Gammaproteobacteria | o__Vibrionales | f__Vibrionaceae | g__Aliivibrio | s__Aliivibrio wodanis	0	0	2.38e-05	0	0	0	8.24e-05	0
k__Bacteria | p__Proteobacteria | c__Gammaproteobacteria | o__Vibrionales | f__Vibrionaceae | g__Vibrio | s__Vibrio harveyi	7.93e-06	7.93e-06	7.93e-06	0	2.75e-05	2.75e-05	2.75e-05	0
k__Bacteria | p__Proteobacteria | c__Gammaproteobacteria | o__Xanthomonadales | f__Xanthomonadaceae | g__Xanthomonas | s__Xanthomonas vasicola	7.93e-06	1.59e-05	0	0	2.75e-05	5.49e-05	0	0
k__Bacteria | p__Spirochaetes | c__Spirochaetia | o__Spirochaetales | f__Spirochaetaceae | g__Treponema | s__Treponema azotonutricium	2.38e-05	0	0	0	5.92e-05	0	0	0
k__Bacteria | p__Tenericutes | c__ | o__ | f__ | g__Candidatus Izimaplasma | s__Candidatus Izimaplasma sp. HR1	7.93e-06	0	7.93e-06	7.93e-06	2.75e-05	0	2.75e-05	2.75e-05
k__Bacteria | p__Tenericutes | c__Mollicutes | o__Entomoplasmatales | f__Spiroplasmataceae | g__Spiroplasma | s__	0	0	2.38e-05	0	0	0	8.24e-05	0
k__Bacteria | p__Tenericutes | c__Mollicutes | o__Mycoplasmatales | f__Mycoplasmataceae | g__Mycoplasma | s__Mycoplasma dispar	0	0	2.38e-05	0	0	0	8.24e-05	0
k__Bacteria | p__Tenericutes | c__Mollicutes | o__Mycoplasmatales | f__Mycoplasmataceae | g__Mycoplasma | s__Mycoplasma suis	7.93e-06	0	0	1.59e-05	2.75e-05	0	0	5.49e-05
k__Bacteria | p__Actinobacteria | c__ | o__ | f__ | g__ | s__	0	0	1.59e-05	0	0	0	3.7e-05	0
k__Bacteria | p__Actinobacteria | c__Actinobacteria | o__Actinomycetales | f__Actinomycetaceae | g__Actinomyces | s__Actinomyces sp. oral taxon 897	0	0	0	1.59e-05	0	0	0	5.49e-05
k__Bacteria | p__Actinobacteria | c__Actinobacteria | o__Actinomycetales | f__Actinomycetaceae | g__Arcanobacterium | s__	0	0	0	1.59e-05	0	0	0	3.7e-05
k__Bacteria | p__Actinobacteria | c__Actinobacteria | o__Corynebacteriales | f__Mycobacteriaceae | g__Mycobacterium | s__	0	0	1.59e-05	0	0	0	5.49e-05	0
k__Bacteria | p__Actinobacteria | c__Actinobacteria | o__Corynebacteriales | f__Nocardiaceae | g__Rhodococcus | s__Rhodococcus sp. MTM3W5.2	1.59e-05	0	0	0	5.49e-05	0	0	0
k__Bacteria | p__Actinobacteria | c__Actinobacteria | o__Pseudonocardiales | f__Pseudonocardiaceae | g__Saccharomonospora | s__Saccharomonospora cyanea	0	0	0	1.59e-05	0	0	0	5.49e-05
k__Bacteria | p__Actinobacteria | c__Coriobacteriia | o__Coriobacteriales | f__Atopobiaceae | g__Libanicoccus | s__Libanicoccus massiliensis	0	0	0	1.59e-05	0	0	0	5.49e-05
k__Bacteria | p__Actinobacteria | c__Rubrobacteria | o__Rubrobacterales | f__Rubrobacteraceae | g__Rubrobacter | s__Rubrobacter xylanophilus	0	0	0	1.59e-05	0	0	0	3.7e-05
k__Bacteria | p__Bacteroidetes | c__Flavobacteriia | o__Flavobacteriales | f__ | g__Candidatus Walczuchella | s__Candidatus Walczuchella monophlebidarum	0	0	7.93e-06	7.93e-06	0	0	2.75e-05	2.75e-05
k__Bacteria | p__Cyanobacteria | c__ | o__Nostocales | f__Nostocaceae | g__Nostoc | s__Nostoc sp. CENA543	0	0	1.59e-05	0	0	0	3.7e-05	0
k__Bacteria | p__Cyanobacteria | c__ | o__Synechococcales | f__Prochloraceae | g__Prochlorococcus | s__	0	0	0	1.59e-05	0	0	0	5.49e-05
k__Bacteria | p__Elusimicrobia | c__Endomicrobia | o__Endomicrobiales | f__Endomicrobiaceae | g__Endomicrobium | s__Endomicrobium proavitum	0	0	0	1.59e-05	0	0	0	5.49e-05
k__Bacteria | p__Fibrobacteres | c__Fibrobacteria | o__Fibrobacterales | f__Fibrobacteraceae | g__Fibrobacter | s__Fibrobacter succinogenes	1.59e-05	0	0	0	5.49e-05	0	0	0
k__Bacteria | p__Firmicutes | c__Bacilli | o__Bacillales | f__ | g__Gemella | s__	0	0	1.59e-05	0	0	0	3.7e-05	0
k__Bacteria | p__Firmicutes | c__Bacilli | o__Bacillales | f__Bacillaceae | g__Bacillus | s__Bacillus krulwichiae	1.59e-05	0	0	0	3.7e-05	0	0	0
k__Bacteria | p__Firmicutes | c__Bacilli | o__Bacillales | f__Bacillaceae | g__Bacillus | s__Bacillus pumilus	0	0	1.59e-05	0	0	0	3.7e-05	0
k__Bacteria | p__Firmicutes | c__Bacilli | o__Bacillales | f__Bacillaceae | g__Geobacillus | s__Geobacillus genomosp. 3	1.59e-05	0	0	0	5.49e-05	0	0	0
k__Bacteria | p__Firmicutes | c__Bacilli | o__Bacillales | f__Paenibacillaceae | g__Brevibacillus | s__Brevibacillus laterosporus	0	0	1.59e-05	0	0	0	3.7e-05	0
k__Bacteria | p__Firmicutes | c__Bacilli | o__Bacillales | f__Paenibacillaceae | g__Paenibacillus | s__Paenibacillus naphthalenovorans	1.59e-05	0	0	0	3.7e-05	0	0	0
k__Bacteria | p__Firmicutes | c__Bacilli | o__Bacillales | f__Planococcaceae | g__Planococcus | s__Planococcus donghaensis	1.59e-05	0	0	0	3.7e-05	0	0	0
k__Bacteria | p__Firmicutes | c__Bacilli | o__Bacillales | f__Staphylococcaceae | g__ | s__	0	0	0	1.59e-05	0	0	0	5.49e-05
k__Bacteria | p__Firmicutes | c__Bacilli | o__Bacillales | f__Staphylococcaceae | g__Staphylococcus | s__Staphylococcus epidermidis	0	0	1.59e-05	0	0	0	5.49e-05	0
k__Bacteria | p__Firmicutes | c__Bacilli | o__Bacillales | f__Staphylococcaceae | g__Staphylococcus | s__Staphylococcus lugdunensis	0	0	1.59e-05	0	0	0	3.7e-05	0
k__Bacteria | p__Firmicutes | c__Bacilli | o__Lactobacillales | f__Lactobacillaceae | g__Lactobacillus | s__Lactobacillus kullabergensis	7.93e-06	0	0	7.93e-06	2.75e-05	0	0	2.75e-05
k__Bacteria | p__Firmicutes | c__Bacilli | o__Lactobacillales | f__Leuconostocaceae | g__ | s__	7.93e-06	0	7.93e-06	0	2.75e-05	0	2.75e-05	0
k__Bacteria | p__Firmicutes | c__Bacilli | o__Lactobacillales | f__Streptococcaceae | g__Streptococcus | s__Streptococcus pasteurianus	0	7.93e-06	0	7.93e-06	0	2.75e-05	0	2.75e-05
k__Bacteria | p__Firmicutes | c__Clostridia | o__Clostridiales | f__Hungateiclostridiaceae | g__Fastidiosipila | s__Fastidiosipila sanguinis	0	1.59e-05	0	0	0	5.49e-05	0	0
k__Bacteria | p__Firmicutes | c__Clostridia | o__Clostridiales | f__Lachnospiraceae | g__Blautia | s__Blautia hansenii	0	0	0	1.59e-05	0	0	0	5.49e-05
k__Bacteria | p__Firmicutes | c__Clostridia | o__Clostridiales | f__Lachnospiraceae | g__Lacrimispora | s__Lacrimispora saccharolytica	0	1.59e-05	0	0	0	5.49e-05	0	0
k__Bacteria | p__Firmicutes | c__Clostridia | o__Clostridiales | f__Oscillospiraceae | g__Oscillibacter | s__	1.59e-05	0	0	0	5.49e-05	0	0	0
k__Bacteria | p__Firmicutes | c__Clostridia | o__Clostridiales | f__Peptococcaceae | g__Dehalobacter | s__Dehalobacter restrictus	0	0	0	1.59e-05	0	0	0	5.49e-05
k__Bacteria | p__Firmicutes | c__Erysipelotrichia | o__Erysipelotrichales | f__Erysipelotrichaceae | g__Erysipelothrix | s__	0	0	0	1.59e-05	0	0	0	5.49e-05
k__Bacteria | p__Fusobacteria | c__Fusobacteriia | o__Fusobacteriales | f__Fusobacteriaceae | g__ | s__	0	0	0	1.59e-05	0	0	0	3.7e-05
k__Bacteria | p__Proteobacteria | c__Alphaproteobacteria | o__Caulobacterales | f__Caulobacteraceae | g__Caulobacter | s__Caulobacter henricii	0	0	1.59e-05	0	0	0	3.7e-05	0
k__Bacteria | p__Proteobacteria | c__Alphaproteobacteria | o__Pelagibacterales | f__Pelagibacteraceae | g__Candidatus Pelagibacter | s__Candidatus Pelagibacter sp. RS40	0	0	1.59e-05	0	0	0	5.49e-05	0
k__Bacteria | p__Proteobacteria | c__Alphaproteobacteria | o__Rhizobiales | f__Bartonellaceae | g__Bartonella | s__Bartonella kosoyi	7.93e-06	7.93e-06	0	0	2.75e-05	2.75e-05	0	0
k__Bacteria | p__Proteobacteria | c__Alphaproteobacteria | o__Rhizobiales | f__Hyphomicrobiaceae | g__Devosia | s__Devosia sp. A16	0	1.59e-05	0	0	0	5.49e-05	0	0
k__Bacteria | p__Proteobacteria | c__Alphaproteobacteria | o__Rhizobiales | f__Rhizobiaceae | g__Rhizobium | s__Rhizobium leguminosarum	0	0	1.59e-05	0	0	0	3.7e-05	0
k__Bacteria | p__Proteobacteria | c__Alphaproteobacteria | o__Rhodobacterales | f__Rhodobacteraceae | g__Ketogulonicigenium | s__Ketogulonicigenium vulgare	0	0	0	1.59e-05	0	0	0	3.7e-05
k__Bacteria | p__Proteobacteria | c__Alphaproteobacteria | o__Rhodobacterales | f__Rhodobacteraceae | g__Pseudovibrio | s__Pseudovibrio sp. FO-BEG1	0	0	1.59e-05	0	0	0	5.49e-05	0
k__Bacteria | p__Proteobacteria | c__Alphaproteobacteria | o__Rhodobacterales | f__Rhodobacteraceae | g__Rhodovulum | s__Rhodovulum sp. P5	0	0	1.59e-05	0	0	0	3.7e-05	0
k__Bacteria | p__Proteobacteria | c__Alphaproteobacteria | o__Rhodospirillales | f__Acetobacteraceae | g__Acidiphilium | s__	1.59e-05	0	0	0	3.7e-05	0	0	0
k__Bacteria | p__Proteobacteria | c__Alphaproteobacteria | o__Sphingomonadales | f__Sphingomonadaceae | g__Sphingomonas | s__Sphingomonas panacis	7.93e-06	0	0	7.93e-06	2.75e-05	0	0	2.75e-05
k__Bacteria | p__Proteobacteria | c__Betaproteobacteria | o__Burkholderiales | f__ | g__Paucibacter | s__Paucibacter sp. KCTC 42545	0	0	1.59e-05	0	0	0	5.49e-05	0
k__Bacteria | p__Proteobacteria | c__Betaproteobacteria | o__Burkholderiales | f__Burkholderiaceae | g__Burkholderia | s__Burkholderia metallica	0	0	0	1.59e-05	0	0	0	5.49e-05
k__Bacteria | p__Proteobacteria | c__Betaproteobacteria | o__Burkholderiales | f__Burkholderiaceae | g__Cupriavidus | s__Cupriavidus malaysiensis	0	0	1.59e-05	0	0	0	3.7e-05	0
k__Bacteria | p__Proteobacteria | c__Betaproteobacteria | o__Burkholderiales | f__Comamonadaceae | g__Alicycliphilus | s__Alicycliphilus denitrificans	1.59e-05	0	0	0	3.7e-05	0	0	0
k__Bacteria | p__Proteobacteria | c__Betaproteobacteria | o__Burkholderiales | f__Comamonadaceae | g__Polaromonas | s__	0	0	1.59e-05	0	0	0	3.7e-05	0
k__Bacteria | p__Proteobacteria | c__Deltaproteobacteria | o__Desulfarculales | f__Desulfarculaceae | g__Desulfarculus | s__Desulfarculus baarsii	1.59e-05	0	0	0	5.49e-05	0	0	0
k__Bacteria | p__Proteobacteria | c__Deltaproteobacteria | o__Desulfobacterales | f__Desulfobulbaceae | g__ | s__	0	0	0	1.59e-05	0	0	0	5.49e-05
k__Bacteria | p__Proteobacteria | c__Epsilonproteobacteria | o__ | f__ | g__Nitratiruptor | s__Nitratiruptor sp. SB155-2	0	7.93e-06	7.93e-06	0	0	2.75e-05	2.75e-05	0
k__Bacteria | p__Proteobacteria | c__Gammaproteobacteria | o__Alteromonadales | f__Pseudoalteromonadaceae | g__Pseudoalteromonas | s__Pseudoalteromonas tunicata	0	1.59e-05	0	0	0	3.7e-05	0	0
k__Bacteria | p__Proteobacteria | c__Gammaproteobacteria | o__Chromatiales | f__Ectothiorhodospiraceae | g__Halorhodospira | s__	0	0	1.59e-05	0	0	0	3.7e-05	0
k__Bacteria | p__Proteobacteria | c__Gammaproteobacteria | o__Chromatiales | f__Woeseiaceae | g__Woeseia | s__Woeseia oceani	1.59e-05	0	0	0	5.49e-05	0	0	0
k__Bacteria | p__Proteobacteria | c__Gammaproteobacteria | o__Enterobacterales | f__Enterobacteriaceae | g__Candidatus Ishikawaella | s__Candidatus Ishikawaella capsulata	1.59e-05	0	0	0	5.49e-05	0	0	0
k__Bacteria | p__Proteobacteria | c__Gammaproteobacteria | o__Enterobacterales | f__Enterobacteriaceae | g__Candidatus Tachikawaea | s__Candidatus Tachikawaea gelatinosa	0	0	0	1.59e-05	0	0	0	3.7e-05
k__Bacteria | p__Proteobacteria | c__Gammaproteobacteria | o__Enterobacterales | f__Enterobacteriaceae | g__Enterobacter | s__Enterobacter cloacae complex sp. FDA-CDC-AR_0164	1.59e-05	0	0	0	3.7e-05	0	0	0
k__Bacteria | p__Proteobacteria | c__Gammaproteobacteria | o__Enterobacterales | f__Enterobacteriaceae | g__Lelliottia | s__Lelliottia amnigena	0	7.93e-06	7.93e-06	0	0	2.75e-05	2.75e-05	0
k__Bacteria | p__Proteobacteria | c__Gammaproteobacteria | o__Enterobacterales | f__Hafniaceae | g__Edwardsiella | s__Edwardsiella tarda	0	7.93e-06	0	7.93e-06	0	2.75e-05	0	2.75e-05
k__Bacteria | p__Proteobacteria | c__Gammaproteobacteria | o__Enterobacterales | f__Pectobacteriaceae | g__Sodalis | s__Sodalis glossinidius	1.59e-05	0	0	0	5.49e-05	0	0	0
k__Bacteria | p__Proteobacteria | c__Gammaproteobacteria | o__Oceanospirillales | f__Saccharospirillaceae | g__Gynuella | s__Gynuella sunshinyii	0	0	1.59e-05	0	0	0	3.7e-05	0
k__Bacteria | p__Proteobacteria | c__Gammaproteobacteria | o__Pseudomonadales | f__Pseudomonadaceae | g__Pseudomonas | s__Pseudomonas lini	0	0	1.59e-05	0	0	0	5.49e-05	0
k__Bacteria | p__Proteobacteria | c__Gammaproteobacteria | o__Pseudomonadales | f__Pseudomonadaceae | g__Pseudomonas | s__Pseudomonas veronii	1.59e-05	0	0	0	3.7e-05	0	0	0
k__Bacteria | p__Proteobacteria | c__Gammaproteobacteria | o__Thiotrichales | f__Piscirickettsiaceae | g__Piscirickettsia | s__Piscirickettsia salmonis	0	0	1.59e-05	0	0	0	5.49e-05	0
k__Bacteria | p__Proteobacteria | c__Gammaproteobacteria | o__Vibrionales | f__Vibrionaceae | g__ | s__	7.93e-06	7.93e-06	0	0	2.75e-05	2.75e-05	0	0
k__Bacteria | p__Proteobacteria | c__Gammaproteobacteria | o__Vibrionales | f__Vibrionaceae | g__Vibrio | s__Vibrio tapetis	0	0	0	1.59e-05	0	0	0	3.7e-05
k__Bacteria | p__Proteobacteria | c__Gammaproteobacteria | o__Xanthomonadales | f__Xanthomonadaceae | g__Lysobacter | s__Lysobacter maris	0	1.59e-05	0	0	0	3.7e-05	0	0
k__Bacteria | p__Proteobacteria | c__Gammaproteobacteria | o__Xanthomonadales | f__Xanthomonadaceae | g__Pseudoxanthomonas | s__Pseudoxanthomonas spadix	0	0	0	1.59e-05	0	0	0	5.49e-05
k__Bacteria | p__Proteobacteria | c__Oligoflexia | o__Bdellovibrionales | f__Bdellovibrionaceae | g__Bdellovibrio | s__Bdellovibrio bacteriovorus	0	0	0	1.59e-05	0	0	0	5.49e-05
k__Bacteria | p__Spirochaetes | c__Spirochaetia | o__Spirochaetales | f__Spirochaetaceae | g__Treponema | s__Treponema pedis	7.93e-06	0	0	7.93e-06	2.75e-05	0	0	2.75e-05
k__Bacteria | p__Tenericutes | c__Mollicutes | o__Acholeplasmatales | f__Acholeplasmataceae | g__Candidatus Phytoplasma | s__Candidatus Phytoplasma mali	0	0	1.59e-05	0	0	0	5.49e-05	0
k__Bacteria | p__Tenericutes | c__Mollicutes | o__Mycoplasmatales | f__Mycoplasmataceae | g__Mycoplasma | s__Mycoplasma californicum	0	0	1.59e-05	0	0	0	3.7e-05	0
k__Bacteria | p__Tenericutes | c__Mollicutes | o__Mycoplasmatales | f__Mycoplasmataceae | g__Mycoplasma | s__Mycoplasma capricolum	1.59e-05	0	0	0	3.7e-05	0	0	0
k__Bacteria | p__Tenericutes | c__Mollicutes | o__Mycoplasmatales | f__Mycoplasmataceae | g__Mycoplasma | s__Mycoplasma cloacale	0	0	1.59e-05	0	0	0	3.7e-05	0
k__Bacteria | p__Verrucomicrobia | c__Opitutae | o__Opitutales | f__Opitutaceae | g__Ereboglobus | s__Ereboglobus luteus	1.59e-05	0	0	0	3.7e-05	0	0	0
k__Bacteria | p__Actinobacteria | c__Actinobacteria | o__Acidothermales | f__Acidothermaceae | g__Acidothermus | s__Acidothermus cellulolyticus	0	0	0	7.93e-06	0	0	0	2.75e-05
k__Bacteria | p__Actinobacteria | c__Actinobacteria | o__Actinomycetales | f__Actinomycetaceae | g__Schaalia | s__Schaalia meyeri	0	0	0	7.93e-06	0	0	0	2.75e-05
k__Bacteria | p__Actinobacteria | c__Actinobacteria | o__Corynebacteriales | f__Mycobacteriaceae | g__Mycolicibacterium | s__	0	0	0	7.93e-06	0	0	0	2.75e-05
k__Bacteria | p__Actinobacteria | c__Actinobacteria | o__Corynebacteriales | f__Nocardiaceae | g__Rhodococcus | s__Rhodococcus sp. PBTS 1	7.93e-06	0	0	0	2.75e-05	0	0	0
k__Bacteria | p__Actinobacteria | c__Actinobacteria | o__Micrococcales | f__Micrococcaceae | g__Auritidibacter | s__Auritidibacter sp. NML130574	0	0	7.93e-06	0	0	0	2.75e-05	0
k__Bacteria | p__Actinobacteria | c__Actinobacteria | o__Propionibacteriales | f__Propionibacteriaceae | g__Cutibacterium | s__	0	0	7.93e-06	0	0	0	2.75e-05	0
k__Bacteria | p__Actinobacteria | c__Actinobacteria | o__Pseudonocardiales | f__Pseudonocardiaceae | g__Actinosynnema | s__Actinosynnema mirum	0	0	0	7.93e-06	0	0	0	2.75e-05
k__Bacteria | p__Actinobacteria | c__Coriobacteriia | o__Coriobacteriales | f__Atopobiaceae | g__Olsenella | s__Olsenella sp. oral taxon 807	0	0	0	7.93e-06	0	0	0	2.75e-05
k__Bacteria | p__Armatimonadetes | c__Fimbriimonadia | o__Fimbriimonadales | f__Fimbriimonadaceae | g__Fimbriimonas | s__Fimbriimonas ginsengisoli	0	0	0	7.93e-06	0	0	0	2.75e-05
k__Bacteria | p__Bacteroidetes | c__Bacteroidia | o__Bacteroidales | f__Rikenellaceae | g__Alistipes | s__	0	0	0	7.93e-06	0	0	0	2.75e-05
k__Bacteria | p__Bacteroidetes | c__Chitinophagia | o__Chitinophagales | f__Chitinophagaceae | g__Arachidicoccus | s__Arachidicoccus sp. BS20	0	7.93e-06	0	0	0	2.75e-05	0	0
k__Bacteria | p__Chlorobi | c__Chlorobia | o__Chlorobiales | f__Chlorobiaceae | g__Chlorobium | s__Chlorobium phaeobacteroides	0	0	7.93e-06	0	0	0	2.75e-05	0
k__Bacteria | p__Chloroflexi | c__Dehalococcoidia | o__Dehalococcoidales | f__Dehalococcoidaceae | g__Dehalococcoides | s__	0	0	0	7.93e-06	0	0	0	2.75e-05
k__Bacteria | p__Cyanobacteria | c__ | o__Synechococcales | f__ | g__ | s__	0	7.93e-06	0	0	0	2.75e-05	0	0
k__Bacteria | p__Firmicutes | c__Bacilli | o__Bacillales | f__Bacillaceae | g__Bacillus | s__Bacillus licheniformis	0	0	7.93e-06	0	0	0	2.75e-05	0
k__Bacteria | p__Firmicutes | c__Bacilli | o__Bacillales | f__Paenibacillaceae | g__Brevibacillus | s__Brevibacillus brevis	7.93e-06	0	0	0	2.75e-05	0	0	0
k__Bacteria | p__Firmicutes | c__Bacilli | o__Bacillales | f__Paenibacillaceae | g__Paenibacillus | s__Paenibacillus bovis	7.93e-06	0	0	0	2.75e-05	0	0	0
k__Bacteria | p__Firmicutes | c__Bacilli | o__Bacillales | f__Paenibacillaceae | g__Paenibacillus | s__Paenibacillus sp. FSL R5-0345	0	0	7.93e-06	0	0	0	2.75e-05	0
k__Bacteria | p__Firmicutes | c__Bacilli | o__Bacillales | f__Paenibacillaceae | g__Paenibacillus | s__Paenibacillus sp. lzh-N1	0	0	7.93e-06	0	0	0	2.75e-05	0
k__Bacteria | p__Firmicutes | c__Bacilli | o__Bacillales | f__Paenibacillaceae | g__Paenibacillus | s__Paenibacillus xylanexedens	7.93e-06	0	0	0	2.75e-05	0	0	0
k__Bacteria | p__Firmicutes | c__Bacilli | o__Bacillales | f__Planococcaceae | g__Solibacillus | s__Solibacillus silvestris	7.93e-06	0	0	0	2.75e-05	0	0	0
k__Bacteria | p__Firmicutes | c__Bacilli | o__Lactobacillales | f__Streptococcaceae | g__Streptococcus | s__Streptococcus constellatus	0	0	0	7.93e-06	0	0	0	2.75e-05
k__Bacteria | p__Firmicutes | c__Bacilli | o__Lactobacillales | f__Streptococcaceae | g__Streptococcus | s__Streptococcus equi	0	0	7.93e-06	0	0	0	2.75e-05	0
k__Bacteria | p__Firmicutes | c__Bacilli | o__Lactobacillales | f__Streptococcaceae | g__Streptococcus | s__Streptococcus pseudopneumoniae	7.93e-06	0	0	0	2.75e-05	0	0	0
k__Bacteria | p__Firmicutes | c__Bacilli | o__Lactobacillales | f__Streptococcaceae | g__Streptococcus | s__Streptococcus sp. I-P16	0	0	7.93e-06	0	0	0	2.75e-05	0
k__Bacteria | p__Firmicutes | c__Clostridia | o__Clostridiales | f__Clostridiaceae | g__Candidatus Arthromitus | s__Candidatus Arthromitus sp. SFB-rat-Yit	0	0	0	7.93e-06	0	0	0	2.75e-05
k__Bacteria | p__Firmicutes | c__Clostridia | o__Clostridiales | f__Clostridiaceae | g__Clostridium | s__Clostridium taeniosporum	0	0	0	7.93e-06	0	0	0	2.75e-05
k__Bacteria | p__Firmicutes | c__Clostridia | o__Clostridiales | f__Eubacteriaceae | g__Eubacterium | s__	0	0	7.93e-06	0	0	0	2.75e-05	0
k__Bacteria | p__Firmicutes | c__Clostridia | o__Clostridiales | f__Hungateiclostridiaceae | g__Pseudoclostridium | s__Pseudoclostridium thermosuccinogenes	7.93e-06	0	0	0	2.75e-05	0	0	0
k__Bacteria | p__Firmicutes | c__Clostridia | o__Clostridiales | f__Oscillospiraceae | g__Oscillibacter | s__Oscillibacter sp. PEA192	7.93e-06	0	0	0	2.75e-05	0	0	0
k__Bacteria | p__Firmicutes | c__Clostridia | o__Clostridiales | f__Peptococcaceae | g__Desulfofarcimen | s__Desulfofarcimen acetoxidans	0	0	0	7.93e-06	0	0	0	2.75e-05
k__Bacteria | p__Proteobacteria | c__Alphaproteobacteria | o__Parvularculales | f__Parvularculaceae | g__Parvularcula | s__Parvularcula bermudensis	0	0	7.93e-06	0	0	0	2.75e-05	0
k__Bacteria | p__Proteobacteria | c__Alphaproteobacteria | o__Rhizobiales | f__Aurantimonadaceae | g__Martelella | s__Martelella endophytica	0	7.93e-06	0	0	0	2.75e-05	0	0
k__Bacteria | p__Proteobacteria | c__Alphaproteobacteria | o__Rhizobiales | f__Bartonellaceae | g__Bartonella | s__Bartonella apis	7.93e-06	0	0	0	2.75e-05	0	0	0
k__Bacteria | p__Proteobacteria | c__Alphaproteobacteria | o__Rhizobiales | f__Brucellaceae | g__Brucella | s__Brucella vulpis	7.93e-06	0	0	0	2.75e-05	0	0	0
k__Bacteria | p__Proteobacteria | c__Alphaproteobacteria | o__Rhizobiales | f__Brucellaceae | g__Ochrobactrum | s__	0	0	7.93e-06	0	0	0	2.75e-05	0
k__Bacteria | p__Proteobacteria | c__Alphaproteobacteria | o__Rhizobiales | f__Hyphomicrobiaceae | g__Filomicrobium | s__Candidatus Filomicrobium marinum	0	0	7.93e-06	0	0	0	2.75e-05	0
k__Bacteria | p__Proteobacteria | c__Alphaproteobacteria | o__Rhodobacterales | f__Hyphomonadaceae | g__ | s__	0	0	0	7.93e-06	0	0	0	2.75e-05
k__Bacteria | p__Proteobacteria | c__Alphaproteobacteria | o__Rhodobacterales | f__Rhodobacteraceae | g__Paracoccus | s__	0	7.93e-06	0	0	0	2.75e-05	0	0
k__Bacteria | p__Proteobacteria | c__Alphaproteobacteria | o__Sphingomonadales | f__Sphingomonadaceae | g__Sphingomonas | s__Sphingomonas taxi	7.93e-06	0	0	0	2.75e-05	0	0	0
k__Bacteria | p__Proteobacteria | c__Alphaproteobacteria | o__Sphingomonadales | f__Sphingomonadaceae | g__Sphingorhabdus | s__Sphingorhabdus sp. YGSMI21	0	0	7.93e-06	0	0	0	2.75e-05	0
k__Bacteria | p__Proteobacteria | c__Betaproteobacteria | o__Neisseriales | f__Neisseriaceae | g__Neisseria | s__Neisseria polysaccharea	0	0	7.93e-06	0	0	0	2.75e-05	0
k__Bacteria | p__Proteobacteria | c__Betaproteobacteria | o__Nitrosomonadales | f__Gallionellaceae | g__Sulfuricella | s__Sulfuricella denitrificans	0	0	7.93e-06	0	0	0	2.75e-05	0
k__Bacteria | p__Proteobacteria | c__Deltaproteobacteria | o__Desulfurellales | f__Desulfurellaceae | g__Hippea | s__Hippea maritima	0	7.93e-06	0	0	0	2.75e-05	0	0
k__Bacteria | p__Proteobacteria | c__Epsilonproteobacteria | o__Campylobacterales | f__Campylobacteraceae | g__Sulfurospirillum | s__Sulfurospirillum multivorans	0	7.93e-06	0	0	0	2.75e-05	0	0
k__Bacteria | p__Proteobacteria | c__Gammaproteobacteria | o__Alteromonadales | f__Alteromonadaceae | g__Alteromonas | s__Alteromonas macleodii	0	0	7.93e-06	0	0	0	2.75e-05	0
k__Bacteria | p__Proteobacteria | c__Gammaproteobacteria | o__Alteromonadales | f__Psychromonadaceae | g__Psychromonas | s__Psychromonas ingrahamii	0	0	0	7.93e-06	0	0	0	2.75e-05
k__Bacteria | p__Proteobacteria | c__Gammaproteobacteria | o__Chromatiales | f__Halothiobacillaceae | g__Halothiobacillus | s__Halothiobacillus neapolitanus	0	0	0	7.93e-06	0	0	0	2.75e-05
k__Bacteria | p__Proteobacteria | c__Gammaproteobacteria | o__Enterobacterales | f__Enterobacteriaceae | g__Candidatus Blochmannia | s__Blochmannia endosymbiont of Camponotus (Colobopsis) obliquus	0	0	7.93e-06	0	0	0	2.75e-05	0
k__Bacteria | p__Proteobacteria | c__Gammaproteobacteria | o__Enterobacterales | f__Enterobacteriaceae | g__Cedecea | s__Cedecea neteri	0	0	7.93e-06	0	0	0	2.75e-05	0
k__Bacteria | p__Proteobacteria | c__Gammaproteobacteria | o__Enterobacterales | f__Enterobacteriaceae | g__Citrobacter | s__Citrobacter freundii complex sp. CFNIH4	0	0	7.93e-06	0	0	0	2.75e-05	0
k__Bacteria | p__Proteobacteria | c__Gammaproteobacteria | o__Enterobacterales | f__Enterobacteriaceae | g__Citrobacter | s__Citrobacter freundii complex sp. CFNIH9	7.93e-06	0	0	0	2.75e-05	0	0	0
k__Bacteria | p__Proteobacteria | c__Gammaproteobacteria | o__Enterobacterales | f__Erwiniaceae | g__Pantoea | s__Pantoea rwandensis	7.93e-06	0	0	0	2.75e-05	0	0	0
k__Bacteria | p__Proteobacteria | c__Gammaproteobacteria | o__Enterobacterales | f__Erwiniaceae | g__Pantoea | s__Pantoea sp. PSNIH2	7.93e-06	0	0	0	2.75e-05	0	0	0
k__Bacteria | p__Proteobacteria | c__Gammaproteobacteria | o__Enterobacterales | f__Morganellaceae | g__Photorhabdus | s__	7.93e-06	0	0	0	2.75e-05	0	0	0
k__Bacteria | p__Proteobacteria | c__Gammaproteobacteria | o__Pseudomonadales | f__Pseudomonadaceae | g__Pseudomonas | s__Pseudomonas sp. A214	0	0	7.93e-06	0	0	0	2.75e-05	0
k__Bacteria | p__Proteobacteria | c__Gammaproteobacteria | o__Vibrionales | f__Vibrionaceae | g__Aliivibrio | s__Aliivibrio salmonicida	0	0	0	7.93e-06	0	0	0	2.75e-05
k__Bacteria | p__Proteobacteria | c__Gammaproteobacteria | o__Xanthomonadales | f__Xanthomonadaceae | g__Luteimonas | s__Luteimonas sp. 100111	7.93e-06	0	0	0	2.75e-05	0	0	0
k__Bacteria | p__Spirochaetes | c__Spirochaetia | o__Spirochaetales | f__Spirochaetaceae | g__Treponema | s__Treponema caldarium	0	0	7.93e-06	0	0	0	2.75e-05	0
k__Bacteria | p__Tenericutes | c__Mollicutes | o__Acholeplasmatales | f__Acholeplasmataceae | g__Acholeplasma | s__	0	7.93e-06	0	0	0	2.75e-05	0	0
k__Bacteria | p__Tenericutes | c__Mollicutes | o__Mycoplasmatales | f__Mycoplasmataceae | g__Mycoplasma | s__Mycoplasma bovoculi	0	0	7.93e-06	0	0	0	2.75e-05	0
k__Bacteria | p__Verrucomicrobia | c__Verrucomicrobiae | o__Verrucomicrobiales | f__Akkermansiaceae | g__Akkermansia | s__	7.93e-06	0	0	0	2.75e-05	0	0	0
k__Bacteria | p__Verrucomicrobia | c__Verrucomicrobiae | o__Verrucomicrobiales | f__Verrucomicrobiaceae | g__Verrucomicrobium | s__Verrucomicrobium spinosum	0	7.93e-06	0	0	0	2.75e-05	0	0

## Sheet: Table S7
	C9_1	C9_2	C9_3	C9_4	C9_5	C9_6	C9_7	C9_8	C9_9	C9_10	C9_11	C9_12	N9_1	N9_2	N9_3	N9_4	N9_5	N9_6	N9_7	N9_8	N9_9	N9_10	N9_11	N9_12	P9_1	P9_2	P9_3	P9_4	P9_5	P9_6	P9_7	P9_8	P9_9	P9_10	P9_11	P9_12	B9_1	B9_2	B9_3	B9_4	B9_5	B9_6	B9_7	B9_8	B9_9	B9_10	B9_11	B9_12
k__Bacteria | p__Proteobacteria | c__Epsilonproteobacteria | o__Campylobacterales | f__Helicobacteraceae | g__Helicobacter | s__Helicobacter pylori	0.0011421	0.301989	0.643	0.701723	0.0177025	0.282478	0.759113	0.00428286	0.866851	0.000475873	0.000190349	0.571619	0.437042	0	0.620063	0.828305	0.230227	0.540592	0.821928	0.783192	0.72209	0.000380699	0.413248	0.000285524	0.000571048	0.000380699	0.000380699	0.0973637	0.000380699	0.000761397	0.911107	0.322832	0.728086	0.000190349	0.000666223	9.51746e-05	0	0	0	0	0	0	0	0	0	0	0	0
k__Bacteria | p__Proteobacteria | c__Gammaproteobacteria | o__Pseudomonadales | f__Pseudomonadaceae | g__Pseudomonas | s__	0.308366	0.0352146	0.0964119	0.0826116	0.168174	0.231179	0.0572	0.069763	0.0106596	0.0197012	0.319311	0.124203	0.183021	0.134958	0.0565337	0.0122775	0.136005	0.159703	0.0339773	0.0374988	0.0696678	0.0292186	0.195108	0.388979	0.293614	0.0793757	0.137623	0.0630056	0.142476	0.260779	0.00199867	0.214904	0.063767	0.0244599	0.194918	0.344342	0.00542496	0.000571048	0.000190349	0.000856572	0.000761397	0.00314076	0	9.51746e-05	9.51746e-05	0.0983154	0.000856572	0.000761397
k__Bacteria | p__Proteobacteria | c__Gammaproteobacteria | o__Pasteurellales | f__Pasteurellaceae | g__Haemophilus | s__Haemophilus parainfluenzae	0.00133245	0.0197012	0.00104692	0.00209384	0.12287	0.000285524	0.000571048	0.0384506	0.00352146	0.00513943	0.000190349	0.00276006	0.00818502	0.185876	0.0134196	0.0132293	0.0128486	0.000285524	0.000380699	0.0104692	0.00323594	0.000856572	0.00628153	0	0.00256972	0.260017	0.197583	0.159513	0.00980299	0.0710003	0	0.00314076	0.00218902	0.0151328	0.145998	0	0.412487	0.103455	0.000761397	0.100124	0.144951	0.0764252	0.186542	0.0858475	0.0827068	0.0545351	0.0180832	0.00780432
k__Bacteria | p__Proteobacteria | c__Gammaproteobacteria | o__Enterobacterales | f__Enterobacteriaceae | g__Escherichia | s__Escherichia coli	0.0071381	0.115828	0.000856572	0.000856572	0.0300752	0.00314076	0.000475873	0.153517	0.000761397	0.205672	0.00456838	0.00171314	0.00399734	0.0071381	0.0118968	0.00123727	0.0327401	0.00161797	0.000761397	0.00180832	0.000571048	0.462168	0.00295041	0.00256972	0.00256972	0.00295041	0.00342629	0.118017	0.252118	0.00276006	0	0.00190349	0.00571048	0.405254	0.00285524	0.00237937	0.000951746	0.00152279	0.00247454	0.000761397	0.0011421	0.000380699	0.000666223	0.0011421	0.000951746	0.00171314	9.51746e-05	0.000380699
k__Bacteria | p__Proteobacteria | c__Gammaproteobacteria | o__Pasteurellales | f__Pasteurellaceae | g__Aggregatibacter | s__Aggregatibacter segnis	0.00504426	0.00171314	0.000285524	0.000951746	0.000951746	9.51746e-05	0	0.000666223	0.00133245	0	0	0.000666223	0.00237937	0.0280765	0.00218902	0.00276006	0	0	0.000380699	0.00285524	0.0011421	0	0.00152279	0	0.00285524	0.0288379	0.0218902	0.0184639	0	0.00980299	0	0.000951746	0.000475873	0	0.0165604	0	0.0336918	0.0657657	0.48206	0.0597697	0.180451	0.0109451	0.0358808	0.132769	0.130009	0	0.0542495	0.0306462
k__Bacteria | p__Proteobacteria | c__Gammaproteobacteria | o__Pseudomonadales | f__Pseudomonadaceae | g__Pseudomonas | s__Pseudomonas syringae	0.0836585	0.00980299	0.028362	0.0195108	0.0496812	0.0598649	0.015799	0.0171314	0.00399734	0.00580565	0.0957457	0.0241744	0.0454935	0.0368326	0.0130389	0.00447321	0.029409	0.0428286	0.00885124	0.0101837	0.0177025	0.00723327	0.0493956	0.0948891	0.0892738	0.0225564	0.032169	0.0138003	0.0317883	0.0743314	9.51746e-05	0.0542495	0.0164652	0.0063767	0.0466356	0.0788046	0.00104692	0.000666223	0	9.51746e-05	0.000190349	0.00171314	0	9.51746e-05	0.000190349	0.0293138	0.000190349	0
k__Bacteria | p__Proteobacteria | c__Gammaproteobacteria | o__Pseudomonadales | f__Pseudomonadaceae | g__Pseudomonas | s__Pseudomonas chlororaphis	0.0594842	0.00942229	0.0181784	0.0209384	0.0320739	0.0545351	0.0129438	0.0154183	0.00266489	0.005996	0.0695727	0.0209384	0.0447321	0.0265537	0.010374	0.00237937	0.0227467	0.029409	0.00808985	0.0075188	0.0186542	0.00428286	0.0433996	0.0799467	0.0581517	0.015799	0.0260779	0.0107547	0.0309318	0.051775	0.000856572	0.0373085	0.011421	0.00361664	0.0339773	0.0639574	0.000285524	0.000285524	0.000190349	0.000285524	9.51746e-05	0.000475873	0	0	0	0.0156086	0.000190349	0.000190349
k__Bacteria | p__Proteobacteria | c__Gammaproteobacteria | o__Pasteurellales | f__Pasteurellaceae | g__Aggregatibacter | s__Aggregatibacter aphrophilus	0	0.000571048	9.51746e-05	0.000761397	0.00171314	0	9.51746e-05	0.000475873	0.000475873	0	0.000190349	0.000190349	0.00209384	0.00913677	0.00161797	0.00323594	0.000761397	0	0	0.00171314	0.000380699	0	0.00199867	0	0.000475873	0.0131341	0.00856572	0.00685257	0	0.00295041	0	0	0.000190349	0	0.00666222	0	0.0928905	0.214904	0.000571048	0.159798	0.0733797	0.0207481	0.0778529	0.0280765	0.0307414	0	0.0461597	0.022366
k__Bacteria | p__Firmicutes | c__Negativicutes | o__Veillonellales | f__Veillonellaceae | g__Veillonella | s__Veillonella parvula	0.00314076	0.00590083	0.000856572	0.000285524	0.00218902	0.000190349	0.000190349	0.00580565	0.000380699	0.00770915	9.51746e-05	0	0.00133245	0.0126582	0.00399734	0.00342629	0.00923194	0	0	0.00161797	0.000761397	0.0205577	0.00142762	9.51746e-05	0.00104692	0.0135148	0.0122775	0.0197012	0.0240792	0.00390216	9.51746e-05	0	0.000190349	0.0367374	0.00894642	0	0.0413058	0.10631	0.00485391	0.0744266	0.00961264	0.0445417	0.0235081	0.0638622	0.0509184	0.0527268	0.0133244	0.139812
k__Bacteria | p__Proteobacteria | c__Gammaproteobacteria | o__Enterobacterales | f__Enterobacteriaceae | g__Salmonella | s__Salmonella enterica	0.0122775	0.0456838	0.00247454	0.00390216	0.0442562	0.00818502	0.00142762	0.0605311	0.000285524	0.0738555	0.0102789	0.00418768	0.00656705	0.00647188	0.0154183	0.00323594	0.039212	0.00418768	0.00123727	0.00314076	0.00371181	0.144665	0.00856572	0.0118017	0.00866089	0.00808985	0.00894642	0.0317883	0.0708099	0.0110403	0.000285524	0.00818502	0.00314076	0.104978	0.00780432	0.00723327	0.00352146	0.00218902	0.00285524	0.00209384	0.00199867	0.0011421	0.00209384	0.00304559	0.00190349	0.00333111	0.000475873	0.00133245
k__Bacteria | p__Proteobacteria | c__Gammaproteobacteria | o__Pasteurellales | f__Pasteurellaceae | g__ | s__	0.00104692	0.00333111	0.000475873	0.00199867	0.0120872	9.51746e-05	9.51746e-05	0.00428286	0.00161797	9.51746e-05	9.51746e-05	0.00133245	0.00352146	0.022366	0.00590083	0.00704292	0.00437803	0	0	0.00475873	0.00161797	0	0.00304559	0	0.00152279	0.0314076	0.0244599	0.0210336	0.0011421	0.00761397	0	0.000761397	0.000666223	0.000856572	0.0157038	0.000190349	0.0556772	0.0761397	0.126487	0.0684306	0.0704292	0.0127534	0.0391168	0.0585324	0.0503474	0.00485391	0.0240792	0.0253165
k__Bacteria | p__Proteobacteria | c__Alphaproteobacteria | o__Rhizobiales | f__Rhizobiaceae | g__ | s__	0.0703341	0.00542496	0.019606	0.00961264	0.0264586	0.033787	0.00732845	0.0107547	0.00142762	0.00361664	0.0531075	0.0197012	0.00951746	0.017417	0.00980299	0.00180832	0.0184639	0.00951746	0.00542496	0.00428286	0.00847054	0.0118017	0.0131341	0.0275055	0.0824212	0.0154183	0.0247454	0.0108499	0.0208432	0.0515847	0	0.0355001	0.0101837	0.00352146	0.0355001	0.0597697	0.000666223	0	0	0	0.000190349	0.00104692	0.000285524	0	0	0.020177	0	0.000190349
k__Bacteria | p__Proteobacteria | c__Epsilonproteobacteria | o__Campylobacterales | f__Helicobacteraceae | g__Helicobacter | s__	0	0.0214143	0.0481584	0.039783	0.000951746	0.0205577	0.0583421	0.000475873	0.0640525	0.000190349	0	0.045779	0.0207481	0	0.0336918	0.0406396	0.0177977	0.0368326	0.0618635	0.0482535	0.0446369	0	0.021795	0.000285524	0	0	0.000380699	0.00532978	0	9.51746e-05	0.0666223	0.0116113	0.0606262	0	0	0	0	0	0	0	0	0	0	0	0	0.000285524	0	0
k__Bacteria | p__Proteobacteria | c__Gammaproteobacteria | o__Pasteurellales | f__Pasteurellaceae | g__Haemophilus | s__	0.000475873	0.00475873	0.0011421	0.00161797	0.0436852	0.000190349	9.51746e-05	0.00980299	0.00228419	0.000380699	9.51746e-05	0.00161797	0.00380699	0.038165	0.0135148	0.00523461	0.0240792	9.51746e-05	0.000190349	0.00428286	0.00352146	0.000380699	0.00342629	9.51746e-05	0.000761397	0.041972	0.0364519	0.0288379	0.00180832	0.0111354	0	0.00247454	0.00266489	0.00142762	0.0258875	0	0.0635767	0.0369278	0.104121	0.0342629	0.0446369	0.0113258	0.0244599	0.0432093	0.0270296	0.00504426	0.0156086	0.0264586
k__Bacteria | p__Proteobacteria | c__Gammaproteobacteria | o__Pseudomonadales | f__Pseudomonadaceae | g__Pseudomonas | s__Pseudomonas putida	0.0408299	0.00456838	0.0116113	0.0102789	0.0170363	0.0271248	0.0075188	0.00989816	0.00104692	0.00161797	0.0357857	0.0140858	0.0220805	0.0181784	0.00685257	0.00142762	0.0156086	0.01637	0.00390216	0.00285524	0.00856572	0.00447321	0.0241744	0.0467308	0.0410203	0.0111354	0.0166556	0.00523461	0.020177	0.0327401	0.000571048	0.0267441	0.00494908	0.00371181	0.0252213	0.047397	9.51746e-05	0	0	0.000190349	0.000475873	0.00161797	0	0	0	0.0150376	0.000380699	0
k__Bacteria | p__Firmicutes | c__Negativicutes | o__Selenomonadales | f__Selenomonadaceae | g__Selenomonas | s__Selenomonas sputigena	0.000190349	0.062149	9.51746e-05	0	0	0.000190349	0	0.0804226	0.000190349	0.116018	9.51746e-05	0.000190349	0	0.000856572	0	0	0	0	0	9.51746e-05	0	0.000951746	0	0	0.000380699	9.51746e-05	9.51746e-05	0.00818502	0.0158942	0.000475873	0	0.00228419	0.000285524	0.0224612	9.51746e-05	0	9.51746e-05	0.0121824	0.00361664	0.00923194	0.0233178	0.0636718	0.0142762	0.0150376	0.0227467	0	0.00808985	0.017417
k__Bacteria | p__Firmicutes | c__Bacilli | o__Lactobacillales | f__Streptococcaceae | g__Streptococcus | s__	0.00161797	0.00237937	0.00247454	0.00161797	0.0063767	0.000285524	0.00266489	0.00190349	0.00228419	0.000380699	0	0.000856572	0.00304559	0.0218902	0.0067574	0.00466356	0.011421	0.000475873	0.0011421	0.00428286	0.00133245	0.00209384	0.00276006	0	0.00104692	0.0468259	0.0323594	0.0271248	0.00171314	0.0118017	0.000475873	0.00104692	0.000475873	0.00237937	0.0260779	0	0.0266489	0.0121824	9.51746e-05	0.00761397	0.00199867	0.00304559	0.00437803	0.00256972	0.00209384	0.179785	0.00428286	0.00247454
k__Bacteria | p__Proteobacteria | c__Gammaproteobacteria | o__Enterobacterales | f__Enterobacteriaceae | g__Klebsiella | s__Klebsiella pneumoniae	0.00532978	0.0166556	0.00190349	0.00161797	0.0449224	0.00295041	0.000571048	0.0331208	0.000571048	0.0295993	0.00371181	0.00180832	0.00552013	0.00228419	0.0149424	0.00256972	0.0471114	0.00323594	0.000380699	0.00180832	0.00237937	0.0591035	0.00456838	0.00513943	0.00970781	0.00333111	0.00342629	0.0194156	0.0426382	0.0056153	0	0.00418768	0.00180832	0.0603407	0.00504426	0.00523461	0.00304559	0.00209384	0.00418768	0.00161797	0.00352146	0.000380699	0.00161797	0.00237937	0.00237937	0.00295041	0.000856572	0.000951746
k__Bacteria | p__Proteobacteria | c__Epsilonproteobacteria | o__Campylobacterales | f__Campylobacteraceae | g__Campylobacter | s__Campylobacter gracilis	0	0	0	0	0.000571048	0	0	0.000380699	0	0	0	0	0.000380699	0	0.000761397	0.000285524	0	0	0	0.000380699	0	0	9.51746e-05	0	0	0.000856572	0.000475873	0.000666223	0	0.000380699	0	0	0	0	0.000380699	0	0.00295041	0.0257923	0.00590083	0.0296945	0.0544399	0.132578	0.0480632	0.034358	0.0315028	0	0.0819454	0.017417
k__Bacteria | p__Bacteroidetes | c__Flavobacteriia | o__Flavobacteriales | f__Flavobacteriaceae | g__Capnocytophaga | s__Capnocytophaga gingivalis	0	0	0	0	0	0	0	0	0	0	0	0	0	0.00209384	0	0	0	0	0	0	0	0	0	0	0.00123727	0.000761397	0.000666223	0.000856572	0	0.000475873	0	0	0	0	0.000190349	0	0.0237937	0.014181	0.000190349	0.0409251	0.0221757	0.0616732	0.0707148	0.0231274	0.0371181	0	0.124203	0.0411154
k__Bacteria | p__Proteobacteria | c__Gammaproteobacteria | o__Pseudomonadales | f__Pseudomonadaceae | g__Pseudomonas | s__Pseudomonas sp. CC6-YY-74	0.0221757	0.00237937	0.00847054	0.00466356	0.0138955	0.020177	0.00580565	0.00628153	0.00152279	0.00209384	0.0272199	0.0120872	0.0145617	0.0101837	0.00485391	0.00142762	0.0120872	0.0121824	0.00276006	0.00314076	0.00371181	0.00171314	0.0159893	0.0318835	0.0297897	0.00913677	0.0118017	0.00580565	0.0166556	0.0253165	0.000475873	0.0228419	0.00609118	0.00352146	0.017988	0.0386409	9.51746e-05	0	0	0	0	9.51746e-05	0	0	0	0.0124679	0	0
k__Bacteria | p__Proteobacteria | c__Gammaproteobacteria | o__Pasteurellales | f__Pasteurellaceae | g__Haemophilus | s__Haemophilus influenzae	0.00104692	0.00152279	0.00104692	0.000856572	0.0129438	9.51746e-05	0.000666223	0.00380699	0.00152279	0.000190349	0	0.00171314	0.00237937	0.0195108	0.00494908	0.00475873	0.00609118	9.51746e-05	9.51746e-05	0.00190349	0.000856572	0	0.00237937	0	0.000571048	0.0197963	0.0142762	0.0110403	0.000571048	0.00523461	0	0.00142762	0.000475873	0.000285524	0.0127534	0	0.0315028	0.0314076	0.0680499	0.0253165	0.032169	0.00656705	0.0211288	0.0296945	0.0241744	0.00342629	0.0118968	0.01637
k__Bacteria | p__Fusobacteria | c__Fusobacteriia | o__Fusobacteriales | f__Fusobacteriaceae | g__Fusobacterium | s__	0.000761397	0.00466356	0	0	0.000285524	0	0	0.00580565	0	0.00770915	0	0	0.000190349	0.00723327	0.000761397	0.000190349	0.000190349	0	0.000190349	0.000285524	0	0.000856572	0.000190349	0	0.000190349	0.0056153	0.00361664	0.00456838	0.00513943	0.00190349	0	0.000475873	0	0.00666222	0.00304559	0	0.00704292	0.0124679	0.00161797	0.0157038	0.0207481	0.0275055	0.0262682	0.027791	0.0287427	0	0.0206529	0.164652
k__Bacteria | p__Proteobacteria | c__Gammaproteobacteria | o__ | f__ | g__ | s__	0.020177	0.00276006	0.00428286	0.00856572	0.0125631	0.0173218	0.00390216	0.00475873	0.000856572	0.00171314	0.0247454	0.00761397	0.0117065	0.0110403	0.00456838	0.0011421	0.0102789	0.00875607	0.00209384	0.00247454	0.00485391	0.00285524	0.0121824	0.0230323	0.0185591	0.00904159	0.0129438	0.00590083	0.00961264	0.0193205	0.000190349	0.0101837	0.00552013	0.00152279	0.0135148	0.0199867	0.00732845	0.00542496	0.00390216	0.00552013	0.00656705	0.00199867	0.00542496	0.00494908	0.00475873	0.00808985	0.00152279	0.00199867
k__Bacteria | p__Proteobacteria | c__Gammaproteobacteria | o__Pseudomonadales | f__Pseudomonadaceae | g__Pseudomonas | s__Pseudomonas protegens	0.0253165	0.00161797	0.00609118	0.00466356	0.0105644	0.01637	0.00418768	0.0056153	0.000571048	0.00133245	0.0240792	0.00932712	0.0113258	0.0128486	0.00475873	0.0011421	0.00961264	0.0106596	0.00295041	0.00199867	0.00380699	0.00171314	0.0102789	0.0256972	0.0235081	0.00513943	0.0101837	0.00380699	0.0104692	0.0191301	0.000571048	0.0155135	0.00314076	0.0011421	0.0145617	0.0242695	0.000285524	0.000285524	0	0.000190349	0	0.000571048	0	0	0	0.00828019	0.000285524	0
k__Bacteria | p__Proteobacteria | c__Gammaproteobacteria | o__Enterobacterales | f__Enterobacteriaceae | g__ | s__	0.00475873	0.0169411	0.000856572	0.000951746	0.0194156	0.00371181	0.000285524	0.025602	9.51746e-05	0.0310269	0.00466356	0.00190349	0.00333111	0.00171314	0.00694775	0.000856572	0.0244599	0.00152279	0.000190349	0.000190349	0.0011421	0.0584372	0.00266489	0.00390216	0.00428286	0.00180832	0.00342629	0.0154183	0.0323594	0.00323594	0	0.00237937	0.000475873	0.0532026	0.00276006	0.00447321	0.000571048	0.000856572	0.000951746	0.000475873	0.00123727	9.51746e-05	0.000475873	0.00152279	0.000285524	0.00152279	9.51746e-05	0
k__Bacteria | p__Proteobacteria | c__Gammaproteobacteria | o__Pseudomonadales | f__Pseudomonadaceae | g__Pseudomonas | s__Pseudomonas aeruginosa	0.022366	0.00323594	0.00742362	0.00542496	0.0127534	0.0151328	0.00371181	0.00532978	0.000380699	0.00152279	0.0245551	0.00942229	0.0138955	0.00742362	0.00304559	0.000666223	0.00875607	0.0112306	0.00209384	0.00266489	0.00494908	0.00218902	0.0128486	0.0262682	0.0209384	0.00513943	0.00932712	0.00314076	0.00894642	0.0157038	0.000571048	0.0161797	0.00428286	0.00152279	0.0131341	0.0216998	9.51746e-05	9.51746e-05	0	0	0.000285524	0.000380699	0	0	0.000190349	0.00542496	0	0.000190349
k__Bacteria | p__Firmicutes | c__Negativicutes | o__Selenomonadales | f__Selenomonadaceae | g__Selenomonas | s__Selenomonas sp. oral taxon 920	0.000285524	0	0	0	0	0	0	0	0	0	0	0	0	0.000190349	0	0	0	0	0	0	0	0	0	0	0.000285524	0	0.000285524	0.000285524	0	0.000190349	0	0	0	0	0.000380699	0	0.000190349	0.0393071	0.00409251	0.034358	0.00961264	0.0214143	0.0243647	0.0395927	0.0776625	0	0.0305511	0.027791
k__Bacteria | p__Bacteroidetes | c__Bacteroidia | o__Bacteroidales | f__Prevotellaceae | g__Prevotella | s__Prevotella denticola	0	0.0387361	0	0	0.000190349	0	0	0.050157	9.51746e-05	0.0721424	0	0.000285524	0	0.00228419	0	9.51746e-05	0	0	0	0	9.51746e-05	0.00190349	0	0	0	0.000380699	0.000951746	0.00513943	0.00723327	0.000190349	0	0.00180832	0	0.0145617	9.51746e-05	0	0.00133245	0.00504426	0.00142762	0.00428286	0.00513943	0.027791	0.0396878	0.00723327	0.00694775	9.51746e-05	0.00742362	0.00694775
k__Bacteria | p__Proteobacteria | c__Gammaproteobacteria | o__Pseudomonadales | f__Pseudomonadaceae | g__Pseudomonas | s__Pseudomonas silesiensis	0.0203674	0.00133245	0.00504426	0.0075188	0.0110403	0.0139907	0.00276006	0.00475873	0.00104692	0.00133245	0.0209384	0.00818502	0.00980299	0.00770915	0.00304559	0.000761397	0.00780432	0.00894642	0.00256972	0.00133245	0.00475873	0.00199867	0.010374	0.0200818	0.015799	0.00399734	0.0117065	0.00285524	0.0071381	0.0143714	9.51746e-05	0.0120872	0.00247454	0.00142762	0.0117065	0.0158942	9.51746e-05	0	0	0	0	0.000285524	0	0.000285524	0	0.00352146	0	0
k__Bacteria | p__Proteobacteria | c__Gammaproteobacteria | o__Pseudomonadales | f__Pseudomonadaceae | g__Pseudomonas | s__Pseudomonas fluorescens	0.01637	0.00104692	0.00590083	0.00390216	0.0117065	0.0107547	0.00237937	0.00304559	0.000571048	0.000761397	0.0177977	0.00618635	0.00885124	0.0063767	0.00314076	0.000571048	0.00894642	0.00856572	0.00142762	0.00142762	0.00333111	0.00209384	0.0108499	0.0211288	0.015799	0.00437803	0.00694775	0.00323594	0.00770915	0.0147521	0.000285524	0.0101837	0.00218902	0.00104692	0.00923194	0.0208432	0	0	0	0	9.51746e-05	9.51746e-05	0	9.51746e-05	0.000380699	0.00656705	9.51746e-05	9.51746e-05
k__Bacteria | p__Proteobacteria | c__Betaproteobacteria | o__Burkholderiales | f__Comamonadaceae | g__Ottowia | s__Ottowia sp. oral taxon 894	0	0	0	0	0	0	0	0	0	0	0	0	0	0	0	0	0	0	0	0	0	0	0	0	0	0	0	0	0	0	0	0	0	0	0	0	0.00152279	0.000190349	0.000285524	0.0238888	0.00342629	0.0139907	0.00609118	0.0111354	0.0207481	0	0.177691	0.00209384
k__Bacteria | p__Proteobacteria | c__Betaproteobacteria | o__Neisseriales | f__Neisseriaceae | g__Neisseria | s__	0	0.000666223	9.51746e-05	9.51746e-05	0.000190349	0	9.51746e-05	0	0.000475873	0	0	9.51746e-05	0.000380699	0.023413	9.51746e-05	0.000285524	0	0	0	9.51746e-05	0.000761397	0	0	0	9.51746e-05	0.0195108	0.0146569	0.0134196	0	0.00552013	0	0	0.000475873	0	0.0108499	0	0.0104692	0.0126582	0	0.0391168	0.00352146	0.0135148	0.00342629	0.0282669	0.0108499	0	0.029409	0.00580565
k__Bacteria | p__Proteobacteria | c__Epsilonproteobacteria | o__Campylobacterales | f__Campylobacteraceae | g__Campylobacter | s__Campylobacter concisus	0	0.000380699	0	0.000666223	0.000190349	0	9.51746e-05	0.000285524	0	0.000380699	0	0	0.000190349	0.00247454	0.000571048	9.51746e-05	0.000380699	0	0	0.000190349	0	0	0.000190349	0	0	0.00247454	0.00276006	0.00123727	0	0.000571048	0	0	0	0	0.00161797	0	0.000190349	0.0104692	0.0011421	0.00932712	0.0142762	0.039783	0.0304559	0.0444466	0.0063767	0.000951746	0.00199867	0.0525364
k__Bacteria | p__Proteobacteria | c__Gammaproteobacteria | o__Pseudomonadales | f__Pseudomonadaceae | g__Pseudomonas | s__Pseudomonas koreensis	0.0178928	0.00142762	0.00276006	0.00542496	0.00628153	0.0111354	0.00276006	0.00304559	0.000475873	0.00142762	0.0152279	0.0056153	0.00989816	0.00866089	0.00314076	0.000380699	0.00656705	0.0071381	0.00104692	0.000951746	0.00494908	0.00123727	0.00932712	0.0158942	0.014181	0.00418768	0.00694775	0.00190349	0.00428286	0.0126582	0	0.0100885	0.00276006	0.000951746	0.00780432	0.0124679	0.000190349	0	0	0	0	0.000190349	0	0	0	0.00399734	0.000190349	0
k__Bacteria | p__Proteobacteria | c__Gammaproteobacteria | o__Enterobacterales | f__ | g__ | s__	0.00437803	0.010374	0.000285524	0.000380699	0.0148472	0.00190349	0.000666223	0.0143714	0	0.0149424	0.00342629	0.00104692	0.00142762	0.00142762	0.00361664	0.000856572	0.0139907	0.000856572	0	0.000666223	0.000856572	0.0273151	0.00228419	0.00333111	0.00133245	0.0011421	0.00161797	0.00837537	0.0178928	0.00171314	0	0.00190349	0.00104692	0.0278862	0.00190349	0.00323594	0.000475873	0.000190349	0.0011421	0.000190349	0.00133245	9.51746e-05	0.000380699	0.000571048	9.51746e-05	0.00104692	0.000190349	0
k__Bacteria | p__Proteobacteria | c__Gammaproteobacteria | o__Pasteurellales | f__Pasteurellaceae | g__Pasteurella | s__Pasteurella multocida	0	0.000856572	0.000190349	0	0.00304559	9.51746e-05	0	0.00104692	0.000285524	0	0.000190349	9.51746e-05	0.000571048	0.00485391	0.000951746	0.00152279	0.000475873	9.51746e-05	9.51746e-05	0.000951746	0.000190349	0	0.000285524	9.51746e-05	0.00199867	0.0056153	0.00447321	0.00323594	0.000285524	0.00304559	0	0	0	0	0.00304559	0.000190349	0.00932712	0.0155135	0.0433996	0.0153231	0.0197963	0.00256972	0.00761397	0.0173218	0.0134196	0	0.0067574	0.00666222
k__Bacteria | p__Bacteroidetes | c__Bacteroidia | o__Bacteroidales | f__Prevotellaceae | g__Prevotella | s__	0.00104692	0.00628153	0.000190349	0	0	9.51746e-05	9.51746e-05	0.0111354	0.000190349	0.0151328	0.000190349	0.000285524	0	0.00276006	0.000380699	0.000190349	0.000190349	0	0	0.000190349	0.000571048	0.000951746	0.000285524	0	0.00104692	0.00180832	0.00171314	0.00256972	0.00180832	0.0011421	0	0.000761397	0	0.00323594	0.00123727	0	0.00437803	0.00380699	0.00399734	0.00456838	0.00628153	0.0275055	0.0383554	0.0115161	0.0130389	0.00142762	0.00856572	0.0156086
k__Bacteria | p__Fusobacteria | c__Fusobacteriia | o__Fusobacteriales | f__Leptotrichiaceae | g__Leptotrichia | s__Leptotrichia buccalis	0	0	0	0	0	0	0	0	0	0	0	0	0	0.000571048	0	9.51746e-05	0	0	0	0	0	0	0	0	0	0.000475873	0.000475873	0.000190349	0	0	0	0	0	0	0.000380699	0	0.000380699	0.0237937	0	0.0252213	0.00295041	0.0167507	0.0408299	0.00999334	0.0205577	9.51746e-05	0.0193205	0.0301704
k__Bacteria | p__Proteobacteria | c__Alphaproteobacteria | o__Rhizobiales | f__Bradyrhizobiaceae | g__Rhodopseudomonas | s__Rhodopseudomonas palustris	0.0128486	0.000571048	0.00285524	0.00352146	0.00770915	0.0125631	0.00180832	0.00247454	0.000571048	9.51746e-05	0.017988	0.00580565	0.00104692	0.00618635	0.00190349	0.000190349	0.00618635	0.00218902	0.00161797	0.00133245	0.00304559	0.00494908	0.00333111	0.00399734	0.015799	0.00218902	0.00494908	0.00228419	0.00628153	0.00932712	0	0.00580565	0.00276006	0.00190349	0.00923194	0.0175121	9.51746e-05	0	0	0	0.000190349	9.51746e-05	0	0	0.000190349	0.00542496	0.000190349	0
k__Bacteria | p__Proteobacteria | c__Betaproteobacteria | o__Neisseriales | f__Neisseriaceae | g__Neisseria | s__Neisseria subflava	0	0.000666223	0.000190349	0.000380699	9.51746e-05	0	9.51746e-05	0	0.000190349	0	0	9.51746e-05	0.000190349	0.0351194	0.000190349	0.000761397	0	0	0	0.000285524	0.00104692	0	0.000285524	0	0.000285524	0.0323594	0.0235081	0.0177025	0	0.0071381	0	0	0	0	0.0185591	0	0.00304559	0.00552013	0	0.0067574	0.000761397	0.00475873	0.00237937	0.0113258	0.00123727	0	0.00209384	0
k__Bacteria | p__Proteobacteria | c__Epsilonproteobacteria | o__Campylobacterales | f__Campylobacteraceae | g__Campylobacter | s__	0	0	0	0	0	0	0	0	0	0.000190349	0	0	0.000190349	0.00142762	0.000380699	0.000190349	0.000190349	0	0	0.000475873	0	0	0.000475873	0	0.000285524	0.000856572	0.000571048	0.000380699	0	0.000475873	0	0.000285524	0	0	0.000285524	0	0.00152279	0.00552013	0.00361664	0.0104692	0.0190349	0.019606	0.0150376	0.0197012	0.0104692	0.000571048	0.0295993	0.0286476
k__Bacteria | p__Proteobacteria | c__Gammaproteobacteria | o__Pseudomonadales | f__Pseudomonadaceae | g__Pseudomonas | s__Pseudomonas sp. M30-35	0.00951746	0.000761397	0.00352146	0.00256972	0.00399734	0.00866089	0.00304559	0.00199867	0.000475873	0.000571048	0.0113258	0.00342629	0.00685257	0.00409251	0.00228419	0.000190349	0.00352146	0.00542496	0.000951746	0.000951746	0.00171314	0.000190349	0.00618635	0.0139907	0.00894642	0.00180832	0.00428286	0.00247454	0.00437803	0.00999334	0.000475873	0.00418768	0.00190349	0.000285524	0.00666222	0.00970781	0	0	0	0	0	0.000285524	0	0	0	0.00418768	0	0
k__Bacteria | p__Proteobacteria | c__Alphaproteobacteria | o__Rhizobiales | f__ | g__ | s__	0.01361	0.000951746	0.00513943	0.0011421	0.0063767	0.00704292	0.00228419	0.00228419	0	0.000666223	0.00904159	0.00352146	0.00342629	0.00333111	0.00123727	9.51746e-05	0.00428286	0.00314076	0.00133245	0.0011421	0.000666223	0.00209384	0.00342629	0.00704292	0.0185591	0.00218902	0.00532978	0.00161797	0.00523461	0.00951746	0	0.00542496	0.00104692	0.000856572	0.005996	0.0113258	0	0	0	0	0	0	0	0	0	0.00209384	0	0
k__Bacteria | p__Proteobacteria | c__Betaproteobacteria | o__Burkholderiales | f__Comamonadaceae | g__Variovorax | s__Variovorax sp. PMC12	0.0071381	0.000571048	0.00228419	0.000666223	0.0056153	0.00704292	0.00152279	0.00323594	0.000475873	0.00142762	0.0108499	0.00390216	0.00171314	0.00276006	0.00314076	0.000190349	0.00847054	0.00247454	0.00295041	0.00133245	0.00161797	0.00133245	0.00133245	0.00256972	0.0123727	0.00390216	0.00818502	0.00380699	0.00390216	0.00780432	0	0.0109451	0.00371181	0.000666223	0.00866089	0.010374	0.000190349	0	0	0	0	0	0	0	0	0.00190349	0	0
k__Bacteria | p__Firmicutes | c__Bacilli | o__Lactobacillales | f__Lactobacillaceae | g__Lactobacillus | s__	0.000666223	0.0281717	9.51746e-05	0	0.000190349	0.000190349	0	0.0327401	0.000285524	0.0512991	0.000285524	9.51746e-05	0	0	0	0	0	0	0	0	0	0.00209384	0	0	0	0.000190349	9.51746e-05	0.00352146	0.00666222	0.000190349	0	0.000761397	0	0.0106596	0.000190349	0	0	0	0	0	0.000190349	0.000951746	0	9.51746e-05	0	0.0100885	0	0
k__Bacteria | p__Proteobacteria | c__Gammaproteobacteria | o__Pasteurellales | f__Pasteurellaceae | g__Haemophilus | s__Haemophilus haemolyticus	0	0.000951746	9.51746e-05	0.000190349	0.00142762	0	0	0.000285524	0.000856572	0	0	0.000380699	0.000571048	0.011421	0.000951746	0.00133245	0	0	0	0.000475873	0	0	0.000666223	0	0	0.0148472	0.0126582	0.00875607	0	0.00333111	0	0.000190349	0.000380699	0	0.00732845	0	0.00380699	0.0107547	0.0323594	0.00656705	0.00828019	0.000380699	0.00152279	0.00647188	0.0112306	0	0.000190349	0.000951746
k__Bacteria | p__Proteobacteria | c__Gammaproteobacteria | o__Pseudomonadales | f__Pseudomonadaceae | g__Pseudomonas | s__Pseudomonas stutzeri	0.00770915	0.00171314	0.00390216	0.00133245	0.00371181	0.00704292	0.00152279	0.00218902	0.000475873	0.000856572	0.0116113	0.00428286	0.00523461	0.00390216	0.00161797	0.000380699	0.00437803	0.00456838	0.000475873	0.00142762	0.00276006	0.00133245	0.00437803	0.00875607	0.0107547	0.00152279	0.00190349	0.00104692	0.00485391	0.00770915	0.000190349	0.00580565	0.00218902	0.000761397	0.005996	0.0120872	0	0	0	0	0	0	0	0	0	0.00628153	0.000285524	0
k__Bacteria | p__Proteobacteria | c__Gammaproteobacteria | o__Pseudomonadales | f__Pseudomonadaceae | g__Pseudomonas | s__Pseudomonas mandelii	0.00970781	0.000856572	0.00285524	0.00276006	0.00571048	0.00552013	0.00180832	0.00142762	0.000380699	0.000761397	0.00951746	0.00352146	0.00466356	0.00371181	0.00133245	0.000380699	0.00428286	0.00418768	0.000951746	0.0011421	0.00266489	0.00133245	0.00485391	0.0113258	0.00818502	0.00209384	0.00295041	0.00161797	0.00380699	0.00666222	0	0.00656705	0.00295041	0.000380699	0.0067574	0.00980299	0.000380699	0	0	0	9.51746e-05	9.51746e-05	0	0	0	0.00237937	0	0
k__Bacteria | p__Bacteroidetes | c__Bacteroidia | o__Bacteroidales | f__Prevotellaceae | g__Prevotella | s__Prevotella intermedia	0.000190349	0.00342629	0	0	0	0	0	0.00485391	0	0.00590083	0	0	0	0.00209384	0	0	0	0	0	0	0	0.00323594	0	0	0.000475873	0.00266489	0.00133245	0.00618635	0.00961264	0.000761397	0	0	0	0.0154183	0.00152279	0	0.00142762	0.000856572	0.00352146	0.000856572	0.00847054	0.0134196	0.00380699	0.00723327	0.0120872	0	0.00133245	0.0260779
k__Bacteria | p__Firmicutes | c__Bacilli | o__Lactobacillales | f__Streptococcaceae | g__Streptococcus | s__Streptococcus pyogenes	9.51746e-05	0.000571048	0.000666223	0.000380699	0.0011421	9.51746e-05	0.000666223	0.000380699	0.000761397	9.51746e-05	9.51746e-05	0.000190349	0.000951746	0.00837537	0.00161797	0.00161797	0.00190349	0.000285524	0.000285524	0.000761397	0.000666223	0	0.000475873	9.51746e-05	0.000285524	0.0128486	0.00980299	0.00847054	9.51746e-05	0.00276006	0.000285524	0	0.000190349	0	0.00590083	0	0.00761397	0.00228419	0	0.00237937	0.000571048	0.00266489	0.00133245	0.000285524	0.000856572	0.0535833	0.00104692	0.000666223
k__Bacteria | p__Firmicutes | c__Negativicutes | o__Selenomonadales | f__Selenomonadaceae | g__Selenomonas | s__	0.000380699	0.000571048	0	0	0	0	0	0.000761397	0.000190349	0.00152279	0	0	0	0.000285524	0	0	0	0	0	0	0	0	0	0	0.000190349	0	9.51746e-05	0.000190349	9.51746e-05	0	0	9.51746e-05	0	9.51746e-05	0	0	0.000666223	0.00552013	0.00228419	0.00542496	0.00942229	0.0128486	0.0142762	0.0151328	0.0327401	0.000285524	0.00732845	0.0116113
k__Bacteria | p__Firmicutes | c__Bacilli | o__Lactobacillales | f__Streptococcaceae | g__Streptococcus | s__Streptococcus anginosus	0.000190349	0.000285524	0	0.000285524	0.0267441	9.51746e-05	0	0.00808985	0.000285524	0.000666223	9.51746e-05	0	9.51746e-05	0.000761397	0.0172266	0.000380699	0.0532978	0	0	0.000190349	0	0.000190349	0	0	0	0.000951746	0.000951746	0.000475873	0.000761397	0.000285524	0	0.000856572	0	9.51746e-05	0.000761397	0	0	0.00142762	9.51746e-05	0.000380699	0	0	0.000190349	0.000380699	0.000666223	0.00133245	0	0
k__Bacteria | p__Proteobacteria | c__Gammaproteobacteria | o__Pseudomonadales | f__Pseudomonadaceae | g__Pseudomonas | s__Pseudomonas sp. K2W31S-8	0.0078995	0.000951746	0.00361664	0.00104692	0.00552013	0.0063767	0.00161797	0.00209384	0.000285524	0.000666223	0.00942229	0.00266489	0.00409251	0.00276006	0.000761397	0.0011421	0.00256972	0.00276006	0.000761397	0.000761397	0.00256972	0.000951746	0.00552013	0.0067574	0.00704292	0.0011421	0.00333111	0.000761397	0.00323594	0.00694775	0	0.00618635	0.000666223	0.000190349	0.00466356	0.00847054	0	0	0	0	0	0.000190349	0	0	0	0.0011421	0	0
k__Bacteria | p__Bacteroidetes | c__Bacteroidia | o__Bacteroidales | f__Prevotellaceae | g__Prevotella | s__Prevotella melaninogenica	0.000761397	0.00970781	0.000285524	0	0	0.000190349	0	0.0106596	9.51746e-05	0.0178928	0	0.000666223	9.51746e-05	0.00361664	9.51746e-05	0	0	0.000190349	9.51746e-05	0	9.51746e-05	0.000666223	0	0	0.000380699	0.00399734	0.00237937	0.00342629	0.00247454	0.0011421	0	9.51746e-05	0	0.00361664	0.00285524	0	0.00399734	0.00209384	0.00142762	0.000761397	0	0.00218902	0.000666223	0.00808985	0.00808985	0.00218902	9.51746e-05	0.0123727
k__Bacteria | p__Proteobacteria | c__Alphaproteobacteria | o__Rhizobiales | f__Bradyrhizobiaceae | g__ | s__	0.0124679	9.51746e-05	0.00218902	0.000666223	0.00314076	0.00390216	0.000285524	0.00142762	0.000190349	0	0.0078995	0.00237937	0.000666223	0.00209384	0.000856572	0.000190349	0.00209384	0.00247454	0.000475873	0.000380699	0.000475873	0.00171314	0.00247454	0.00504426	0.00989816	0.00161797	0.00276006	0.000380699	0.00399734	0.00780432	0	0.00352146	0.00104692	0.000666223	0.00399734	0.00980299	0	0	0	0	0.000190349	0.000666223	0	0	0	0.00228419	0	0
k__Bacteria | p__Proteobacteria | c__Epsilonproteobacteria | o__Campylobacterales | f__Campylobacteraceae | g__Campylobacter | s__Campylobacter curvus	0	0	0	0	0	0	0	0	0	0	0	0	0.000951746	0.000380699	0.000666223	0.000190349	0	0	0	0.000190349	0	0	0.000475873	0	9.51746e-05	0.000856572	0.000951746	0.00104692	0	0.000190349	0	0	0	0	0.000666223	0	0.00266489	0.000666223	0.00447321	0.00418768	0.011421	0.0146569	0.00847054	0.00456838	0.005996	0	0.0226516	0.0140858
k__Bacteria | p__Proteobacteria | c__Gammaproteobacteria | o__Pasteurellales | f__Pasteurellaceae | g__Haemophilus | s__Haemophilus sp. oral taxon 036	0	9.51746e-05	0	0	0.0306462	0	0	0.00951746	9.51746e-05	0	0	9.51746e-05	9.51746e-05	0.00247454	0.00628153	0.000380699	0.0194156	0	0	0.000951746	0	0	0.000380699	9.51746e-05	0	0.00571048	0.00475873	0.00276006	0.000856572	0.000475873	0	0	0	0	0.00371181	0	0.00218902	0.000571048	0.000761397	0.000951746	0.00285524	0	0.000571048	0.000571048	0.000475873	0	0.000951746	0.000571048
k__Bacteria | p__Proteobacteria | c__Gammaproteobacteria | o__Enterobacterales | f__Hafniaceae | g__Edwardsiella | s__Edwardsiella ictaluri	0.000380699	0.00323594	0	0	0.0107547	0	9.51746e-05	0.0071381	0	0.0075188	0.000380699	0	0.000380699	0.00123727	0.00314076	0.000475873	0.0101837	0.000190349	9.51746e-05	0.000475873	0	0.0180832	0.000475873	0.000190349	0.000666223	0.000666223	0.000856572	0.00447321	0.00742362	0	0	0.000380699	0.000380699	0.0135148	9.51746e-05	0.000285524	9.51746e-05	0.000475873	0.000380699	9.51746e-05	0.000380699	0	0	0.000475873	0	0.000475873	0.000380699	0.000380699
k__Bacteria | p__Proteobacteria | c__Gammaproteobacteria | o__Pasteurellales | f__Pasteurellaceae | g__Aggregatibacter | s__	0.000285524	0.000285524	0	0.000285524	0	0	0	0	0	0	0	0	0.000190349	0	9.51746e-05	0.000190349	0	0	0	9.51746e-05	0	0	0.000190349	0	0	0.000666223	0.000666223	0.000190349	0	0.000475873	0	0	0.000190349	0	0.000475873	0	0.00218902	0.00923194	0.00742362	0.0123727	0.0155135	0.00133245	0.00542496	0.0151328	0.00999334	0	0.00466356	0.00409251
k__Bacteria | p__Proteobacteria | c__Gammaproteobacteria | o__Pasteurellales | f__Pasteurellaceae | g__Aggregatibacter | s__Aggregatibacter actinomycetemcomitans	0	0.000571048	0.000190349	9.51746e-05	0.000666223	9.51746e-05	9.51746e-05	0.000285524	0	0	0	0	0.000190349	0.00228419	0.000190349	0.000285524	0.000475873	0	0	0	0	0	0.000190349	0	9.51746e-05	0.0130389	0.011421	0.00694775	0	0.00323594	0	0	0	0	0.005996	0	0.00361664	0.00999334	0.0056153	0.005996	0.00485391	0.000666223	0.00142762	0.00380699	0.00323594	0.000285524	0.00123727	0.00142762
k__Bacteria | p__Firmicutes | c__Bacilli | o__Lactobacillales | f__Lactobacillaceae | g__Lactobacillus | s__Lactobacillus crispatus	0	0.0189398	0	0	0.000285524	0	0	0.0237937	0	0.0301704	0	0	0	0	0	0	0	0	0	9.51746e-05	0	0.00218902	0	0	0	0	0	0.00171314	0.00380699	0	0	0.000666223	0	0.00580565	0	0	0	0	0	0	0	0	0	0	0	0.000571048	0	0
k__Bacteria | p__Proteobacteria | c__Gammaproteobacteria | o__Pseudomonadales | f__Pseudomonadaceae | g__Pseudomonas | s__Pseudomonas fragi	0.00761397	0.000380699	0.00161797	0.00295041	0.00180832	0.00494908	0.000571048	0.00104692	0.000666223	0.000285524	0.00628153	0.00361664	0.00390216	0.00199867	0.000666223	9.51746e-05	0.00133245	0.00285524	0.000761397	0.00123727	0.000475873	0.000190349	0.00390216	0.00590083	0.00542496	0.00133245	0.00209384	0.00104692	0.00171314	0.00352146	0	0.00371181	0.000856572	9.51746e-05	0.00314076	0.00456838	0	0	0	0	0	0.000190349	0	0	0	0.00123727	0	0
k__Bacteria | p__Proteobacteria | c__ | o__ | f__ | g__ | s__	0.00361664	0.000951746	0.00190349	0.00161797	0.00295041	0.00209384	0.000761397	0.00152279	0.000380699	0.000285524	0.00390216	0.00171314	0.00199867	0.00180832	0.000951746	0.000761397	0.00104692	0.00304559	0.000475873	0.000380699	0.00199867	0.000475873	0.00304559	0.00761397	0.00504426	0.00190349	0.00152279	0.000571048	0.00342629	0.00399734	0.000190349	0.00285524	0.000856572	0.000475873	0.00152279	0.00323594	0.000666223	0.00104692	0	9.51746e-05	0.000285524	0.000951746	0.000571048	0.00152279	0.000951746	0.00218902	0.000761397	0.000666223
k__Bacteria | p__Firmicutes | c__Clostridia | o__Clostridiales | f__Lachnospiraceae | g__Lachnoanaerobaculum | s__Lachnoanaerobaculum umeaense	0.000666223	0.00609118	0	0	0.000380699	0	0	0.00828019	0	0.00961264	0.000380699	0	0	0.00142762	0.000475873	0	0.0011421	0	0	0	0	0.000856572	0	0	9.51746e-05	0.000380699	0.000475873	0.0011421	0.00256972	0.000190349	0	0.000285524	9.51746e-05	0.00276006	0.000666223	0	9.51746e-05	0.000571048	0.000285524	0.000951746	0.000475873	9.51746e-05	0.000571048	0.00628153	0.00961264	0.000190349	0.00276006	0.0190349
k__Bacteria | p__Firmicutes | c__Bacilli | o__Lactobacillales | f__Streptococcaceae | g__Streptococcus | s__Streptococcus infantarius	0	0.000475873	0.000190349	0.000190349	0.000761397	9.51746e-05	0.0011421	0.000285524	0.000475873	9.51746e-05	9.51746e-05	9.51746e-05	0.000190349	0.00409251	0.0011421	0.00161797	0.00171314	0	9.51746e-05	0.000761397	0	9.51746e-05	0.000285524	0	9.51746e-05	0.0063767	0.00609118	0.00399734	0.000285524	0.00171314	0	0.000475873	0	0.000571048	0.00380699	0	0.00466356	0.000571048	0	0.000856572	0.000380699	0.000380699	0.000475873	0.000285524	0.000475873	0.0320739	9.51746e-05	0
k__Bacteria | p__Firmicutes | c__Negativicutes | o__Veillonellales | f__Veillonellaceae | g__Dialister | s__Dialister pneumosintes	9.51746e-05	0.0071381	0	0	0.000761397	0	9.51746e-05	0.0108499	0	0.0106596	0	0	0	0.000190349	0.000285524	0	0.00104692	0	0.000380699	0	0	0.00123727	0	0	0	0.000285524	9.51746e-05	0.00266489	0.0063767	0	0	9.51746e-05	0	0.010374	0	0	0.000190349	0.000380699	0.000190349	0.000475873	0.00342629	0.0116113	0.00123727	0.00142762	0.00247454	0.000285524	0.000190349	0.000856572
k__Bacteria | p__Bacteroidetes | c__Bacteroidia | o__Bacteroidales | f__Prevotellaceae | g__Prevotella | s__Prevotella jejuni	0	0.01361	0	0	0	0	0	0.0153231	0	0.0222709	0.000285524	0	9.51746e-05	0.000475873	0.000285524	0.000190349	0	0	0	9.51746e-05	0	0.00104692	9.51746e-05	0.000190349	9.51746e-05	9.51746e-05	0.000285524	0.000761397	0.00190349	0.000190349	0	0.000380699	0	0.00209384	0.000380699	0	9.51746e-05	0.000190349	0.00171314	0	0.000761397	0.00152279	0.00171314	0.000571048	0.000951746	0.00352146	0.000285524	0.00180832
k__Bacteria | p__Firmicutes | c__Negativicutes | o__Selenomonadales | f__Selenomonadaceae | g__Selenomonas | s__Selenomonas sp. oral taxon 136	0.000475873	0	0	0	0	0	0	0	0	0.000190349	0	0	0	0	0	0	0	0	0	0	0	0	0	0	0	0.000190349	0.000285524	9.51746e-05	0	0.000190349	0	0	0	9.51746e-05	0.000190349	0	0	0.00266489	0.00209384	0.00399734	0.00123727	0.00523461	0.00999334	0.0111354	0.0206529	0	0.00723327	0.00723327
k__Bacteria | p__ | c__ | o__ | f__ | g__ | s__	0.000190349	0.00133245	0.000856572	0.00133245	0.000666223	0.000285524	0.000666223	0.00295041	0.000951746	0.00276006	0	0.000571048	0.000380699	0.00190349	0.00123727	0.000285524	0.000571048	0.000380699	0.000666223	0.000666223	0.0011421	0.000285524	0.000571048	0.000475873	0.00295041	0.000380699	0.000475873	0.000285524	0.000666223	0.000666223	0.000571048	0.00133245	0.00133245	0.000571048	0.00104692	0.000666223	0.000475873	0.00142762	0.000856572	0.00133245	0.00323594	0.00732845	0.00333111	0.00361664	0.00704292	0.00542496	0.00304559	0.00352146
k__Bacteria | p__Proteobacteria | c__Gammaproteobacteria | o__Pasteurellales | f__Pasteurellaceae | g__Histophilus | s__Histophilus somni	0	0.000380699	0	0.00142762	0.00152279	9.51746e-05	0	0.000190349	0.000380699	0.000190349	0.000285524	0.000190349	0.00152279	0.00447321	0.00133245	0.00199867	0.000285524	0	0	0.000571048	0.000571048	0	0.000761397	0	9.51746e-05	0.00409251	0.00447321	0.00371181	0	0.00180832	0	0	0	0	0.00295041	0	0.00447321	0.00542496	0.00628153	0.005996	0.00504426	0.000380699	0.00342629	0.00314076	0.00276006	0	0.000380699	0.00104692
k__Bacteria | p__Proteobacteria | c__Alphaproteobacteria | o__Rhizobiales | f__Rhizobiaceae | g__Ensifer | s__Ensifer adhaerens	0.00942229	0.000571048	0.000856572	0.000666223	0.00352146	0.00256972	0.000475873	0.000856572	0.000190349	0.000190349	0.00475873	0.00161797	0.000666223	0.0011421	0.00104692	9.51746e-05	0.00171314	0.00161797	0.000856572	0.000475873	0.000475873	0.00123727	0.0011421	0.00228419	0.00866089	0.00133245	0.00266489	0.000475873	0.00190349	0.00437803	0	0.00295041	0.000761397	0.000475873	0.00285524	0.00513943	0	0	0	0	0	0	0	0	0	0.00142762	0	0
k__Bacteria | p__Proteobacteria | c__Gammaproteobacteria | o__Pseudomonadales | f__Pseudomonadaceae | g__Pseudomonas | s__Pseudomonas sp. UW4	0.00333111	0.000190349	0.000571048	0.00190349	0.00256972	0.00237937	0.000761397	0.00133245	0.000285524	0.000571048	0.00475873	0.00295041	0.00352146	0.00218902	0.000856572	0.000190349	0.00180832	0.00190349	0.000571048	0.000285524	0.000761397	0.000190349	0.00276006	0.00447321	0.00475873	0.00133245	0.00342629	0.00133245	0.00142762	0.00276006	0	0.00323594	0.000761397	0.000475873	0.00380699	0.00437803	0	0	0	0.000285524	0	0	0	0	0	0.00199867	0	0
k__Bacteria | p__Fusobacteria | c__Fusobacteriia | o__Fusobacteriales | f__Leptotrichiaceae | g__Leptotrichia | s__Leptotrichia sp. oral taxon 212	0	0	0	0	0	0	0	0	0	0	0	0	9.51746e-05	0.000761397	0.000190349	0	0	0	0	9.51746e-05	0	0	0.000190349	0	0.000190349	0.000856572	0.00123727	0.000380699	0	0.000475873	0	0	0	0	0.000285524	0	0.000856572	0.00314076	9.51746e-05	0.00494908	0.000571048	0.00228419	0.00580565	0.00590083	0.00523461	9.51746e-05	0.0140858	0.0167507
k__Bacteria | p__Firmicutes | c__Bacilli | o__Lactobacillales | f__Lactobacillaceae | g__Lactobacillus | s__Lactobacillus johnsonii	0	0.0171314	0	0	0	0	0	0.0200818	0	0.0236033	0	0	0	0	0	0	0	0	0	0	0	0.000571048	0	0	0	0	0	0.000190349	0.000380699	0	0	0.000666223	0	0.000666223	0	0	0	0	0	0	0	0	0	0	0	0.000285524	0	0
k__Bacteria | p__Bacteroidetes | c__Bacteroidia | o__Bacteroidales | f__Prevotellaceae | g__Prevotella | s__Prevotella ruminicola	0	0.00209384	9.51746e-05	0.000190349	9.51746e-05	9.51746e-05	0	0.00285524	0	0.00409251	0	0	0.000380699	0.00180832	0.000285524	0.000285524	0.000856572	0.000190349	0	9.51746e-05	0	0.000285524	0.000190349	0	0	0.00171314	0.000856572	0.000571048	0	0.000380699	0	9.51746e-05	0	9.51746e-05	0.000475873	0	0.000761397	0.00190349	0.000856572	0.00228419	0.00247454	0.00523461	0.0168459	0.00171314	0.00333111	0.00171314	0.00361664	0.00437803
k__Bacteria | p__Firmicutes | c__Bacilli | o__Bacillales | f__ | g__Gemella | s__Gemella morbillorum	0	0.000190349	0.000380699	0	0.000380699	0	9.51746e-05	0.000285524	9.51746e-05	0	0	0	0.000285524	0.00932712	0.00171314	0.000856572	0.000285524	0	0	0.000380699	9.51746e-05	0	0.000380699	0	0	0.0120872	0.00770915	0.00685257	0	0.00295041	0	0	0	0	0.00647188	0	0.00352146	0.00133245	0.000190349	0.000951746	0.000285524	0.000285524	0.00142762	0.000761397	0.000571048	0.000190349	0.000951746	0.00180832
k__Bacteria | p__Proteobacteria | c__Epsilonproteobacteria | o__Campylobacterales | f__Campylobacteraceae | g__Campylobacter | s__Campylobacter ureolyticus	0	0	0	0.000380699	9.51746e-05	0	9.51746e-05	0	0	0.000190349	0	0	9.51746e-05	0.000951746	9.51746e-05	0.000380699	0.000380699	0	0.000190349	0.000571048	0.000285524	0	0.000285524	0	0	0.00142762	0.000761397	0.000761397	0	0.000285524	0	0	0	0	0.000666223	0	0.000666223	0.000761397	0.0011421	0.00418768	0.00875607	0.00571048	0.00237937	0.00352146	0.00228419	0	0.0165604	0.00656705
k__Bacteria | p__Firmicutes | c__Bacilli | o__Lactobacillales | f__Streptococcaceae | g__Streptococcus | s__Streptococcus oralis	0	0.000951746	0.000285524	0	9.51746e-05	0.000475873	0.000190349	0.000285524	0.000285524	0	0	0.000190349	0.000285524	0.00323594	0.000380699	0.000380699	9.51746e-05	0	0	0.000380699	0	0	0	0	9.51746e-05	0.00580565	0.00437803	0.00314076	0.000571048	0.00133245	0	0	0.000190349	0	0.00323594	0	0.00218902	0.00161797	0	0.00180832	9.51746e-05	0.00104692	0.000475873	0.000285524	0	0.0248406	0.000475873	0.000475873
k__Bacteria | p__Bacteroidetes | c__Bacteroidia | o__Bacteroidales | f__ | g__ | s__	0	0.000380699	0.000666223	9.51746e-05	0.000666223	9.51746e-05	0.000285524	0.000856572	0.000285524	0.000951746	0.000475873	0.000380699	0.000190349	0.00494908	0.000380699	9.51746e-05	0.000285524	9.51746e-05	0.000190349	0.000190349	0.00133245	0.000761397	0.000190349	0.000380699	9.51746e-05	0.00276006	0.00199867	0.00171314	0.000285524	0.00133245	0	0.000380699	0	0.000190349	0.00171314	0.000190349	0.00180832	0.000475873	0.00123727	0.00142762	0.00304559	0.00361664	0.005996	0.00256972	0.00485391	0	0.00218902	0.00704292
k__Bacteria | p__Proteobacteria | c__Gammaproteobacteria | o__Pasteurellales | f__Pasteurellaceae | g__Glaesserella | s__Glaesserella parasuis	0.000190349	0.000285524	9.51746e-05	0	0.000666223	0	0	0	9.51746e-05	0	0	9.51746e-05	0	0.00161797	0	0	0.000190349	0	0	0	0	0	9.51746e-05	0	0	0.00247454	0.00333111	0.00142762	0	0.00104692	0	0	0	0.000285524	0.00237937	0	0.00418768	0.00694775	0.00333111	0.00504426	0.0056153	0.000666223	0.00256972	0.00656705	0.00418768	0.000666223	0.000856572	0.000951746
k__Bacteria | p__Proteobacteria | c__Betaproteobacteria | o__Burkholderiales | f__Comamonadaceae | g__Variovorax | s__	0.00247454	0.000190349	0.000761397	0.000285524	0.00152279	0.00323594	0.000380699	0.0011421	9.51746e-05	9.51746e-05	0.00542496	0.00199867	9.51746e-05	0.00161797	0.00142762	0	0.00237937	0.00133245	0.00171314	0.000666223	0	0.000475873	0.0011421	0.000761397	0.00361664	0.00180832	0.00199867	0.000761397	0.00142762	0.00399734	0.000190349	0.00428286	0.000666223	0.000571048	0.00314076	0.00342629	9.51746e-05	0	0	0	0	0	0	0	0	0.000285524	0	0
k__Bacteria | p__Firmicutes | c__Clostridia | o__Clostridiales | f__ | g__ | s__	0.000761397	0.00485391	0.000856572	0.000285524	0.000856572	0	0.000380699	0.00523461	0.000285524	0.00666222	0	0.000475873	0.000475873	0.00161797	0.000475873	0	0.00104692	0.000761397	0.000951746	0.000475873	0.000475873	0.00209384	9.51746e-05	0.000190349	0	0.000571048	9.51746e-05	0.000475873	0.000571048	0	0	0.000380699	0	0.000380699	0	0	0.000285524	0.000571048	9.51746e-05	0.000380699	0.00323594	0.00237937	0.000761397	0.00371181	0.00656705	0	0.00333111	0.00142762
k__Bacteria | p__Proteobacteria | c__Betaproteobacteria | o__Neisseriales | f__Neisseriaceae | g__Neisseria | s__Neisseria meningitidis	0.000190349	9.51746e-05	0	9.51746e-05	0	0	0	0	0	0	0	0	0	0.00666222	0	0	0	9.51746e-05	0	0	0.000285524	0	0.000190349	0.000190349	0	0.00456838	0.00314076	0.00295041	0	0.000951746	0	0	0.000285524	0	0.00295041	0.000190349	0.00190349	0.00218902	0	0.00780432	0.000761397	0.00199867	0.00104692	0.00333111	0.00104692	0	0.00628153	0.000475873
k__Bacteria | p__Proteobacteria | c__Gammaproteobacteria | o__Pseudomonadales | f__Pseudomonadaceae | g__Pseudomonas | s__Pseudomonas sp. SWI6	0.00323594	0.000475873	0.000571048	0.000190349	0.00142762	0.00266489	0.000761397	0.000951746	0.000285524	0	0.00437803	0.00104692	0.00228419	0.0011421	0.000285524	0.000380699	0.000475873	0.0011421	0.000380699	0.000190349	0.000285524	0	0.00199867	0.00380699	0.00276006	0.000666223	0.00123727	0.000571048	0.0011421	0.00304559	0	0.00199867	0.000666223	0	0.00228419	0.00428286	0.000285524	0	0	0	0	0	0	0	0	0.00237937	0	0
k__Bacteria | p__Proteobacteria | c__Gammaproteobacteria | o__Enterobacterales | f__Enterobacteriaceae | g__Enterobacter | s__Enterobacter cloacae	0.00123727	0.00295041	9.51746e-05	9.51746e-05	0.00218902	0.000666223	0.000285524	0.00285524	9.51746e-05	0.00409251	0.000666223	9.51746e-05	0	0.000380699	0.000475873	9.51746e-05	0.00152279	0.000190349	0	9.51746e-05	0	0.0106596	0.000285524	0.000666223	0.00180832	9.51746e-05	0.000190349	0.00152279	0.00532978	0.000475873	0	0	0	0.00742362	0.000190349	0.000571048	0	0.000190349	0.000190349	0	0.000475873	9.51746e-05	0.000190349	9.51746e-05	0.000475873	0.000285524	0	0
k__Bacteria | p__Firmicutes | c__Negativicutes | o__Selenomonadales | f__Selenomonadaceae | g__Selenomonas | s__Selenomonas sp. oral taxon 126	0.000666223	0	0	0	0	0	0	0	0	9.51746e-05	0	0	0	0	0	0	0	0	0	0	0	9.51746e-05	0	0	0	0	0	0.000190349	9.51746e-05	0	0	0	0	0.000190349	0	0	0.000285524	0.00209384	0.00228419	0.00209384	0.00276006	0.00323594	0.00504426	0.00552013	0.010374	0	0.00542496	0.00808985
k__Bacteria | p__Proteobacteria | c__Betaproteobacteria | o__Burkholderiales | f__Alcaligenaceae | g__Achromobacter | s__Achromobacter xylosoxidans	0.00628153	0.000285524	0.000761397	0	0.00123727	0.00180832	0.000190349	9.51746e-05	0	0.000190349	0.00428286	0.00285524	0.000380699	0.000571048	0.000761397	0	0.00152279	9.51746e-05	0.000190349	0.0011421	9.51746e-05	0.00142762	0.000856572	0.000666223	0.00523461	9.51746e-05	0.00190349	0.000380699	0.00152279	0.00409251	0	0.00247454	0	0.000475873	0.00180832	0.00314076	0	0.000190349	0	9.51746e-05	0.000190349	0	0	0	0	0.000190349	0	0
k__Bacteria | p__Firmicutes | c__ | o__ | f__ | g__ | s__	9.51746e-05	0.00295041	9.51746e-05	0	0.000285524	0.000475873	0.000190349	0.00304559	0	0.00371181	0.000571048	0.000285524	0.000285524	0.000285524	9.51746e-05	0.000285524	0.000475873	0	0.000190349	0.000285524	0.000190349	0.00142762	0.000666223	0.000666223	0.000285524	0.000856572	0.000856572	0.00133245	0.000761397	0.000475873	0	0.000380699	0	0.00161797	0.000475873	0	0.000571048	0.00104692	0.000761397	0.00104692	0.00152279	0.00237937	0.00199867	0.00266489	0.00628153	9.51746e-05	0.00199867	0.00304559
k__Bacteria | p__Firmicutes | c__Negativicutes | o__Veillonellales | f__Veillonellaceae | g__Veillonella | s__	0	0.000856572	0	0	0.000475873	0	0	0.000666223	0	0.000571048	9.51746e-05	0	0	0.00152279	0.000190349	0.000285524	0.000475873	0	0	9.51746e-05	9.51746e-05	0.000951746	0	0	0	0.00104692	0.000951746	0.000666223	0.000571048	0.000190349	0	0	0	0.00228419	0.000666223	0	0.00161797	0.00552013	0.000380699	0.0056153	0.000856572	0.00218902	0.000951746	0.00409251	0.00380699	0.00171314	0.000951746	0.0063767
k__Bacteria | p__Candidatus Saccharibacteria | c__ | o__ | f__ | g__ | s__Candidatus Saccharibacteria oral taxon TM7x	9.51746e-05	0	0	0	0	0	0	0	0	0.000190349	0	0	0	0.000571048	0.000285524	0	0	0	0	0	0	0	0	0	0	0.000761397	0.000856572	0.000571048	0	0.000475873	0	0	0	0	0.000285524	0	9.51746e-05	0.000951746	0.000951746	0.00171314	0.00571048	0.0191301	0.00209384	0.00285524	0.00342629	0	0.00342629	0.00180832
k__Bacteria | p__Proteobacteria | c__Betaproteobacteria | o__Burkholderiales | f__Comamonadaceae | g__ | s__	0.00276006	0.000190349	0.000571048	0	0.00171314	0.00123727	9.51746e-05	0.000475873	0	9.51746e-05	0.00218902	0.00171314	0.0011421	0.000666223	0.000475873	0.000190349	0.00161797	0.000475873	0.000571048	9.51746e-05	0.000190349	0.000666223	0.000666223	0.0011421	0.00333111	0.000666223	0.00161797	0.000380699	0.000856572	0.00295041	0	0.00209384	0.000666223	0.000571048	0.00190349	0.00285524	0	0	0	0.00104692	0.000475873	0.000761397	0.000666223	9.51746e-05	0.00104692	0.000571048	0.00380699	9.51746e-05
k__Bacteria | p__Firmicutes | c__Clostridia | o__Clostridiales | f__Lachnospiraceae | g__ | s__	9.51746e-05	0.00723327	0.000380699	0	0.000475873	0	0	0.00656705	9.51746e-05	0.011992	0	0	0	0.000190349	0.000380699	9.51746e-05	0.000190349	9.51746e-05	0	0	0	0.000190349	0.000285524	9.51746e-05	0	0	0.000190349	0.000285524	0.000856572	9.51746e-05	0	0.000190349	0	0.00218902	0	0	0.000190349	9.51746e-05	0	0.000475873	0.00190349	0.000571048	0.00161797	0.00133245	0.0011421	9.51746e-05	0.00190349	0.00380699
k__Bacteria | p__Firmicutes | c__Bacilli | o__Lactobacillales | f__Streptococcaceae | g__Streptococcus | s__Streptococcus parasanguinis	0	0	0	0.000190349	0	0	0	0	0	9.51746e-05	0	0	0.000666223	0.000190349	0.000856572	0.000856572	0	0	0	0.000475873	0	0.000190349	0.000856572	0	9.51746e-05	0.00152279	0.0011421	0.00104692	0.000475873	0.000190349	0	0	0	0.000856572	0.000190349	0	0	0	0	0	0.000190349	0.000285524	0	0	0	0.0340725	0	0.000380699
k__Bacteria | p__Proteobacteria | c__Betaproteobacteria | o__Neisseriales | f__Neisseriaceae | g__Neisseria | s__Neisseria elongata	0	0	9.51746e-05	0	9.51746e-05	0	0	0	0	0	0	0	0	0.000475873	0	0	0	0	0	0	0	0	0	0	0	0.00123727	0.000761397	0.000380699	0	9.51746e-05	0	0	0	0	0.000380699	0	0.00847054	0.00380699	0.000190349	0.00580565	0.00228419	0.00237937	0.00133245	0.00770915	0.00314076	0	0.00399734	0.00142762
k__Bacteria | p__Proteobacteria | c__Gammaproteobacteria | o__Xanthomonadales | f__Xanthomonadaceae | g__Stenotrophomonas | s__	0.00532978	0.000380699	0.000571048	9.51746e-05	0.000571048	0.00180832	9.51746e-05	0.00123727	0	0.000571048	0.00628153	0.00171314	0.00104692	0.000951746	0.0011421	0	0.00161797	0.000285524	0.000190349	0	0.000380699	0	0.000285524	0.000475873	0.00361664	0.000856572	0.00161797	0.000951746	0.000666223	0.00218902	0	0.00180832	0.000666223	0.000475873	0.0011421	0.00323594	0	0	0	0	0	0	0	0	0	0.000951746	0	0
k__Bacteria | p__Firmicutes | c__Bacilli | o__Lactobacillales | f__Lactobacillaceae | g__Lactobacillus | s__Lactobacillus salivarius	0	0.00190349	0	0	9.51746e-05	0	0	0.00133245	0	0.00228419	0	0	0	0.000190349	0	0	0	0	9.51746e-05	0	0	9.51746e-05	0	0	0	0.000666223	0.000380699	0.000761397	0.000190349	0.000190349	0	9.51746e-05	0	0.000285524	0.000190349	0	0	0	0	0	0	0	0	9.51746e-05	0.000285524	0.0326449	0	0
k__Bacteria | p__Proteobacteria | c__Betaproteobacteria | o__Neisseriales | f__Neisseriaceae | g__ | s__	9.51746e-05	9.51746e-05	0	0	0	0.000380699	0	0	0	0	0.000761397	0	0	0.00542496	0	0	0	0	0	0	0.000190349	0	0	0	0	0.00256972	0.00247454	0.000951746	0	0.000380699	0	0	0	0	0.00133245	9.51746e-05	0.000951746	0.00237937	0	0.00409251	0.00171314	0.00504426	0.00152279	0.00371181	0.00142762	0	0.00532978	0.000856572
k__Bacteria | p__Bacteroidetes | c__Bacteroidia | o__Bacteroidales | f__Prevotellaceae | g__Prevotella | s__Prevotella sp. oral taxon 299	0	0.00142762	0	0	0	0	0	0.0011421	0	0.00161797	0	0	0	0.000856572	0.000190349	9.51746e-05	0.000190349	0	0	0	0	0	0	0	9.51746e-05	0.000761397	0.000666223	0.000666223	0.000761397	0.000285524	0	0.000190349	0	0.000856572	0.000666223	0	0.000951746	0.000571048	0.000285524	0.00133245	0.00161797	0.00666222	0.00875607	0.00276006	0.00256972	0	0.00190349	0.00256972
k__Bacteria | p__Bacteroidetes | c__Bacteroidia | o__Bacteroidales | f__Prevotellaceae | g__Prevotella | s__Prevotella enoeca	0	0.000571048	0.000190349	0	9.51746e-05	9.51746e-05	0	0.000666223	0	0.00142762	0	0	0	0.000380699	0	0	0	0	0	0	0.000285524	0	0	0	0	0.000190349	0.000856572	0.000380699	9.51746e-05	9.51746e-05	0	0	0	0.000285524	9.51746e-05	0.000190349	0.000285524	0.00142762	0.00104692	0.00123727	0.00256972	0.00866089	0.0063767	0.00237937	0.00466356	0.000285524	0.00247454	0.00295041
k__Bacteria | p__Proteobacteria | c__Gammaproteobacteria | o__Pseudomonadales | f__Pseudomonadaceae | g__Pseudomonas | s__Pseudomonas libanensis	0.00314076	0.000380699	0.00171314	0.000475873	0.00161797	0.00247454	0.000666223	0.000761397	0	9.51746e-05	0.00180832	0.000571048	0.00209384	0.000761397	0.000475873	0.000190349	0.0011421	0.00123727	9.51746e-05	0.000285524	0.000856572	0	0.00152279	0.00304559	0.00256972	0.000380699	0.0011421	0.000190349	0.000666223	0.00228419	0	0.00256972	0.000666223	0.000190349	0.0011421	0.00218902	0	0	0	0	0	0	0	0	0	9.51746e-05	0	0
k__Bacteria | p__Proteobacteria | c__Gammaproteobacteria | o__Xanthomonadales | f__Xanthomonadaceae | g__Stenotrophomonas | s__Stenotrophomonas maltophilia	0.00342629	0	0.000951746	0.000190349	0.0011421	0.00218902	0.000761397	0.000475873	0.000190349	0	0.00323594	0.00152279	0.000856572	0.00209384	0.000571048	0	0.000856572	0.000856572	0.000285524	9.51746e-05	0.000285524	0	0.000380699	0.000951746	0.00371181	0.000761397	0.00152279	0.00123727	0.00104692	0.00199867	9.51746e-05	0.000951746	0.00142762	0.000380699	0.00133245	0.00218902	0.000380699	9.51746e-05	0	0.000285524	0	0	0	9.51746e-05	0	0.000285524	0	0.000285524
k__Bacteria | p__Proteobacteria | c__Gammaproteobacteria | o__Pseudomonadales | f__Pseudomonadaceae | g__Pseudomonas | s__Pseudomonas mucidolens	0.00323594	0.000571048	0.000380699	0.00104692	0.00161797	0.00247454	0.000666223	0.00123727	9.51746e-05	9.51746e-05	0.00266489	0.00123727	0.000856572	0.00152279	0.000285524	9.51746e-05	0.000761397	0.000951746	0	0	0.000190349	0.000190349	0.00180832	0.00133245	0.00133245	0.000380699	0.000951746	0.000380699	0.00142762	0.00180832	0	0.00295041	0.000380699	9.51746e-05	0.00142762	0.00361664	0	0	0	0	0	0	0	0	0	0.00104692	0	0
k__Bacteria | p__Proteobacteria | c__Gammaproteobacteria | o__Pasteurellales | f__Pasteurellaceae | g__Mannheimia | s__Mannheimia varigena	9.51746e-05	0.000190349	0	0.000571048	0.000666223	0.000571048	0	0.000285524	9.51746e-05	0	0	0	0.000380699	9.51746e-05	0.000190349	9.51746e-05	0.000475873	0	0	0.000380699	0	0	0	0	0.000190349	0.00142762	0.000571048	0.000475873	0	0.000285524	0	0	0.000380699	0.000190349	0.000380699	0	0.00276006	0.00237937	0.00770915	0.00180832	0.00552013	9.51746e-05	0.00199867	0.00333111	0.00323594	0.000190349	0.0011421	0.000761397
k__Bacteria | p__Proteobacteria | c__Gammaproteobacteria | o__Pseudomonadales | f__Pseudomonadaceae | g__Pseudomonas | s__Pseudomonas citronellolis	0.00295041	9.51746e-05	0.000666223	0.00133245	0.000951746	0.00171314	0.000285524	0.000951746	0.000190349	0.000475873	0.00228419	0.000190349	0.00180832	0.000951746	0.000475873	0	0.000666223	0.00190349	0	0.000571048	0.00104692	0.000190349	0.00190349	0.00190349	0.00199867	0.000380699	0.00180832	0.000475873	0.00123727	0.00190349	0	0.00180832	0	0	0.00142762	0.00266489	0	0	0	0	0	0.000380699	0	0	0	0.000666223	0	0
k__Bacteria | p__Proteobacteria | c__Gammaproteobacteria | o__Pseudomonadales | f__Pseudomonadaceae | g__Pseudomonas | s__Pseudomonas brenneri	0.00228419	0.000380699	0.000285524	0.000285524	0.00133245	0.00171314	0	0.000761397	0	0.000190349	0.00304559	0.000285524	0.00180832	0.0011421	0.000190349	9.51746e-05	0.000951746	0.00133245	9.51746e-05	0.000190349	9.51746e-05	0.000285524	0.00142762	0.00371181	0.00180832	0.00104692	0.00171314	0.000951746	0.00133245	0.00152279	0	0.00247454	0.000666223	0	0.00152279	0.00276006	0	0	0	0	0	9.51746e-05	0	0	0	9.51746e-05	0	9.51746e-05
k__Bacteria | p__Bacteroidetes | c__Bacteroidia | o__Bacteroidales | f__Tannerellaceae | g__Tannerella | s__Tannerella sp. oral taxon HOT-286	0.000190349	0	0	0	0	0	0	0	0	0	0	0	0	0	0	0	0	0	0	0	0	0	0	9.51746e-05	0	0.000190349	9.51746e-05	9.51746e-05	0	0	0	0	0	0	0.000190349	0	0.000571048	0.00276006	0	0.00171314	0.000380699	0.00142762	0.00999334	0.00428286	0.00456838	0	0.00199867	0.00923194
k__Bacteria | p__Proteobacteria | c__Gammaproteobacteria | o__Pasteurellales | f__Pasteurellaceae | g__Mannheimia | s__Mannheimia haemolytica	0.000285524	0.000190349	0.000285524	0.000761397	0.00276006	0	0	0.000761397	0.000761397	9.51746e-05	0	9.51746e-05	0.000856572	0.00266489	0.00123727	0.00237937	0.000666223	0	0	0.00123727	0.000571048	0	0.000951746	0	0	0.00542496	0.00266489	0.00228419	9.51746e-05	0.000951746	0	0	0.000285524	0	0.00152279	0	0.00133245	0.000571048	0.00104692	0.000475873	0.00209384	0.000285524	0.000190349	0.000571048	0.000190349	0	0.000190349	0
k__Bacteria | p__Bacteroidetes | c__Flavobacteriia | o__Flavobacteriales | f__Flavobacteriaceae | g__Capnocytophaga | s__Capnocytophaga leadbetteri	0	0.000475873	0	0	0	0	0	0.000571048	0	0.000475873	0	0	0	0.000571048	0	0	0	0	0	0	0	9.51746e-05	0	0	0	0.000475873	0.000380699	0.000571048	9.51746e-05	0	0	0	0	0.000666223	0.000190349	0	0.000380699	0.000571048	0	0.000951746	0.000380699	0.000856572	0.00228419	0.00142762	0.0011421	0	0.00218902	0.0218902
k__Bacteria | p__Fusobacteria | c__Fusobacteriia | o__Fusobacteriales | f__Leptotrichiaceae | g__Leptotrichia | s__	0.000190349	0	0	0	0	0	0	0	0	0	0	0	0	9.51746e-05	0	0	0	0	0	0	0	0	0	0	0	0	0	0	0	0	0	0	0	0	0	0	0.000475873	0.0067574	0	0.00475873	0.000761397	0.00399734	0.00361664	0.00285524	0.00152279	0	0.00218902	0.00808985
k__Bacteria | p__Proteobacteria | c__Alphaproteobacteria | o__Rhizobiales | f__Phyllobacteriaceae | g__Aminobacter | s__Aminobacter sp. MSH1	0.00590083	9.51746e-05	0.000666223	0	0.00171314	0.00142762	0.000190349	0.000856572	9.51746e-05	0	0.00314076	0.0011421	0.000380699	0.000856572	9.51746e-05	9.51746e-05	0.000761397	0.000285524	9.51746e-05	0.000190349	0.000571048	0.00104692	0.000475873	0.000666223	0.00266489	0.000666223	0.000951746	9.51746e-05	0.00133245	0.000951746	0	0.00199867	0.000190349	9.51746e-05	0.00171314	0.00276006	0.000190349	0	0	0	0	0	0	0	0	0.000666223	0	0
k__Bacteria | p__Firmicutes | c__Bacilli | o__Lactobacillales | f__Streptococcaceae | g__Streptococcus | s__Streptococcus mitis	0.000285524	0.000190349	0	0	0.000190349	0	0	0.000190349	0.000190349	0	0	9.51746e-05	0	0.00247454	0	0.000190349	0	9.51746e-05	0	0	0	0	0	0	0.000285524	0.00723327	0.00685257	0.00418768	0	0.00152279	0	0	0	0	0.00513943	0	0.00333111	9.51746e-05	0	0.000475873	0	0	0	0	0	0.00180832	0	0
k__Bacteria | p__Proteobacteria | c__Gammaproteobacteria | o__Pseudomonadales | f__Pseudomonadaceae | g__Pseudomonas | s__Pseudomonas guangdongensis	0.00190349	9.51746e-05	0.000190349	0.000761397	0.00152279	0.00247454	0	0.000285524	9.51746e-05	0.000285524	0.00228419	0.000761397	0.00133245	0.00133245	0.000285524	0	0.000856572	0.00133245	0.000285524	9.51746e-05	0.000666223	0	0.00218902	0.00409251	0.00133245	0.000285524	0.000856572	0.000475873	0.00123727	0.000856572	0	0.000856572	0	0.000475873	0.00180832	0.00314076	0	0	0	0	0	0	0	0	0	0.000380699	0	0
k__Bacteria | p__Firmicutes | c__Bacilli | o__Lactobacillales | f__Streptococcaceae | g__Streptococcus | s__Streptococcus sp. NPS 308	0.000475873	9.51746e-05	0	0.000475873	0	0	0	0	0	0	0	0	9.51746e-05	0.00342629	0.000856572	0.000285524	0.000285524	0	0	0.000190349	0.000380699	0	9.51746e-05	9.51746e-05	0	0.00333111	0.00380699	0.00209384	0	0.000761397	0	0	0	0	0.00228419	0	0.0146569	0	0	9.51746e-05	0	0	0.000190349	0.000285524	0.000190349	0	0.000285524	0
k__Bacteria | p__Proteobacteria | c__Gammaproteobacteria | o__Enterobacterales | f__Yersiniaceae | g__Yersinia | s__Yersinia enterocolitica	0.000761397	0.00152279	0	9.51746e-05	0.000571048	0.000475873	0	0.00161797	0	0.00218902	0.000380699	0.000380699	0.000285524	0.000285524	0.000285524	9.51746e-05	0.00142762	9.51746e-05	9.51746e-05	0.000190349	9.51746e-05	0.00628153	9.51746e-05	9.51746e-05	0.000666223	0.000571048	0.000380699	0.00256972	0.00485391	0.000285524	0	0.000571048	0	0.00485391	0.000380699	0.000761397	0	0	9.51746e-05	0	0	0	0	0	0.000285524	0.000190349	0	0.000285524
k__Bacteria | p__Bacteroidetes | c__Bacteroidia | o__Bacteroidales | f__Porphyromonadaceae | g__Porphyromonas | s__Porphyromonas gingivalis	0	0	0	0	0	0	0	0	9.51746e-05	0	0	0	0.000190349	0.00390216	0.000285524	0.000380699	0	0	0	0	0	0	0.000285524	0	0	0.00295041	0.00161797	0.00171314	0	0.000761397	0	0	0	0	0.00104692	0	0.00228419	0.000856572	0	0.00180832	0.00247454	0.000666223	0.00323594	0.00209384	0.00256972	0	0.00361664	0.000380699
k__Bacteria | p__Firmicutes | c__Bacilli | o__Lactobacillales | f__Streptococcaceae | g__Streptococcus | s__Streptococcus suis	9.51746e-05	0	0	0.000190349	0.000285524	0.000285524	9.51746e-05	0.000380699	9.51746e-05	9.51746e-05	0	0	9.51746e-05	0.00199867	0.000285524	0.000190349	0	0	0	0.000285524	0	0	9.51746e-05	0	9.51746e-05	0.00314076	0.00237937	0.00276006	0	0.000761397	0	0	0	9.51746e-05	0.00199867	0	0.00199867	0.000666223	0	0.000856572	0.000285524	0.000285524	0	0.000190349	0.000285524	0.0117065	0.000190349	0.000475873
k__Bacteria | p__Proteobacteria | c__Betaproteobacteria | o__Neisseriales | f__Neisseriaceae | g__Eikenella | s__Eikenella corrodens	0	0	0	0	0	0	0	0	0	0	0	0	0	9.51746e-05	0	0	0	0	0	0	0	0	0	0	0	0.000190349	0.000190349	0	0	0	0	0.000571048	0	0	0	0	0.000761397	0.000666223	0	0.00266489	0.00180832	0.00456838	0.000761397	0.000761397	0.000190349	0	0.0177977	0.000761397
k__Bacteria | p__Proteobacteria | c__Gammaproteobacteria | o__Pseudomonadales | f__Pseudomonadaceae | g__Pseudomonas | s__Pseudomonas sp. MT-1	0.00123727	0.000285524	0.000761397	0.000380699	0.00152279	0.00161797	0.000285524	0.000285524	0.000190349	0.000190349	0.00218902	0.000856572	0.00190349	0.00104692	0.000190349	0.000285524	0.000285524	0.0011421	0	0	0.000380699	0	0.00104692	0.00209384	0.00209384	0.000380699	0.000856572	0.000190349	0.00209384	0.00152279	0	0.00152279	0	0	0.000951746	0.00304559	9.51746e-05	0	0	0	0	0	0	0	0	0.000190349	0	0
k__Bacteria | p__Firmicutes | c__Bacilli | o__Lactobacillales | f__Lactobacillaceae | g__Lactobacillus | s__Lactobacillus gasseri	0	0.00656705	0	0	0	0	0	0.0063767	0	0.0122775	0	0	0	9.51746e-05	0	0	0	0	0	0	0	0.000761397	0	9.51746e-05	0	0	0	0.000190349	0.000666223	0	0	0	0	0.000856572	0	0	0	0	0	0	0	9.51746e-05	0	0	0	0.00295041	0	0
k__Bacteria | p__Proteobacteria | c__Gammaproteobacteria | o__Pasteurellales | f__Pasteurellaceae | g__Gallibacterium | s__	0	0	0	0	0.000475873	0	0	0	0	0	0	0	0	0.000475873	0	0	9.51746e-05	0	0	0	0	0	0	0	0	0.000666223	0.000571048	0.000285524	0	9.51746e-05	0	0	0	0	0.000380699	0	0.00209384	0.00418768	0.00828019	0.00352146	0.00152279	0.000190349	0.00104692	0.00352146	0.00180832	0	0.000285524	0.00123727
k__Bacteria | p__Proteobacteria | c__Betaproteobacteria | o__Neisseriales | f__Neisseriaceae | g__Neisseria | s__Neisseria sicca	0	9.51746e-05	0	0	0	0	0	0	0	0	0	0	0	0.0011421	0	0	0	0	0	0	0	0	0	0	0	0.000571048	0.000190349	0.000285524	0	0	0	0	0	0	0.000380699	0	0.000951746	0.0011421	0	0.0118968	0.000190349	0.00285524	0	0	0	0	0.0100885	0.000475873
k__Bacteria | p__Proteobacteria | c__Gammaproteobacteria | o__Pasteurellales | f__Pasteurellaceae | g__Actinobacillus | s__Actinobacillus pleuropneumoniae	0	0.000571048	0	0.000571048	0.000190349	0	0	0.000190349	0.000571048	0	0.000380699	9.51746e-05	0.00104692	0.00218902	0.000951746	0.00209384	0.000380699	0	0	0.00142762	0	0	0.000761397	0	0.000190349	0.00276006	0.00199867	0.00190349	9.51746e-05	0.000856572	0	0	0.000475873	0	0.00190349	0	0.00209384	9.51746e-05	0.000856572	9.51746e-05	0.000951746	0	0.000190349	0.00104692	0.00123727	0.000190349	9.51746e-05	0.000666223
k__Bacteria | p__Firmicutes | c__Bacilli | o__Bacillales | f__Bacillaceae | g__Bacillus | s__Bacillus cereus	0	0.00152279	9.51746e-05	0.000190349	0.000190349	9.51746e-05	0	0.00133245	0	0.00171314	9.51746e-05	0	0.000380699	0.000666223	0.000285524	9.51746e-05	0.000571048	0.000190349	9.51746e-05	0	0.000285524	9.51746e-05	0.000190349	0	0.000666223	0.000951746	0.0011421	0.00171314	0.000380699	0.0011421	0	0.000190349	0.000380699	0.000380699	0.000571048	0	0	0.000856572	0	0.000856572	0.000856572	0.00237937	0.000571048	0.000951746	0.00209384	0.00133245	0.0011421	0.00228419
k__Bacteria | p__Proteobacteria | c__Alphaproteobacteria | o__Rhizobiales | f__Phyllobacteriaceae | g__ | s__	0.00399734	9.51746e-05	0.000761397	0.000285524	0.000951746	0.00237937	0.000761397	0.000190349	9.51746e-05	0	0.00133245	0	0.000285524	0.000380699	0.000475873	9.51746e-05	0.00123727	0.000190349	0.000190349	0	0.000761397	0.000571048	0.000190349	0.000666223	0.00295041	0.000761397	0.000475873	9.51746e-05	0.000571048	0.00133245	0	0.00171314	0.000571048	9.51746e-05	0.00123727	0.00209384	0	0	0	0	0	0.000190349	0	0	0	0.000951746	0	0
k__Bacteria | p__Firmicutes | c__Bacilli | o__Lactobacillales | f__ | g__ | s__	0	0.000571048	0	9.51746e-05	0.000190349	0	9.51746e-05	0.000475873	0	0.000190349	0	0	0.000285524	0.00342629	0.000190349	9.51746e-05	0.000190349	0	0	0.000380699	0	0	9.51746e-05	9.51746e-05	0	0.00590083	0.00428286	0.00342629	0	0.0011421	0	0	0	9.51746e-05	0.00247454	0	0.0011421	0	0	0	0	0.000666223	0.000475873	9.51746e-05	0.000285524	0.00190349	9.51746e-05	0
k__Bacteria | p__Firmicutes | c__Bacilli | o__Lactobacillales | f__Streptococcaceae | g__Streptococcus | s__Streptococcus pneumoniae	0	0.000475873	9.51746e-05	0.000190349	0	0	0.000380699	0	0	9.51746e-05	0	0.000190349	0	0.00209384	0.000190349	0.000666223	0.000380699	0.000190349	0	0.000190349	0	0.000285524	0.000285524	0	0.000285524	0.00418768	0.00285524	0.00314076	0	0.000856572	0	0	0	0	0.00218902	0	0.00199867	0.000190349	0	0	0	9.51746e-05	0	0	0	0.00666222	0	0
k__Bacteria | p__Proteobacteria | c__Betaproteobacteria | o__Burkholderiales | f__Comamonadaceae | g__Variovorax | s__Variovorax boronicumulans	0.0011421	0.000190349	0.000285524	0	0.00104692	0.00123727	0.000190349	0.000190349	0	0	0.00218902	0.000475873	0.000571048	0	0.000380699	0	0.000951746	0.000380699	0.000190349	0.000190349	9.51746e-05	0.000190349	0.000190349	0.000380699	0.00209384	0.000285524	0.00104692	0.000571048	0.000666223	0.000666223	0	0.00276006	0.0011421	0	0.000856572	0.00228419	0.000190349	0	0	0.000571048	0.000190349	0.000380699	0.000285524	0.000190349	0.000475873	9.51746e-05	0.00276006	0
k__Bacteria | p__Proteobacteria | c__Gammaproteobacteria | o__Vibrionales | f__Vibrionaceae | g__Vibrio | s__Vibrio rumoiensis	0.00161797	0.000190349	0.000761397	0.000666223	0.000380699	0.00228419	0.000380699	9.51746e-05	0	9.51746e-05	0.00171314	0.00123727	0.000856572	0.00142762	0.000380699	0	0.00104692	0.000475873	0.000190349	0	0.000190349	0.000190349	0.000856572	0.00199867	0.000951746	0.000285524	0.000666223	9.51746e-05	0.0011421	0.00171314	0	0.000951746	9.51746e-05	0	0.00104692	0.00161797	9.51746e-05	0	9.51746e-05	9.51746e-05	0.000190349	0.000285524	0.000285524	0	0.000285524	0.000951746	0	0
k__Bacteria | p__Firmicutes | c__Bacilli | o__Lactobacillales | f__Lactobacillaceae | g__Lactobacillus | s__Lactobacillus reuteri	0.000951746	0.00352146	0	0	0	0	0	0.00390216	0	0.00628153	0	0	0	0	0	0	0	0	0	0	0	0.00180832	0	0	0	0	0	0.000475873	0.0011421	0	0	0.000190349	0	0.00304559	0	0	0	0	0	0	0	9.51746e-05	0	0	0	0.00618635	0	0
k__Bacteria | p__Proteobacteria | c__Alphaproteobacteria | o__Rhizobiales | f__Bartonellaceae | g__Bartonella | s__Bartonella sp. Raccoon60	0.00228419	0.000666223	0.000666223	0	0.000761397	0.000571048	0.000666223	0.000190349	0	0	0.000951746	0.000761397	0.00228419	0.000761397	0.000380699	9.51746e-05	0.000475873	0.000856572	0.000380699	0.000190349	0.000475873	0.000190349	0.000951746	0.00133245	0.00218902	0.000475873	0.000380699	0.000190349	0.000761397	0.00161797	0	0.000761397	0.000190349	9.51746e-05	0.0011421	0.00199867	0	0	0	0	9.51746e-05	0	0.000285524	0	0	0.000666223	0	0.000380699
k__Bacteria | p__Proteobacteria | c__Betaproteobacteria | o__Burkholderiales | f__Comamonadaceae | g__Variovorax | s__Variovorax paradoxus	0.00199867	9.51746e-05	0.000285524	0.000285524	0.00218902	0.0011421	0.000380699	0.000666223	0	0	0.00133245	0.00199867	0	0.000571048	0.000475873	0	0.000475873	0.000380699	0.000475873	0.000190349	9.51746e-05	0.000475873	9.51746e-05	9.51746e-05	0.00171314	0.00104692	0.00190349	0.000475873	0.00133245	0.000475873	0	0.000761397	9.51746e-05	9.51746e-05	0.00161797	0.00304559	0	0	0	0	0	0	0	0	0	0.000666223	0	0
k__Bacteria | p__Proteobacteria | c__Epsilonproteobacteria | o__Campylobacterales | f__Helicobacteraceae | g__Helicobacter | s__Helicobacter cetorum	0	0.00123727	0.000761397	0.000666223	0	9.51746e-05	0.00161797	0	0.00190349	0	0	0.000856572	0.000951746	0	0.00171314	0.00133245	0.000761397	0.00199867	0.00190349	0.00190349	0.00199867	0	0.000856572	0	0	0	0	0.000475873	0	0	0.00276006	0.000475873	0.00237937	0	0	0	0	0	0	0	0	0	0	0	0	0	0	0
k__Bacteria | p__Proteobacteria | c__Gammaproteobacteria | o__Pasteurellales | f__Pasteurellaceae | g__Haemophilus | s__[Haemophilus] ducreyi	0	0	0	0	0.000380699	0	0	9.51746e-05	0	0	0	0	0	0.000571048	0	0	0.000380699	0	0	0	0	0	0	0	0	0.000666223	0.000380699	0	0	0.000190349	0	0	0	0	0.000380699	0	0.000761397	9.51746e-05	0.0071381	0.00104692	0.00133245	0.000666223	0.00361664	0.00218902	0.00304559	9.51746e-05	0.000380699	0.00304559
k__Bacteria | p__Proteobacteria | c__Gammaproteobacteria | o__Pasteurellales | f__Pasteurellaceae | g__Actinobacillus | s__	0.000285524	0.000475873	0	0.000285524	0.000761397	0	0	0.000571048	0.000190349	0.000190349	0	9.51746e-05	0.000571048	0.00218902	0.000666223	0.00123727	0	0	0	0.000856572	0	0	0.000190349	0	0	0.00209384	0.00152279	0.00142762	0	0.000666223	0	0	0.000190349	0	0.000951746	0	0.00380699	0.000571048	0.0011421	0.000666223	0.00199867	0.000190349	0.000190349	0.000761397	0.000856572	0.000380699	9.51746e-05	0
k__Bacteria | p__Firmicutes | c__Negativicutes | o__Veillonellales | f__Veillonellaceae | g__Megasphaera | s__	0	0.000285524	0	0	0	0	0	9.51746e-05	0	9.51746e-05	0	0	0.000190349	0	0.000475873	9.51746e-05	0.000380699	0	0	9.51746e-05	0	0	0	0	0	0	0	0	0	0	0	0	0	9.51746e-05	0	0	0	0	0	0	0.00276006	0.0190349	0	0.000666223	0.000475873	9.51746e-05	0.000190349	0.000761397
k__Bacteria | p__Firmicutes | c__Clostridia | o__Clostridiales | f__Peptostreptococcaceae | g__Clostridioides | s__Clostridioides difficile	0	0.00218902	0.000285524	0	0	0	0	0.00314076	0.000190349	0.00380699	0	0.000190349	0	0	9.51746e-05	0	0.000285524	0	9.51746e-05	0	9.51746e-05	0.00133245	0	0	0	0.000571048	0.000951746	0.00152279	0.00161797	0.000475873	0	0	0	0.00342629	0.000190349	0	0.000190349	0	0	9.51746e-05	0.00133245	0	0.000761397	0.000666223	0.00104692	0	0	0.000951746
k__Bacteria | p__Proteobacteria | c__Alphaproteobacteria | o__Sphingomonadales | f__Sphingomonadaceae | g__Sphingomonas | s__	0.00218902	0.000380699	0.000380699	0	0.000856572	0.00142762	0.000380699	0.000190349	0.000285524	0	0.00171314	0.000380699	0	0.000666223	0	0	0.000856572	9.51746e-05	0.000285524	0.000380699	0.000666223	0.000190349	0.000285524	0.000666223	0.00276006	0.000285524	0.000856572	0.000571048	0.000856572	0.00209384	0	0.000571048	0.000190349	0	0.00133245	0.00266489	0	0	0	0	0	0	0	0	0	0	0	0
k__Bacteria | p__Proteobacteria | c__Gammaproteobacteria | o__Aeromonadales | f__Aeromonadaceae | g__Aeromonas | s__Aeromonas rivipollensis	0.000285524	0.000285524	0	0	0.000475873	0.000380699	0	0.000285524	0	9.51746e-05	0.000571048	0.000190349	0.000571048	0.000666223	9.51746e-05	0	0	0.000285524	0.000190349	0	0.000190349	0	9.51746e-05	0.000571048	0.000380699	0.000666223	0.000856572	0.00123727	0	0.000571048	0	0.000475873	0	0.000285524	0.000285524	9.51746e-05	0.00180832	0.00152279	0.00218902	0.000761397	0.00237937	0.000475873	0.000951746	0.00237937	0.00123727	0	0.000380699	0.000190349
k__Bacteria | p__Proteobacteria | c__Gammaproteobacteria | o__Enterobacterales | f__Enterobacteriaceae | g__Klebsiella | s__	0	0.000190349	0	0	0.0063767	0	0	0.00295041	0	0.000571048	0	0	0.000190349	0	0.00276006	0.000571048	0.00656705	0	0	0	0	0.000761397	0.000285524	0.000285524	0	0	0	0	0.00180832	0	0	0	0	0.000666223	0	0	0	0	0	0	0	0	0	0	0	0	0	0
k__Bacteria | p__Firmicutes | c__Negativicutes | o__Veillonellales | f__Veillonellaceae | g__Dialister | s__Dialister massiliensis	9.51746e-05	0.000380699	0	0	0	0	0	0.00104692	0	0.00142762	0	0	9.51746e-05	0	0	9.51746e-05	0	9.51746e-05	0.000190349	0.000190349	0	0.000380699	9.51746e-05	0	0	0	0.000190349	9.51746e-05	0.000571048	0	0	0	0	0.000571048	0.000190349	0	0	0.000190349	0	9.51746e-05	0.00314076	0.0105644	0.000761397	0.000951746	0.00123727	0.000380699	0	0.000856572
k__Bacteria | p__Proteobacteria | c__Alphaproteobacteria | o__Rhizobiales | f__Bradyrhizobiaceae | g__Bradyrhizobium | s__	0.00171314	0	0.000951746	9.51746e-05	0.00161797	0.000380699	0	0.000666223	0	0	0.000571048	0	0	0	9.51746e-05	0	9.51746e-05	9.51746e-05	0	0	0	0.000190349	0.000475873	0.000666223	0.00409251	0.000285524	0.0011421	0.000380699	0.000951746	0.00304559	0	0.0011421	0	0	0.00104692	0.00228419	0	0	0	0.000190349	0.000190349	0	0	0	0	0.00123727	0	0
k__Bacteria | p__Firmicutes | c__Bacilli | o__Lactobacillales | f__Lactobacillaceae | g__Lactobacillus | s__Lactobacillus helveticus	0	0.00247454	9.51746e-05	0	0	0	0	0.00590083	0.000190349	0.00770915	0	0	0	0	0	0	0	0	0	0	0	0.000761397	0	0	0	0.000190349	0	0.000571048	0.00152279	0	0	0	0	0.00237937	0.000190349	0	0	0	0	0	0	0	0	0	0	0.000951746	0	0
k__Bacteria | p__Proteobacteria | c__Alphaproteobacteria | o__ | f__ | g__ | s__	0.00228419	9.51746e-05	0	0.000190349	0.000761397	0.000856572	0.000190349	0.000285524	0	0	0.00180832	0.000571048	0.00104692	0.000285524	0.000190349	0	0.000285524	0.000761397	0.000190349	0	0	0	0.0011421	0.00314076	0.0011421	9.51746e-05	0.000475873	0	0.000761397	0.00133245	0.000285524	0.0011421	0.000285524	0	0.00123727	0.00123727	0	0	0	0	0	0	0	0	0	0.000380699	0	9.51746e-05
k__Bacteria | p__Firmicutes | c__Bacilli | o__Lactobacillales | f__Streptococcaceae | g__Streptococcus | s__Streptococcus sp. 'group B'	0	0	9.51746e-05	0	0.000190349	0	9.51746e-05	0	0	0	0	0	0	0.000951746	9.51746e-05	0.000190349	0.000571048	0	0	0	0	0	0	0	0	0.00142762	0.00180832	0.000951746	0	0.000475873	0	0.000190349	0	9.51746e-05	0.00171314	0	0.00133245	0.00104692	0	0.000856572	0	0.000190349	0	9.51746e-05	9.51746e-05	0.00847054	0.000285524	0.000285524
k__Bacteria | p__Proteobacteria | c__Gammaproteobacteria | o__Enterobacterales | f__Enterobacteriaceae | g__Klebsiella | s__Klebsiella variicola	0	0.000380699	9.51746e-05	0	0.00409251	0.000190349	9.51746e-05	0.00161797	0	0.000761397	9.51746e-05	0	0.000190349	9.51746e-05	0.00142762	0.000285524	0.00504426	0	0	9.51746e-05	0	0.00123727	9.51746e-05	0	9.51746e-05	0.000285524	0.000190349	0.00104692	0.000951746	0.000190349	0	0.000285524	0	0.000856572	0.000285524	0.000285524	9.51746e-05	0	0	0	0	9.51746e-05	9.51746e-05	0	0	0.000571048	0	9.51746e-05
k__Bacteria | p__Fusobacteria | c__Fusobacteriia | o__Fusobacteriales | f__Leptotrichiaceae | g__Leptotrichia | s__Leptotrichia sp. oral taxon 498	0	0	0	0.000190349	0	0	0	0	0	0	0	0	0	0	0	0	0	0	0	0	0	0	0	0	0	0	0	0	0	0	0	0	0	0	0	0	0	0.00314076	0	0.00352146	0.000951746	0.00123727	0.00285524	0.00152279	0.00295041	0	0.000475873	0.00428286
k__Bacteria | p__Proteobacteria | c__Gammaproteobacteria | o__Vibrionales | f__Vibrionaceae | g__Photobacterium | s__	0.000285524	0	0.000190349	0.000571048	0.0011421	0.000380699	0	0.000285524	0	0	0.000571048	0.000380699	0.00142762	0.000571048	0.000285524	9.51746e-05	0.000475873	0.000475873	0	0.000380699	0.000856572	9.51746e-05	0.000856572	0.00123727	0.00171314	0.000856572	0.000475873	0.000571048	0.000571048	0.0011421	0	0.000761397	9.51746e-05	0	0.000761397	0.00104692	0	0	0	0.000190349	0	0.000190349	0.000285524	0.000285524	9.51746e-05	0.00104692	0.000190349	0
k__Bacteria | p__Proteobacteria | c__Gammaproteobacteria | o__Pseudomonadales | f__Moraxellaceae | g__Moraxella | s__Moraxella catarrhalis	0	0	0	0	0	0.000190349	0	0	0	0	0	0.000285524	0	0.0063767	0	0	0	0	0	0.000285524	0	0	0	0	0	0.00276006	0.00180832	0.00180832	0	0.000571048	0	0	0	0	0.00180832	0	0	0	0	0	0	0	0	0.00142762	0.00285524	0	0.000380699	0
k__Bacteria | p__Firmicutes | c__Negativicutes | o__Selenomonadales | f__Selenomonadaceae | g__Selenomonas | s__Selenomonas sp. oral taxon 478	0	0	0	0	0	0	0	0	0	0	0	0	0	0	0	0	0	0	0	0	0	0	0	0	0	0.000190349	0	0	0	0.000190349	0	0	0	0	0	0	9.51746e-05	0.000951746	0.000475873	0.000761397	0.00104692	0.0075188	0.00180832	0.00218902	0.00123727	0	0.000285524	0.00361664
k__Bacteria | p__Bacteroidetes | c__Bacteroidia | o__Bacteroidales | f__Prevotellaceae | g__Prevotella | s__Prevotella fusca	0	0.00228419	0	0	0	0	0	0.00256972	0	0.00437803	0	0	0	0.000475873	0	0	0	0	0	9.51746e-05	0	9.51746e-05	0	0	9.51746e-05	0.000666223	0.000571048	0.00104692	0.000666223	0	0	0	0	0.000856572	0.00104692	0	9.51746e-05	0	0.000475873	0.000190349	9.51746e-05	0.000285524	0.000475873	0.00104692	9.51746e-05	0.000190349	0	0.00247454
k__Bacteria | p__Proteobacteria | c__Alphaproteobacteria | o__Rhizobiales | f__Methylobacteriaceae | g__Methylobacterium | s__	0.00152279	9.51746e-05	0.000475873	9.51746e-05	0.00104692	0.000571048	0.000285524	0	0	0	0.00152279	0.000761397	0.000951746	0.000475873	0.000190349	0	0.000951746	0.0011421	0	0	0	0	0.000190349	0.00152279	0.00142762	0.000475873	0.000761397	0.000666223	0.000475873	0.00161797	0	0.00152279	0	0	0.00104692	0.000475873	0	0	0	0	0	0	0	0	0	0	0	0
k__Bacteria | p__Firmicutes | c__Bacilli | o__Lactobacillales | f__Streptococcaceae | g__Streptococcus | s__Streptococcus agalactiae	0	0	9.51746e-05	0	0.000190349	0	0.000190349	0	0	0.000190349	0	0	0	0.000951746	0.000380699	9.51746e-05	0.000951746	0	0	0	9.51746e-05	0	0.000380699	0	0	0.00190349	0.0011421	0.000856572	0	0.000380699	0	0	0	0	0.0011421	0	0.00104692	0.000285524	0	0.000571048	9.51746e-05	0.000571048	0.000285524	0	0	0.00742362	0.000951746	0
k__Bacteria | p__Proteobacteria | c__Alphaproteobacteria | o__Sphingomonadales | f__Sphingomonadaceae | g__Sphingobium | s__Sphingobium sp. YG1	0.00123727	0.000285524	0.000856572	9.51746e-05	0.000951746	0.00123727	9.51746e-05	0.000285524	0	9.51746e-05	0.00304559	0.000571048	0.000285524	0.000761397	0.000190349	0	0.000475873	9.51746e-05	0	0.000380699	0.000380699	0.000761397	0	0.000380699	0.00171314	0.000285524	0.000190349	0.000190349	0.000666223	0.000475873	0	0.000761397	0.000285524	0	0.000856572	0.00161797	0	0	0	0	0	0	0	0	0	0.000571048	0	0
k__Bacteria | p__Proteobacteria | c__Gammaproteobacteria | o__Pseudomonadales | f__Pseudomonadaceae | g__Pseudomonas | s__Pseudomonas sp. S09G 359	0.0011421	0	0	0.000856572	0.000380699	0.00123727	0.000666223	0.000285524	0	9.51746e-05	0.00199867	0.000666223	0.000571048	0.000761397	0.000190349	0	0.000475873	0.000190349	0.000380699	9.51746e-05	0	0	0.000761397	0.0011421	0.00161797	0.000571048	0.000666223	0.000190349	0.000475873	0.00104692	0	0.000951746	0.000190349	9.51746e-05	0.000761397	0.00133245	0	0	0	0	0	0	0	0	0	0.000285524	0	0
k__Bacteria | p__Firmicutes | c__Clostridia | o__Clostridiales | f__Lachnospiraceae | g__Lachnoclostridium | s__	0.000380699	0.00285524	0	0	0	0	0	0.00466356	0	0.00532978	9.51746e-05	9.51746e-05	0	0	0	0	0	0	0	0	0	0	0	0	0	0	0	0.000666223	0.00123727	0	0	0.000190349	0	0.000285524	0	0	0	0	0	0	0.000190349	0.000190349	0.000666223	0.000190349	9.51746e-05	0	0.000380699	0.00247454
k__Bacteria | p__Firmicutes | c__Bacilli | o__Lactobacillales | f__Carnobacteriaceae | g__Jeotgalibaca | s__Jeotgalibaca sp. PTS2502	0	0	0	0	0.000285524	0	9.51746e-05	0	0	9.51746e-05	9.51746e-05	0	0	0.00199867	9.51746e-05	0.000190349	0.000380699	0	0	9.51746e-05	0	0	0.000190349	0	0	0.00352146	0.00209384	0.00285524	0	0.00161797	0	0	0	0.000190349	0.00161797	0	0.000380699	0.000285524	0	0.000190349	0	0.000190349	0.000475873	9.51746e-05	0.000190349	0.00218902	0.000190349	0
k__Bacteria | p__Cyanobacteria | c__ | o__Synechococcales | f__Synechococcaceae | g__Synechococcus | s__Synechococcus sp. PCC 7336	0	0	0	0	0	0	0	0	0	0	0	0	0	0	0	0	0	0	0	0	0	0	0	0	0	0	0	0	0	0	0	0	0	0	0	0	0	0	0	0	0	0	0	0	0	0.0195108	0	0
k__Bacteria | p__Firmicutes | c__Bacilli | o__Lactobacillales | f__Streptococcaceae | g__Streptococcus | s__Streptococcus thermophilus	0	0	9.51746e-05	0	0	0	0	0	0	9.51746e-05	0	9.51746e-05	0.000285524	0.000285524	9.51746e-05	0.000285524	0.000190349	0	0	0.000190349	0	0.000285524	0.000285524	0	0	0.00228419	0.00123727	0.000666223	0	0.000666223	0	0	0.000190349	0.000285524	0.000856572	0	0.000380699	0	0	0	0	9.51746e-05	0	0.000190349	0	0.0101837	0.000285524	0
k__Bacteria | p__Bacteroidetes | c__Bacteroidia | o__Bacteroidales | f__Bacteroidaceae | g__Bacteroides | s__Bacteroides ovatus	0	0.000761397	9.51746e-05	0	0	0	0	0.000666223	0	0.00190349	0	0	0	9.51746e-05	0.000285524	0	0.000190349	0	0	0	0	0.00152279	0.000190349	0	9.51746e-05	0.000190349	0	0.00218902	0.00190349	0	0	0.000190349	0	0.0056153	9.51746e-05	0	9.51746e-05	0	0	0	9.51746e-05	0.000761397	0.00123727	0.000475873	0.000190349	0	9.51746e-05	0.000285524
k__Bacteria | p__Proteobacteria | c__Gammaproteobacteria | o__Enterobacterales | f__Enterobacteriaceae | g__Klebsiella | s__Klebsiella quasipneumoniae	0	0	0	0	0.00647188	0	0	0.00180832	0	0	0	0	9.51746e-05	0	0.00247454	0.000190349	0.0075188	0	0	0	0	0	0.000190349	0	0	0	0	0	0.000380699	0	0	0	0	0	0	0	0	0	0	0	0	0	0	0	0	0	0	0
k__Bacteria | p__Proteobacteria | c__Alphaproteobacteria | o__Rhizobiales | f__Phyllobacteriaceae | g__Mesorhizobium | s__Mesorhizobium oceanicum	0.00314076	0	0.000190349	0.000856572	0.000951746	0.00104692	9.51746e-05	0.000190349	0	0	0.00171314	0.000380699	0	0.000475873	0	9.51746e-05	0.000285524	0.000285524	9.51746e-05	9.51746e-05	0.000380699	0.000190349	0.000285524	0.000285524	0.00180832	0.000285524	0.000666223	0.000190349	0.000475873	0.000856572	0	0.00123727	0.000190349	0	0.000666223	0.00142762	0	0	0	0	0	0	0	0	0	0.000190349	0	0
k__Bacteria | p__Firmicutes | c__Clostridia | o__Clostridiales | f__Peptostreptococcaceae | g__Acetoanaerobium | s__Acetoanaerobium sticklandii	0	0.00171314	0	0	0	0	0	0.00295041	0	0.00323594	0	0	9.51746e-05	0.000856572	0	9.51746e-05	0.000285524	0	0	9.51746e-05	0	0.000571048	0.000190349	0	9.51746e-05	0.000285524	0.000285524	0.000380699	0.0011421	0.000380699	0	0.000190349	0	0.00180832	0.000190349	0	0	0	0.000190349	0.000190349	0.0011421	0	0	9.51746e-05	9.51746e-05	0	0.00161797	0.000761397
k__Bacteria | p__Proteobacteria | c__Betaproteobacteria | o__Neisseriales | f__Neisseriaceae | g__Neisseria | s__Neisseria lactamica	0	0	0	9.51746e-05	0	0	0	0	0	0	0	0	0	0.000380699	0.000190349	0	0	0	0	0.000190349	0	0	9.51746e-05	0	0	0.000761397	0.000951746	0.000475873	0	9.51746e-05	0	0	0	0	0.000475873	0	0.000666223	0.000951746	0	0.00228419	0.000571048	0.00285524	0.00123727	0.00371181	0.000190349	0.000190349	0.00247454	9.51746e-05
k__Bacteria | p__Proteobacteria | c__Gammaproteobacteria | o__Pseudomonadales | f__Pseudomonadaceae | g__Pseudomonas | s__Pseudomonas balearica	0.000666223	0	0.000666223	0.000285524	9.51746e-05	0.0011421	9.51746e-05	0.000190349	9.51746e-05	0	0.00209384	0.000380699	0.000380699	0.000666223	0.000190349	0	0.000285524	0.000285524	9.51746e-05	0.000190349	9.51746e-05	0.000380699	0.000380699	0.00209384	0.000190349	0.000856572	0.000666223	0.000475873	0.00133245	0.000190349	0	0.000951746	0	0.000190349	0.000856572	0.00180832	0	0	0	0	0	0	0	0	0	0.000190349	0	0
k__Bacteria | p__Proteobacteria | c__Gammaproteobacteria | o__Pseudomonadales | f__ | g__ | s__	0.000856572	0.000285524	0.000666223	0.000190349	0.000666223	0.00104692	0.000190349	9.51746e-05	0	0	0.00152279	0.000285524	0.000475873	0.0011421	9.51746e-05	0	0.000190349	0.000571048	0.000190349	0	0.000190349	0.000285524	0.000571048	0.00180832	0.00152279	0	9.51746e-05	0	0.000380699	0.00152279	0	0.000951746	0.000285524	0	0.000190349	0.000666223	0	0.000190349	0	0.000285524	0	0	0	0	0	0.000761397	9.51746e-05	0
k__Bacteria | p__Actinobacteria | c__Actinobacteria | o__Corynebacteriales | f__Nocardiaceae | g__Rhodococcus | s__	0.00218902	9.51746e-05	0.000571048	0	0.000571048	0.00133245	0	0.000475873	0	0	0.00295041	0.000380699	0	0.000856572	0	9.51746e-05	0.000285524	0	0.000190349	0	0.000666223	0.000380699	0	0	0.000856572	0.000190349	0.000190349	0.000380699	0.000285524	0.000475873	0	0.00133245	0.000190349	0	0.00123727	0.00152279	0	0	0	0	0	0	0	0	0	0	0	0
k__Bacteria | p__Firmicutes | c__Bacilli | o__Lactobacillales | f__Lactobacillaceae | g__Lactobacillus | s__Lactobacillus delbrueckii	0	0.00295041	0	0	0	0	0	0.00437803	0	0.0056153	0	0	0	9.51746e-05	0	0	0	0	0	0	0	0.000761397	0	0	0	0.000380699	0	0.000475873	0.0011421	0	0	0.000190349	0	0.00152279	0	0	0	0	0	0	0	0	0	0	0	0.000190349	0	0
k__Bacteria | p__Proteobacteria | c__Betaproteobacteria | o__Burkholderiales | f__Alcaligenaceae | g__ | s__	0.0011421	0	0.000285524	0	0.00133245	0.00133245	0	0.000380699	0	0	0.00133245	0.000475873	0.000951746	0.000571048	0.000475873	0	0.000666223	0.000571048	0	0	0	0.000285524	0.000475873	0.000475873	0.00104692	0.000380699	0.000571048	0	0.000761397	0.000571048	0	0.000380699	0	0.000285524	0.000475873	0.0011421	0	0	0	0	0	0.000285524	9.51746e-05	0	9.51746e-05	0.000380699	9.51746e-05	0.000285524
k__Bacteria | p__Proteobacteria | c__Gammaproteobacteria | o__Pseudomonadales | f__Moraxellaceae | g__Moraxella | s__	0	0	0	0	0	0	0	0	0.000285524	0	0	0	0	0.00523461	0	0	0	0	0	0	0	0	0	0	0	0.00342629	0.00209384	0.00152279	0	0.000666223	0	0	0	0	0.000761397	0	0	0	0	0	0.000285524	0	0	0.000761397	0.00180832	0	0.000475873	0
k__Bacteria | p__Tenericutes | c__Mollicutes | o__Mycoplasmatales | f__Mycoplasmataceae | g__Mycoplasma | s__	0	0	9.51746e-05	0	0.000190349	0	0	0	0	0	0	0	0	0	9.51746e-05	0	0	0	0	0.000190349	0	0	0.000190349	0	0.00142762	0	0	9.51746e-05	0.00123727	0.000190349	0.0011421	0.00180832	0.00295041	0.000761397	0.00171314	0.00142762	0	0	0.000190349	0	0.000475873	0.00123727	0.000190349	0	0	0.00152279	0	0
k__Bacteria | p__Firmicutes | c__Tissierellia | o__Tissierellales | f__Peptoniphilaceae | g__Parvimonas | s__Parvimonas micra	0	0.000571048	0	9.51746e-05	0	0	9.51746e-05	0.000761397	0.000190349	0.0011421	0	0	0	0.000951746	9.51746e-05	0	0	0	0	0	0	9.51746e-05	0	0	0	0.00171314	0.00104692	0.00171314	0.00152279	0.000285524	0	0	0	0.00380699	0.000951746	0	0	0	0	0	9.51746e-05	0.0011421	0	0.000285524	0.000285524	0	0	9.51746e-05
k__Bacteria | p__Proteobacteria | c__Alphaproteobacteria | o__Rhizobiales | f__Bartonellaceae | g__Bartonella | s__	0.0011421	9.51746e-05	0.000951746	0	0.00142762	0.000666223	9.51746e-05	0.000285524	9.51746e-05	0	0.000951746	0.000951746	0.000190349	0.000666223	9.51746e-05	9.51746e-05	0.000380699	0.000285524	9.51746e-05	9.51746e-05	0.000285524	0.000190349	0.000190349	0.000571048	0.00161797	0.000190349	0.00104692	0.000190349	0.000380699	0.00104692	0.000190349	0.000475873	0.000856572	0	0.000475873	0.000190349	0	0	0	0	0	0	0	0	0	0.000380699	0	0
k__Bacteria | p__Proteobacteria | c__Gammaproteobacteria | o__Pseudomonadales | f__Moraxellaceae | g__Moraxella | s__Moraxella bovoculi	0	0	0	0	0	0	0	0	0	0	0	0	0	0.00418768	0	0	0	0	0	0	0	0	0	0	0	0.00237937	0.00218902	0.00161797	0	0.00104692	0	0	0	0	0.00171314	0	0	0	0	0	0	0	0	0.00161797	0.00171314	0	0.000190349	0
k__Bacteria | p__Firmicutes | c__Negativicutes | o__Veillonellales | f__Veillonellaceae | g__Megasphaera | s__Megasphaera hexanoica	0	0	0	0	0	0	0	0	0	0	0	0	0	0	0	0	0	0	0	0	0	0	0	0	0	0	0	0	0	0	0	0	0	0	0	0	0	0	0	0	0.00342629	0.0118017	0	0.000571048	0	9.51746e-05	0	0.000666223
k__Bacteria | p__Proteobacteria | c__Gammaproteobacteria | o__Enterobacterales | f__Yersiniaceae | g__Yersinia | s__Yersinia frederiksenii	0.000475873	0.000285524	0.000285524	0.000380699	0.000475873	9.51746e-05	9.51746e-05	0.000666223	0	0.000666223	0.000190349	0	0.000190349	0.000190349	0.000380699	0	0.00142762	0	0	9.51746e-05	0.000285524	0.00142762	0.000190349	0.000856572	0.000761397	0.000475873	0.000571048	0.000761397	0.000856572	0.0011421	0	0.000285524	0.000285524	0.00104692	0.000190349	0.000666223	9.51746e-05	9.51746e-05	0.000190349	0.000285524	0	0	0	0	0	9.51746e-05	0	0
k__Bacteria | p__Firmicutes | c__Clostridia | o__Clostridiales | f__Peptostreptococcaceae | g__Paeniclostridium | s__Paeniclostridium sordellii	0	0.00171314	0	0	0	0	0	0.00342629	0	0.00304559	0	0	0	9.51746e-05	0.000285524	0	0.000380699	0	0	9.51746e-05	0	0.00209384	0	0	0	9.51746e-05	0.000190349	0.000475873	0.0011421	9.51746e-05	0	0.000380699	9.51746e-05	0.00276006	0	0	0	0	0	0	0	0	0	0	0	0	0	0
k__Bacteria | p__Firmicutes | c__Bacilli | o__Lactobacillales | f__Streptococcaceae | g__Streptococcus | s__Streptococcus cristatus	0	0	9.51746e-05	0	0	0	9.51746e-05	0	0.000380699	0	0	0.000380699	9.51746e-05	0.000951746	0	0.000475873	0	9.51746e-05	0	0.000190349	0.000285524	9.51746e-05	0	0	0	0.00152279	0.0011421	0.000666223	0	0.000285524	0	9.51746e-05	0	0	0.000285524	0	0.00123727	0.00209384	0	0.00180832	0.000951746	0.000285524	0.000951746	0	0	0.000666223	0.000475873	9.51746e-05
k__Bacteria | p__Proteobacteria | c__Gammaproteobacteria | o__Enterobacterales | f__Enterobacteriaceae | g__ | s__Plautia stali symbiont	0	0.00152279	0	0	0.00123727	0	0	0.00228419	0	0.0011421	0	0	0	0	0.000571048	0	0.000856572	0	0	0	0	0.00456838	0	0	0	0	0	0.000380699	0.0011421	0.000285524	0	0	0	0.00133245	0	0	0	0	0	0	0	0	0	0	0	0	0	0
k__Bacteria | p__Bacteroidetes | c__Flavobacteriia | o__Flavobacteriales | f__Flavobacteriaceae | g__Capnocytophaga | s__Capnocytophaga sputigena	0.000190349	0	0	0	0	0	0	0	0	0	0	0	0	9.51746e-05	0	0	0	0	0	0	0	0	0	0	0	9.51746e-05	0	0	0	0	0	0	0	0	0	0	9.51746e-05	0.000285524	0	0.000475873	0.00504426	0.00266489	0.000190349	0.000190349	0.000761397	0	0.00409251	0.00104692
k__Bacteria | p__Proteobacteria | c__Betaproteobacteria | o__Burkholderiales | f__Alcaligenaceae | g__Achromobacter | s__	0.00142762	0	0.000190349	0	0.000475873	0.000951746	0	0	0	0	0.00171314	0.000856572	0.000190349	0.000475873	0.000285524	0	0.00123727	9.51746e-05	0.000190349	0	0	0	0	0.000380699	0.000856572	0.000475873	0.000571048	0.000380699	0.000190349	0.00104692	0	0.000475873	0	9.51746e-05	0.000380699	0.0011421	0	0	0	9.51746e-05	0	0	0	0	0	0.000190349	9.51746e-05	0
k__Bacteria | p__Proteobacteria | c__Gammaproteobacteria | o__Pseudomonadales | f__Pseudomonadaceae | g__Pseudomonas | s__Pseudomonas synxantha	0.00104692	9.51746e-05	0.000475873	0.000571048	9.51746e-05	0.000666223	9.51746e-05	9.51746e-05	0	9.51746e-05	0.00123727	0	0.000666223	0.000190349	0.000571048	0.000190349	0.000285524	0.000475873	0	0.000571048	0	0	0.000380699	0.000761397	0.000666223	9.51746e-05	9.51746e-05	0	0.000380699	0.000571048	0	0.0011421	0.000285524	0.000190349	0.000190349	0.00142762	0	9.51746e-05	0	0.000285524	0.000190349	0	0	0	0	9.51746e-05	0	0
k__Bacteria | p__Bacteroidetes | c__Bacteroidia | o__Bacteroidales | f__Porphyromonadaceae | g__Porphyromonas | s__Porphyromonas asaccharolytica	0	0	0	0	0	0	0	0	0	0	0	0	0.000285524	0.000571048	0	9.51746e-05	0	0	0	0.000380699	0.000285524	0	0.000190349	0	0	0.00104692	0.00123727	0.000475873	0	9.51746e-05	0	0	0	0	0.000380699	0	9.51746e-05	0.000190349	0.000190349	9.51746e-05	0.00161797	0.00428286	9.51746e-05	0.000761397	0.000761397	0	0.000571048	0.000190349
k__Bacteria | p__Firmicutes | c__Bacilli | o__Lactobacillales | f__Streptococcaceae | g__Streptococcus | s__Streptococcus dysgalactiae	0	0	9.51746e-05	0	0.000285524	0	9.51746e-05	0	0	0	0	0	0	0.000666223	0.000285524	9.51746e-05	0.000285524	0	0	0	0	9.51746e-05	0	0	9.51746e-05	0.00180832	0.000571048	0.000761397	9.51746e-05	0.000285524	0	0	0	0.000190349	0.00123727	0	0.00133245	0.000666223	0	9.51746e-05	0	0.000190349	9.51746e-05	0	0	0.00418768	0.000190349	0.000190349
k__Bacteria | p__Firmicutes | c__Bacilli | o__Lactobacillales | f__Carnobacteriaceae | g__Jeotgalibaca | s__	0	0	9.51746e-05	0	0	0	0	9.51746e-05	0	9.51746e-05	0	0	0.000190349	0.00295041	9.51746e-05	0	0.000380699	0	0	9.51746e-05	0	9.51746e-05	0.000190349	0	0	0.00228419	0.00171314	0.00256972	9.51746e-05	0.000285524	0	0	0	0	0.000951746	0	9.51746e-05	0	0	0	0	0	0	0	0	0.00142762	0	0
k__Bacteria | p__Proteobacteria | c__Epsilonproteobacteria | o__Campylobacterales | f__Helicobacteraceae | g__Helicobacter | s__Helicobacter acinonychis	0	0.000285524	0.000761397	0.000951746	0	0.000380699	0.0011421	0	0.000761397	0	0	0.000285524	0.000380699	0	0.000761397	0.000951746	0	0.000761397	0.000571048	0.000475873	0.00123727	0	0.000666223	0	0	0	0	0	0	0	0.00123727	0.000190349	0.00171314	0	0	0	0	0	0	0	0	0	0	0	0	0	0	0
k__Bacteria | p__Proteobacteria | c__Gammaproteobacteria | o__Enterobacterales | f__Yersiniaceae | g__Yersinia | s__Yersinia pestis	0	0.000856572	0.000190349	0	0.000856572	0.000380699	0	0.000951746	0	0.00104692	0.000380699	0	0.000380699	9.51746e-05	0.000190349	0.000190349	0.000951746	0.000190349	9.51746e-05	9.51746e-05	0	0.00161797	0.000475873	0.0011421	0.000190349	0.000190349	0.000380699	0.000285524	0.000666223	0	0	0	9.51746e-05	0.000761397	0.000285524	0.000380699	0	0.000190349	0	0	0	0	0	0	0	0	0	0
k__Bacteria | p__Proteobacteria | c__Gammaproteobacteria | o__Pseudomonadales | f__Pseudomonadaceae | g__Pseudomonas | s__Pseudomonas brassicacearum	9.51746e-05	0	9.51746e-05	0.000475873	0.000285524	0.000856572	9.51746e-05	0.000285524	0	0	0.00123727	0.0011421	0.000475873	0.000761397	9.51746e-05	0	0.000190349	0.000666223	0	9.51746e-05	0.000380699	0.000190349	0.000475873	0.00104692	0.000951746	0	0.000285524	9.51746e-05	0.000285524	0.000761397	0	0.000761397	0	0	0.000380699	0.000856572	0	0	0	0	0	0	0	0	0	0.000190349	0	0
k__Bacteria | p__Proteobacteria | c__Gammaproteobacteria | o__Pseudomonadales | f__Pseudomonadaceae | g__Pseudomonas | s__Pseudomonas salegens	0.000190349	0	9.51746e-05	0	0.000285524	0.000856572	0.000190349	9.51746e-05	0	0	0.000951746	0.000190349	0.000666223	0.000380699	0	0	0.000190349	0.000951746	0	0	0.000285524	0	0.000571048	0.00142762	0.0011421	0.000571048	0.000380699	0.000571048	0.000475873	0.000666223	0	0.000190349	0	0.000190349	0.000856572	0.000951746	0	0	0	0	0	0.000190349	0	0	0	0	0	0
k__Bacteria | p__Proteobacteria | c__Alphaproteobacteria | o__Sphingomonadales | f__ | g__ | s__	0.00152279	0.000475873	9.51746e-05	0.000285524	0.000285524	0.000285524	0.000285524	0	0	9.51746e-05	0.000285524	9.51746e-05	0.000380699	0.000380699	9.51746e-05	0	0.000285524	0.000285524	0	0	0	0.00104692	0.000190349	0.00161797	0.000856572	0.000190349	0.000285524	0	0.000380699	0.000666223	0	0.000856572	0.000190349	9.51746e-05	0.000380699	0.000761397	0	0	9.51746e-05	0	0	9.51746e-05	0	0	0	0.000475873	0	0.000190349
k__Bacteria | p__Proteobacteria | c__Epsilonproteobacteria | o__Campylobacterales | f__Campylobacteraceae | g__Campylobacter | s__Campylobacter hyointestinalis	0	0	0	0	0	0	0	0	0	0	0	0	0	0	0	0	0	0	0	0	0	0	0	0	0	0	0	0	9.51746e-05	9.51746e-05	0	0	0	0	0	0	0	0.000190349	9.51746e-05	0.00152279	0.000285524	0.000380699	0.00152279	0.000285524	0	0	0.00609118	0.00285524
k__Bacteria | p__Proteobacteria | c__Gammaproteobacteria | o__Cardiobacteriales | f__Cardiobacteriaceae | g__Dichelobacter | s__Dichelobacter nodosus	0.00123727	0.000190349	0.000190349	0	0.000285524	0.000856572	0.000285524	0.000285524	0	9.51746e-05	0.00104692	9.51746e-05	0.000475873	0.000285524	0	0	0.000380699	0.000571048	0	0	0.000190349	0	9.51746e-05	0.000856572	0.000475873	0.000190349	0.000285524	0.000285524	0.000475873	0.000571048	0	0.000475873	0	0.000285524	0.000666223	0.00104692	0	0	0	0	9.51746e-05	0.000285524	9.51746e-05	0	0	0.000571048	0.000190349	0
k__Bacteria | p__Bacteroidetes | c__Flavobacteriia | o__Flavobacteriales | f__Flavobacteriaceae | g__Capnocytophaga | s__	0	0	0	0	0	0	0	9.51746e-05	0	0	0	0	0	0	0	0	0	0	0	0	0.000285524	0	0	0	0	0	0	0	0	0	0	0	0	0	0	0	0.000190349	0.000190349	9.51746e-05	0.000856572	0.000951746	0.000475873	0.000761397	0.00161797	0.0011421	0	0.00323594	0.00342629
k__Bacteria | p__Bacteroidetes | c__Bacteroidia | o__Bacteroidales | f__Tannerellaceae | g__Tannerella | s__	0	0	0.000190349	0	0	9.51746e-05	0	0	0	0	0	0	0	0.00152279	0	9.51746e-05	0	0	0	9.51746e-05	0	0	0	0	0	0.000951746	0.000761397	0.000666223	0	0.000190349	0	0	0	0	0.000571048	0	0.000190349	0.000475873	0	0.00133245	0	0.000380699	0.000475873	0.00190349	0.00104692	0	0.00190349	0.000285524
k__Bacteria | p__Firmicutes | c__Bacilli | o__Lactobacillales | f__Streptococcaceae | g__Streptococcus | s__Streptococcus gordonii	0	0	0	0	0	0	0	0	0	0	0	0	0	0	0	0	9.51746e-05	0	0	0	0	0	0	0	0	0.000190349	0.000190349	0.000190349	0	0	0	0	0	0	0	0	0.00199867	0	0	0.000190349	0	0.000190349	0	0.000380699	0.000856572	0.0078995	0.000380699	0.000475873
k__Bacteria | p__Firmicutes | c__Bacilli | o__Lactobacillales | f__Streptococcaceae | g__Streptococcus | s__Streptococcus salivarius	0	0	0	0	0.000190349	0	9.51746e-05	0	0	0	0	0	0	0.000190349	0	0	0	0	0	0	0	0.000380699	0	0	0	0.00123727	0.000380699	0.000761397	0	0.000475873	9.51746e-05	0	0	0	0.000761397	0	0.000475873	0.000190349	0	0.000285524	9.51746e-05	0.000571048	9.51746e-05	0	0	0.00656705	0	9.51746e-05
k__Bacteria | p__Proteobacteria | c__Epsilonproteobacteria | o__Campylobacterales | f__Helicobacteraceae | g__Helicobacter | s__Helicobacter sp. MIT 01-6242	0	0.000666223	0.000761397	0.000571048	9.51746e-05	0.000190349	0.000571048	0	0.00218902	0	0	0.00123727	0.000190349	0	0.000761397	0.000856572	0.000380699	0.000190349	0.0011421	0.000475873	0.000475873	0	0.000380699	0	0	0	0	9.51746e-05	0	0	0.000951746	0	0.000475873	0	0	0	0	0	0	0	0	0	0	0	0	0	0	0
k__Bacteria | p__Proteobacteria | c__Gammaproteobacteria | o__Pseudomonadales | f__Pseudomonadaceae | g__Pseudomonas | s__Pseudomonas sp. B10	0.000285524	0	0.000190349	0	0.0011421	0.000856572	0	9.51746e-05	0	0	0.000951746	9.51746e-05	0.000380699	0	0.000190349	0	0	0.000666223	0	0.000190349	0	0	0.000856572	0.0011421	0.000761397	0.000951746	0.000666223	0.000190349	0.000380699	0.000285524	0	0	0.000380699	0.000285524	0.000285524	0.00104692	0	0	0	0	0	0	0	0	0	0.000380699	0	0
k__Bacteria | p__Candidatus Saccharibacteria | c__ | o__ | f__ | g__ | s__	0	0	0	0	0	0	0	0	0	0	0	0	0	9.51746e-05	0	0	9.51746e-05	9.51746e-05	9.51746e-05	0.000190349	0	0	0	0	0	9.51746e-05	0	0	0	0	0	0	0	0	0	0	0.000285524	0	9.51746e-05	9.51746e-05	0.00104692	0.00913677	0	0.000285524	0.000285524	0	0.000571048	0
k__Bacteria | p__Bacteroidetes | c__Bacteroidia | o__Bacteroidales | f__Bacteroidaceae | g__Bacteroides | s__	0	9.51746e-05	0.000190349	0	0.000285524	0	0	0.000380699	0	0.000951746	9.51746e-05	0	0	0.000856572	9.51746e-05	9.51746e-05	0	0	0	9.51746e-05	0	0.000666223	9.51746e-05	9.51746e-05	0	0.000666223	0	0.000666223	0.00123727	0	0	0	0	0.0011421	9.51746e-05	0	0.000285524	0.000475873	0.000190349	0.000190349	0	0.000190349	0.000951746	0.000380699	0.000380699	0	0.000380699	0.000951746
k__Bacteria | p__Proteobacteria | c__Alphaproteobacteria | o__Rhodobacterales | f__Rhodobacteraceae | g__Paracoccus | s__Paracoccus mutanolyticus	0	0	0	0	0.00152279	0.000190349	0	0.000856572	0	0	0.000666223	0	0	0	0	0	0.000380699	0	0	0	0	0	0	0	0.00485391	0	9.51746e-05	0	0	0.00342629	0	0	0	0	0	0.000190349	0	0	0	0	0	0	0	0	0	0	0	0
k__Bacteria | p__Firmicutes | c__Bacilli | o__Bacillales | f__ | g__ | s__	0	0.000190349	0	0	9.51746e-05	0.000285524	0	0.000761397	0.000190349	0.000666223	0.000666223	0	0	0.000571048	0.000190349	0	9.51746e-05	0	0	0.000571048	0	0.000285524	0	9.51746e-05	0.000190349	0.000475873	0.000475873	0.000856572	0.000666223	0.000571048	0	0.000190349	0	0.000380699	0.0011421	9.51746e-05	0.000666223	9.51746e-05	0	0	0.000190349	0.000380699	9.51746e-05	9.51746e-05	9.51746e-05	0.000380699	9.51746e-05	0.000380699
k__Bacteria | p__Firmicutes | c__Clostridia | o__Clostridiales | f__Lachnospiraceae | g__Butyrivibrio | s__Butyrivibrio fibrisolvens	0	0.000285524	0	0	0	0	0	0	0	9.51746e-05	0	0	0	0	0	0	0	0	0	0	0	0	0	0	0	0.000380699	0.000285524	0.000190349	0.000190349	0	0	0	0	0.000380699	0	0	0	0.000285524	0	0.000475873	0.0011421	0.00228419	0.00199867	9.51746e-05	0.000571048	9.51746e-05	0.00123727	0.00209384
k__Bacteria | p__Proteobacteria | c__Betaproteobacteria | o__Burkholderiales | f__Burkholderiaceae | g__Ralstonia | s__Ralstonia pickettii	0.000285524	0	0.000666223	0	0.000380699	0.00142762	0	0.000285524	0	0	0.00228419	0.000666223	0.000285524	0.000285524	0.000285524	0	0.000380699	0	0.000285524	0	0.000190349	0.000190349	0	0.000190349	0.000190349	0.000380699	0.000856572	0.000380699	0.000190349	0	0	0.0011421	0	0	0.000190349	0.000475873	0	0	0	0	0	0	0	0	0	0.000190349	0	0
k__Bacteria | p__Actinobacteria | c__Actinobacteria | o__Corynebacteriales | f__Corynebacteriaceae | g__Corynebacterium | s__	0	9.51746e-05	0	0	0.000190349	0	0	9.51746e-05	0	0	0	0	0	0.000285524	0	0	0	0	0	0	0	0	0	0	0	0	9.51746e-05	0.000380699	9.51746e-05	0	0	0	0	9.51746e-05	0	0	9.51746e-05	0.000190349	0	0.00104692	0	0.000856572	0.00295041	0.000571048	0.00123727	9.51746e-05	0.00276006	0.000856572
k__Bacteria | p__Proteobacteria | c__Gammaproteobacteria | o__Pseudomonadales | f__Pseudomonadaceae | g__Pseudomonas | s__Pseudomonas sp. FGI182	0.000571048	9.51746e-05	0.000285524	0.000951746	0.000761397	0.000380699	0.000190349	9.51746e-05	0	0	0.000951746	0.000190349	0.000285524	0.000285524	9.51746e-05	0	0.000190349	0.000380699	0.000190349	0.000380699	0	0	0.000951746	0.000666223	0.000380699	0	0.000190349	9.51746e-05	0.000666223	0.000571048	0	0.000571048	0.000190349	0	0.000380699	0.000380699	0	0	0	0	0	0	0	9.51746e-05	9.51746e-05	0.000475873	0	0
k__Bacteria | p__Proteobacteria | c__Gammaproteobacteria | o__Enterobacterales | f__Enterobacteriaceae | g__Escherichia | s__Escherichia albertii	0	0.00152279	0	0	0	0	0	0.00104692	0	0.00256972	0	0	0	0	0	0	0	0	0	0	0	0.00276006	0	0	0	0	0	0.000380699	0.000761397	0	0	0	9.51746e-05	0.00190349	0	0	0	9.51746e-05	0	0	0	0	0.000571048	0	0	0	0	0
k__Bacteria | p__Firmicutes | c__Bacilli | o__Lactobacillales | f__Streptococcaceae | g__Streptococcus | s__Streptococcus sp. A12	0	9.51746e-05	9.51746e-05	9.51746e-05	0	0	0	0	0.000761397	9.51746e-05	0	0.000190349	0.000380699	0.000856572	0.000285524	0.000761397	0.000761397	0	0	0.000190349	0	9.51746e-05	0.000190349	0	0	0.00142762	0.00180832	0.00123727	0.000190349	0.000571048	0	0	0	0.000190349	0.000856572	0	0	0	0	0	0	0	0	0	0	0.000571048	0	0
k__Bacteria | p__Firmicutes | c__Clostridia | o__Clostridiales | f__Lachnospiraceae | g__Butyrivibrio | s__	0	0.00276006	0	0	0	0	0	0.00304559	0	0.00409251	0	0	0	0	0	0	0	0	0	0	0	0	0	0	0	0	9.51746e-05	0	0.000285524	0	0	0.000190349	0	0.000285524	0	0	0	0	0	0	9.51746e-05	0	0	9.51746e-05	0.000190349	0	0	0.000571048
k__Bacteria | p__Proteobacteria | c__Gammaproteobacteria | o__Enterobacterales | f__Enterobacteriaceae | g__Enterobacter | s__Enterobacter asburiae	0	0.000475873	0	0	0.000951746	0	0	0.000856572	0	0.000951746	0	0	0	0.000285524	0.000380699	0	0	0	0	0	0	0.00228419	0	0	0	0.000380699	0.000190349	0.000761397	0.000380699	0	0	0	0	0.00218902	0.000190349	0	0.000285524	0	9.51746e-05	0	0.000761397	0	0	0	0.000190349	0	0	0
k__Bacteria | p__Firmicutes | c__Clostridia | o__Clostridiales | f__Lachnospiraceae | g__Butyrivibrio | s__Butyrivibrio proteoclasticus	0	0.000571048	0	0	0	0	0	0.0011421	0	0.00180832	0	0	0	0.000285524	0	0	9.51746e-05	0	0	0	0	0	0	0	9.51746e-05	9.51746e-05	0	9.51746e-05	0.000190349	0.000190349	0	0	0	0.000666223	0.000380699	0	0	0.000285524	0.000380699	0.000285524	0.00171314	0.000380699	9.51746e-05	0.000475873	0.000856572	0	0.00104692	0.000380699
k__Bacteria | p__Firmicutes | c__Clostridia | o__Clostridiales | f__Peptostreptococcaceae | g__ | s__	0	0.000475873	0	0	0.000190349	0	0	0.000856572	0	0.00133245	0	0	9.51746e-05	0.000666223	0.000571048	9.51746e-05	0.000475873	0	0	9.51746e-05	0	0.000666223	9.51746e-05	0	9.51746e-05	0.000380699	0.000285524	0.00104692	0.00104692	0	0	0	0	0.00123727	0.000380699	0	0	0	0	0	0.000475873	0	0	0.000285524	0.000666223	0	0	0
k__Bacteria | p__Proteobacteria | c__Gammaproteobacteria | o__Pasteurellales | f__Pasteurellaceae | g__Bibersteinia | s__Bibersteinia trehalosi	0	0	0	0	0.000285524	0	9.51746e-05	0	0	0	0	0	0	0.000951746	0.000380699	0	0.000666223	0	0	0	0	0	0	0	0	0.000475873	0.000761397	0.000190349	0	0.000190349	0	0	0	0	0.000475873	0	0.00209384	0.000475873	0.000380699	0.000380699	0.00123727	9.51746e-05	0.000380699	0.000951746	0	0	0	0.000951746
k__Bacteria | p__Proteobacteria | c__Epsilonproteobacteria | o__Campylobacterales | f__Campylobacteraceae | g__Campylobacter | s__Campylobacter hominis	0	0	0	0	0	0	0	0	0	0	0	0	0	0	0	0	0	0	0	0	0	0	0	0	0	0	9.51746e-05	9.51746e-05	0	0	0	0	0	0	9.51746e-05	0	0.000475873	9.51746e-05	0.000285524	0.000666223	0.00276006	0.00152279	0.0011421	0	0.000380699	0	0.00304559	0.000761397
k__Bacteria | p__Firmicutes | c__Bacilli | o__Lactobacillales | f__Lactobacillaceae | g__Lactobacillus | s__Lactobacillus fermentum	0	0	0	0	0	0	0	0	0	0	0	0	0	0	0	0	0	0	0	0	0	0	0	0	0	0	0	9.51746e-05	9.51746e-05	0	0	0	0	0	0	0	0	0	0	0	0	0.000380699	0	0	0	0.0106596	0	0
k__Bacteria | p__Firmicutes | c__Bacilli | o__Lactobacillales | f__Streptococcaceae | g__Streptococcus | s__Streptococcus sanguinis	0	0	0	0	0	0	0	0	0	0	0	0	0	0	9.51746e-05	0	0	0	0	0	0	0	0	0	0	0.000285524	9.51746e-05	0.000285524	0	0	0	0	0	0	0.000285524	0	0.000856572	0.000951746	0	0.000380699	0	0.000571048	0.000190349	0	0	0.00666222	9.51746e-05	9.51746e-05
k__Bacteria | p__Proteobacteria | c__Epsilonproteobacteria | o__Campylobacterales | f__Campylobacteraceae | g__Campylobacter | s__Campylobacter sputorum	0	0	0	0.000190349	0	0	9.51746e-05	0	0	0	0	0	0	0.000475873	0	0.000190349	0	0	0	0	0	0	9.51746e-05	0	0	0	0	0	0	0	0	0	0	0	0	0	0.000380699	0.000285524	0.000380699	0.000285524	0.00171314	0.00104692	0.00247454	0.000856572	0.000475873	0	0.00152279	0.000380699
k__Bacteria | p__Firmicutes | c__Bacilli | o__ | f__ | g__ | s__	0	9.51746e-05	9.51746e-05	9.51746e-05	0	0	0	0.000190349	0	0.000475873	0.000285524	0	0.000190349	0.000285524	0.000285524	0	9.51746e-05	0.000190349	9.51746e-05	0	0	0	0	0	0	0.0011421	0.000856572	0.000571048	9.51746e-05	0.000380699	0	0	0	9.51746e-05	0.000856572	0	0.000475873	0	0	0	0.000951746	0.000951746	0	0	0.000285524	0.000856572	0.000571048	0.000285524
k__Bacteria | p__Proteobacteria | c__Epsilonproteobacteria | o__Campylobacterales | f__Helicobacteraceae | g__Helicobacter | s__Helicobacter saguini	0	0.000190349	0.000951746	0.000380699	0	9.51746e-05	0.00142762	0	0.000571048	0	0	0.000761397	0.000380699	0	0.000285524	0.000380699	0	0.000761397	0.000475873	0.000951746	9.51746e-05	0	0.000475873	0	9.51746e-05	0	0	9.51746e-05	0	0	0.00133245	0	0.000951746	0	0	0	0	0	0	0	0	0	0	0	0	0	0	0
k__Bacteria | p__Proteobacteria | c__Gammaproteobacteria | o__Enterobacterales | f__Erwiniaceae | g__Buchnera | s__Buchnera aphidicola	0	0.000571048	0	0	9.51746e-05	0	0	0.00104692	0	0.00123727	0	9.51746e-05	0	0	0	0	0	0	0	0	0	0.00247454	0	0	0	0	0	0.0011421	0.00180832	9.51746e-05	0	0	0	0.00180832	0	9.51746e-05	0	0	0	0	0.000190349	0	0	0	0	0	0	0
k__Bacteria | p__Proteobacteria | c__Gammaproteobacteria | o__Oceanospirillales | f__Halomonadaceae | g__Candidatus Carsonella | s__Candidatus Carsonella ruddii	0.000761397	0	0.000475873	0.000380699	0	0.000190349	0	0.000285524	0	0	0.000571048	0.000571048	0.000856572	0.000190349	0.000190349	0	0.000571048	0.000190349	0	0	0.000190349	9.51746e-05	0.00123727	0.000666223	0.000285524	0.000380699	9.51746e-05	0.000285524	9.51746e-05	0.000285524	0	0.000666223	0.000285524	0	0.000190349	0.000475873	0	0	0	0	0	0	0	0	0	0.000190349	0	0
k__Bacteria | p__Proteobacteria | c__Epsilonproteobacteria | o__Campylobacterales | f__Helicobacteraceae | g__Helicobacter | s__Helicobacter canadensis	0	0.000190349	0.000380699	0.00104692	0	0	0.000285524	0	0.000571048	0	0	0.00123727	9.51746e-05	0	0.000380699	0.000571048	0.000190349	0.000380699	0.000666223	0.000856572	0.000571048	0	9.51746e-05	9.51746e-05	0	0	0	0.000190349	0	0	0.00199867	0	0.000761397	0	0	0	0	0	0	0	0	0	0	0	0	0	0	0
k__Bacteria | p__Firmicutes | c__Bacilli | o__Bacillales | f__Staphylococcaceae | g__Staphylococcus | s__Staphylococcus aureus	0	0.000285524	0.000190349	0	9.51746e-05	0	0.000190349	0.000190349	9.51746e-05	0.000190349	9.51746e-05	0.000190349	0	0.000666223	9.51746e-05	0	0.000666223	0	0	0	0	0	0	0	0.00104692	0.000285524	0.000666223	0.000761397	0.000380699	0.00152279	0	0	0	0.000285524	0.000190349	0	9.51746e-05	0	0	0.000190349	9.51746e-05	0.000380699	0	9.51746e-05	0.000856572	9.51746e-05	9.51746e-05	0.000475873
k__Bacteria | p__Proteobacteria | c__Gammaproteobacteria | o__Enterobacterales | f__Erwiniaceae | g__Erwinia | s__Erwinia sp. Ejp617	0.000190349	0.000951746	0	9.51746e-05	0.000761397	9.51746e-05	0	0.00104692	0	0.000475873	0	0	9.51746e-05	0.000380699	0.000190349	0	0.000571048	0	0	0	0	0.00152279	0.000190349	0	0	9.51746e-05	0.000475873	0.000190349	0.000761397	0	0	0	0	0.00123727	0	0	0.000475873	9.51746e-05	0	9.51746e-05	0	0	0	0.000190349	0.000190349	0	0	0
k__Bacteria | p__Bacteroidetes | c__Bacteroidia | o__Bacteroidales | f__Bacteroidaceae | g__Bacteroides | s__Bacteroides cellulosilyticus	0	9.51746e-05	0	0	0	0	0	9.51746e-05	0	0.000571048	0	0	0	0.00104692	9.51746e-05	0.000190349	0	0	9.51746e-05	0	9.51746e-05	0.000380699	0	0	0	0.000190349	0.000475873	9.51746e-05	0.000190349	0	0	0.000380699	0.000380699	0.000666223	0.000190349	0	0.000190349	0.000285524	0.000190349	0.000285524	0.000856572	0.000666223	0.000666223	0.000475873	0.000285524	0	0.000190349	0.000951746
k__Bacteria | p__Spirochaetes | c__Spirochaetia | o__Spirochaetales | f__Spirochaetaceae | g__Treponema | s__	0	0.00180832	9.51746e-05	0	0	0	0	0.00190349	0	0.00361664	0	0	0	0	0	0	0	0	0	0	0	0	0	0	0	0	0	0	0.000475873	0	0	0	0	0.000571048	0	0	0	0	0	0	9.51746e-05	0.000475873	0	0	0.000475873	0	0.000190349	0.000571048
k__Bacteria | p__Proteobacteria | c__Gammaproteobacteria | o__Enterobacterales | f__Pectobacteriaceae | g__Sodalis | s__Candidatus Sodalis pierantonius	0	0.000571048	0	0	0.0011421	9.51746e-05	0	0.000666223	0	0.000951746	0.000190349	0	0	0	0.000285524	0	0.000571048	0.000190349	0	0	9.51746e-05	0.000571048	0.000285524	0	0	0	0.000190349	0.00133245	0.00104692	0	0	0	9.51746e-05	0.00161797	9.51746e-05	0	0	9.51746e-05	0	0	9.51746e-05	0	0	0	0	0	0	0
k__Bacteria | p__Bacteroidetes | c__ | o__ | f__ | g__ | s__	0	0	0	0	0	0	0	0	9.51746e-05	0	9.51746e-05	0	0.000951746	0.00161797	9.51746e-05	0	0.000285524	9.51746e-05	0	0	0.000285524	9.51746e-05	0	0.000190349	0	0.000380699	0.000856572	0.000285524	0	9.51746e-05	0	0	0	0	0	0	9.51746e-05	0.000285524	0.000190349	0.000571048	0.000475873	0.000380699	0.000380699	0.000285524	0	0.000190349	0.000380699	0.00142762
k__Bacteria | p__Proteobacteria | c__Betaproteobacteria | o__Burkholderiales | f__Comamonadaceae | g__Acidovorax | s__	0.000475873	0	0	0	0.000475873	0.000856572	9.51746e-05	0	0	0	0.000951746	9.51746e-05	0.000190349	0	0.000190349	0	0.000761397	0.000285524	9.51746e-05	0.000285524	0	9.51746e-05	0	9.51746e-05	0.0011421	0.000285524	0.000285524	9.51746e-05	9.51746e-05	0.000571048	0	0.000761397	9.51746e-05	0	0.000856572	0.000951746	0	0	0	0	0	0	0	0	0	0	0	0
k__Bacteria | p__Proteobacteria | c__Gammaproteobacteria | o__Pseudomonadales | f__Pseudomonadaceae | g__Pseudomonas | s__Pseudomonas fulva	0.000761397	0	0.000190349	0	0.000380699	0.000761397	9.51746e-05	0	0	0	9.51746e-05	0	0.000571048	0	9.51746e-05	0	0.000285524	0.000761397	0	0	0.000190349	0	0.000951746	0.000856572	0.000761397	0.000475873	0.000380699	0.000190349	9.51746e-05	0.000190349	0	0.000761397	0	0	0.000285524	0.000285524	0	0	0	0	0	0	0	0	0	0.000571048	0	0
k__Bacteria | p__Spirochaetes | c__Spirochaetia | o__Spirochaetales | f__Spirochaetaceae | g__Treponema | s__Treponema sp. OMZ 838	0	0.000571048	0	0	0	0	0	0.000571048	0	0.000666223	0	0	0	0	0	0	0	0	0	0	0	0	0	0	0	0.000190349	0	0.000380699	0.000380699	0	0	0	0	0.000380699	0	0	0.000190349	0	0.000475873	0.000380699	0.000856572	0.00295041	0.000380699	0.000190349	0.000285524	0	0.000285524	0.000856572
k__Bacteria | p__Bacteroidetes | c__Flavobacteriia | o__Flavobacteriales | f__Flavobacteriaceae | g__Capnocytophaga | s__Capnocytophaga sp. ChDC OS43	0	0	0	0	0	0	0	0	0	0	0	0	0	0	0	0	0	0	0	0	0	0	0	0	0	0	0	0	0	0	0	0	0	0	0	0	9.51746e-05	0.000380699	0	0.00133245	0.000285524	0.000190349	0	0.000761397	0.00123727	0	0.00532978	0.000285524
k__Bacteria | p__Bacteroidetes | c__Bacteroidia | o__Bacteroidales | f__Bacteroidaceae | g__Bacteroides | s__Bacteroides vulgatus	0	0	0	0	0	0	9.51746e-05	0	0	0	0	0	0	0.00142762	0	0	0	0	0	0	0	0.000285524	0	0	9.51746e-05	0.000666223	0.000666223	0.0011421	0.000190349	0.000190349	0	0	0	0.000285524	0.000951746	0	0	0.000190349	0	0.000666223	0.000190349	0	0.000190349	0.000285524	0.000666223	0	0.000951746	0.000380699
k__Bacteria | p__Proteobacteria | c__Gammaproteobacteria | o__Pseudomonadales | f__Pseudomonadaceae | g__Pseudomonas | s__Pseudomonas sp. TMW 2.1634	0.000285524	9.51746e-05	9.51746e-05	0	9.51746e-05	0.000951746	0.000190349	0	0	0	0.000285524	0.000761397	0.000475873	0.000285524	0.000190349	0.000190349	0	0.000285524	0.000190349	0.000190349	0	0	0.000380699	0.000856572	0.000380699	0.000190349	9.51746e-05	0	0.000190349	0.000571048	0	0.000285524	0.000285524	0	0.000666223	0.000951746	9.51746e-05	0	0	0	0	0	0	0	0	0	0	0
k__Bacteria | p__Proteobacteria | c__Gammaproteobacteria | o__Pseudomonadales | f__Pseudomonadaceae | g__Pseudomonas | s__Pseudomonas extremorientalis	0	9.51746e-05	9.51746e-05	0	0.000190349	0.000380699	0.000285524	0.000190349	0	0	0.000571048	0.000190349	9.51746e-05	0.000856572	9.51746e-05	0.000190349	0.000190349	0.000666223	9.51746e-05	9.51746e-05	9.51746e-05	0	0.000380699	0.000475873	0.000475873	9.51746e-05	0.000380699	0.000285524	0	0.000856572	0	0.000285524	9.51746e-05	0	0.000666223	0.000475873	0	0	0	0	0	0	0	0	0	0.000571048	0	0
k__Bacteria | p__Proteobacteria | c__Gammaproteobacteria | o__Pseudomonadales | f__Pseudomonadaceae | g__Pseudomonas | s__Pseudomonas frederiksbergensis	0.000666223	0	0	0	0.000190349	0.000190349	0	0	0	9.51746e-05	0.000380699	0	0.000571048	0.000190349	0	0	0.000380699	0.000285524	0	9.51746e-05	0	0	9.51746e-05	0.000380699	0.000761397	0.000190349	0.000571048	0	0.000571048	0.000571048	0	0.000571048	9.51746e-05	0.000190349	0.000761397	0.000666223	0	0	0	0	0	0	0	0	0	0.000951746	0	0
k__Bacteria | p__Firmicutes | c__Bacilli | o__Bacillales | f__Bacillaceae | g__Bacillus | s__Bacillus thuringiensis	0.000190349	0.000190349	9.51746e-05	0	0	0.000190349	0.000190349	0.000380699	0	0.00104692	0	0	0	0.000190349	0.000190349	9.51746e-05	0.000285524	0	0	9.51746e-05	0	9.51746e-05	0	0	0	9.51746e-05	0.000380699	0.000571048	0	0	0	0.000475873	0	0	0.000475873	0	0.000475873	0	0	9.51746e-05	9.51746e-05	0.000761397	0	0.000571048	0.000951746	0.000380699	0.000190349	0.000571048
k__Bacteria | p__Proteobacteria | c__Gammaproteobacteria | o__Pseudomonadales | f__Pseudomonadaceae | g__Pseudomonas | s__Pseudomonas trivialis	0.000761397	0	0	0	0.000571048	0.000475873	0.000285524	0	0	0	0.000380699	0.000285524	9.51746e-05	0.000285524	9.51746e-05	0	0.000380699	0.000190349	9.51746e-05	0.000190349	0.000190349	0.000190349	0.000190349	0.000475873	0.000856572	9.51746e-05	0.000571048	9.51746e-05	9.51746e-05	0.00104692	0	0.000380699	0.000190349	0	0.000190349	0.000190349	0.000190349	0	0	0	0	0	0	0	0	0	0	0
k__Bacteria | p__Proteobacteria | c__Gammaproteobacteria | o__Pasteurellales | f__Pasteurellaceae | g__Haemophilus | s__Haemophilus pittmaniae	0	0	0	0	0.00152279	0	0	0.000475873	0	0	0	0	9.51746e-05	0.000666223	0.000475873	0.000285524	0.000951746	0	0	0.000380699	0	0	0	0	0	0.000761397	0.000190349	9.51746e-05	0	0	0	0	0	0	0.000285524	0	0	0	0.00152279	0.000285524	0.000190349	0.000190349	0	0	0	0	0.000380699	0.000190349
k__Bacteria | p__Firmicutes | c__Bacilli | o__Bacillales | f__Bacillaceae | g__Bacillus | s__	0	9.51746e-05	0	0	0	0.000285524	0	0.000475873	0	0.000475873	0.000475873	0	0	0.000285524	9.51746e-05	0	0.000190349	0	0	0	0.000285524	0.000190349	0	0	0	0.000475873	0.000190349	0.000380699	0.000475873	9.51746e-05	0	0	0	0.000190349	0.000571048	0	0.000190349	9.51746e-05	0	0.000190349	0	0.000380699	0.000285524	0.000571048	0.000951746	0.000190349	0.000285524	0.000380699
k__Bacteria | p__Proteobacteria | c__Gammaproteobacteria | o__Alteromonadales | f__Alteromonadaceae | g__Alteromonas | s__Alteromonas australica	0.00123727	0	0	0	9.51746e-05	0.000380699	9.51746e-05	0.000380699	0.000190349	0	0.000285524	0.000190349	0.000380699	9.51746e-05	9.51746e-05	0	9.51746e-05	0.000380699	0	9.51746e-05	0.000190349	0	0.000380699	0.0011421	0.000666223	0	0.000190349	0	0.000190349	0.000380699	0	0	0	9.51746e-05	0.000380699	0.000666223	0	0	0	0	0	0	0	0	0	0.000285524	0	0
k__Bacteria | p__Proteobacteria | c__Gammaproteobacteria | o__Enterobacterales | f__Enterobacteriaceae | g__Enterobacter | s__Enterobacter bugandensis	0	0.00123727	0	0	0.000190349	0	0	0.00171314	0	0.00180832	0	0	0	0	0	0	0	0	0	9.51746e-05	0	0.00180832	0	0	0	0	0	0.000190349	0.000475873	0	0	9.51746e-05	0	0.000951746	0	0	0	0	0	0	0	0	0	0	0	0	0	0
k__Bacteria | p__Firmicutes | c__Clostridia | o__Clostridiales | f__Clostridiaceae | g__ | s__	0	0.000380699	0	0	0	0	0	0.000761397	0	0.00133245	0	0	0	0	0	9.51746e-05	9.51746e-05	0	0	9.51746e-05	0	9.51746e-05	0	0	0	0.000285524	0.000475873	0.000666223	0.000285524	0	0	0	0	0.00133245	0.000190349	0	0	0	0	0.000190349	0.000190349	0	0	9.51746e-05	0.000190349	0	0.00161797	0
k__Bacteria | p__Proteobacteria | c__Alphaproteobacteria | o__Rhizobiales | f__Brucellaceae | g__Brucella | s__	0.000571048	0	0.000475873	0.000190349	0.000475873	0.000571048	0	0.000475873	0	0	0.00123727	9.51746e-05	0	0	0	0	0	0.000190349	0	0	0	0	0	0.000380699	0.000285524	9.51746e-05	0.000285524	0	0.000285524	0.000666223	0	0.000190349	0.000380699	9.51746e-05	0.000380699	0.00104692	0	0	0	0	0	0	0	0	0	0	0	0
k__Bacteria | p__Cyanobacteria | c__ | o__ | f__ | g__ | s__	0	0	0	0	0	0	0	0	0	0	0	0	0	0	0	0	0	0	0	0	0	0	0	0	0	0	0	0	0	0	0	0	0	0	0	0	0	0	0	0	9.51746e-05	0	0	0	0	0.00818502	0	0
k__Bacteria | p__Firmicutes | c__Clostridia | o__Clostridiales | f__Peptostreptococcaceae | g__Filifactor | s__Filifactor alocis	0	0	0	0.000285524	0	0	0	9.51746e-05	0	0	0	0	0	0.000285524	0.000190349	9.51746e-05	0.000475873	0	0	0.000285524	0	0	9.51746e-05	0	0.000190349	9.51746e-05	0.000190349	0.000190349	0	0.000475873	0	0	0	0	0.000285524	0	0.00180832	9.51746e-05	9.51746e-05	0	0.000666223	0.000475873	0	0.000571048	0.000761397	0	0.000380699	0.000190349
k__Bacteria | p__Proteobacteria | c__Gammaproteobacteria | o__Methylococcales | f__Methylococcaceae | g__Methylocaldum | s__Methylocaldum marinum	0.00152279	0	0.000285524	0	9.51746e-05	0.000285524	9.51746e-05	0	0	0	0.000190349	0.000190349	0.000761397	0.000666223	9.51746e-05	0	0.000761397	0.000571048	0	9.51746e-05	0.000380699	0	0.000475873	0.000761397	0.000190349	0	0.000285524	0	0.000190349	0.000285524	0	0	0	0	0	9.51746e-05	0	0	0	0	0	0	0	0	0	0	0	0
k__Bacteria | p__Firmicutes | c__Bacilli | o__Lactobacillales | f__Streptococcaceae | g__Streptococcus | s__Streptococcus parauberis	0	0	0	0	9.51746e-05	0	0	0.000190349	0	0	0	0	0	0.000666223	0	0.000285524	0	0	9.51746e-05	0.000285524	0	0	0	0	9.51746e-05	0.000380699	0.000856572	0.000190349	0	0.000380699	0	0	0.000475873	0	0.000380699	0	0.000475873	0.000285524	0	0.000190349	0	0	0	0	0	0.00256972	0	0.000190349
k__Bacteria | p__Firmicutes | c__Clostridia | o__Clostridiales | f__Ruminococcaceae | g__Ruminococcus | s__	0	9.51746e-05	0.000285524	0.000475873	0.000285524	0	0	0.000666223	0	0.000380699	0	0	0.000380699	0.000951746	0.000190349	0.000190349	0.000380699	0.000190349	0.000380699	0	0.000571048	0.000285524	9.51746e-05	0	0	0	0	0.000190349	0	0	0	0	0	0.000285524	9.51746e-05	0	0	0	0	0	0	0.000285524	0	9.51746e-05	0.000475873	0.000190349	9.51746e-05	0.000571048
k__Bacteria | p__Proteobacteria | c__Alphaproteobacteria | o__Sphingomonadales | f__Sphingomonadaceae | g__Sphingobium | s__	0.000475873	0.000190349	0.000190349	0	0.000190349	9.51746e-05	0	0.000190349	0	0.000190349	0.000666223	9.51746e-05	0	0	0.000380699	0	0.000475873	9.51746e-05	0	0	0.000475873	0.000190349	0.000190349	0.000856572	0.000856572	9.51746e-05	9.51746e-05	9.51746e-05	0	0.000285524	0	0.000856572	0	0	0.000380699	0.000285524	0	0	0	0	0	0	0	0	0	9.51746e-05	0	0
k__Bacteria | p__Proteobacteria | c__Alphaproteobacteria | o__Rhizobiales | f__Bradyrhizobiaceae | g__Bosea | s__Bosea sp. AS-1	0.00142762	0	9.51746e-05	0	9.51746e-05	0.000285524	0	0.000190349	0	0	0.000666223	0.000285524	0	0	0.000285524	0	0.000380699	9.51746e-05	0	0	0	0	0	0.000475873	0.000666223	0.000475873	9.51746e-05	0	9.51746e-05	0.000761397	0	0.000571048	0	0	0.000285524	0.000571048	0	0	0	0	0	0	0	0	0	9.51746e-05	0	0
k__Bacteria | p__Proteobacteria | c__Betaproteobacteria | o__ | f__ | g__ | s__	0.000285524	0	0	0	0	0	9.51746e-05	0	0	0	0	0.000190349	0	0.000285524	0	0	0	0	0	0	9.51746e-05	0	0.000571048	9.51746e-05	0.000380699	9.51746e-05	9.51746e-05	9.51746e-05	0.000285524	9.51746e-05	0	0	0	0.000285524	9.51746e-05	0	0	0.000666223	0	0.000666223	0.000285524	0.000190349	0.000475873	0.000380699	0.000856572	0	0.00123727	0
k__Bacteria | p__Proteobacteria | c__Gammaproteobacteria | o__Enterobacterales | f__Enterobacteriaceae | g__Kosakonia | s__Kosakonia cowanii	0	0.000666223	0	0	0	0	0	0.0011421	0	0.00209384	0	0	0	0	0	0	0	0	0	0	0	0.00209384	0	0	9.51746e-05	0	0	0.000190349	0.000190349	0	0	0	0	0.0011421	9.51746e-05	0	0	0	0	0	0	0	0	0	0	0	0	0
k__Bacteria | p__Proteobacteria | c__Gammaproteobacteria | o__Pseudomonadales | f__Moraxellaceae | g__Acinetobacter | s__Acinetobacter venetianus	0	0	9.51746e-05	0	0	9.51746e-05	0	0	9.51746e-05	0	9.51746e-05	0.000190349	0.000190349	0.000190349	0	0.000190349	0.000190349	0	0	0	0.000380699	0	0.000285524	0.000951746	0.000285524	0.000190349	0.000571048	0.000190349	9.51746e-05	0.000380699	0	0.000380699	0.000571048	0	0.000285524	0.000666223	0	0.000285524	0	0.000190349	0	0	0	9.51746e-05	0.000190349	0.000380699	0	0
k__Bacteria | p__Proteobacteria | c__Gammaproteobacteria | o__Pseudomonadales | f__Pseudomonadaceae | g__ | s__	0.000571048	0	0.000380699	0	0.000285524	9.51746e-05	0	0.000190349	0	0	0.000285524	0.000285524	0	9.51746e-05	0	0	0.000190349	9.51746e-05	0	9.51746e-05	0.000190349	0	0.000571048	0.000571048	0.000856572	9.51746e-05	9.51746e-05	0.000380699	0.000190349	0.00104692	0	0.000285524	0	0	0.000190349	0.000475873	0	0	0	0	0	0	0	0	0	0.000190349	0	0
k__Bacteria | p__Firmicutes | c__Negativicutes | o__Veillonellales | f__Veillonellaceae | g__Megasphaera | s__Megasphaera stantonii	0	0.000190349	0.000285524	0	9.51746e-05	0	0.000190349	0.000285524	0	0.000190349	0	0	0	0.000380699	0	0	0.000285524	0	0	0	0	0.000475873	0	0	0	0	0	0	0	0	0	0	0	9.51746e-05	0	0	0	0	0	0	0.000285524	0.00209384	9.51746e-05	0.0011421	9.51746e-05	0.00104692	0	0.000380699
k__Bacteria | p__Proteobacteria | c__Gammaproteobacteria | o__Enterobacterales | f__Budviciaceae | g__Pragia | s__Pragia fontium	0	0.000666223	0.000285524	0	0.000285524	0	0	0.000666223	0	0.000951746	9.51746e-05	0	0.000190349	0.000285524	0	0	0	9.51746e-05	0	0	0	0.000475873	0	0.000285524	0	9.51746e-05	0.000190349	0.000190349	0.000475873	0	0	0	0	0.000856572	9.51746e-05	0.000761397	0	0	0.000190349	0	0.000285524	0	0.000190349	0	0	0	0	0
k__Bacteria | p__Actinobacteria | c__Actinobacteria | o__Actinomycetales | f__Actinomycetaceae | g__Actinomyces | s__Actinomyces oris	0	0	0	0	0	0	0	0	0	0	0	0	0	0	0	0	0	0	0	0	0	0	0	0	0	0	0	0	0	0	0	0	0	0	0	0	0.000190349	0	0	0	0.000190349	0.00513943	0.00104692	9.51746e-05	0.000190349	0.000190349	0.000475873	0
k__Bacteria | p__Cyanobacteria | c__ | o__Synechococcales | f__Synechococcaceae | g__Synechococcus | s__	0	0	0	0	0	0	0	0	0	0	0	0	0	0	0	0	0	0	0	0	0	0	0	0	0	0	0	0	0	0	0	0	0	0	0	0	0	0	0	0	0	0	0	0	0	0.00742362	0	0
k__Bacteria | p__Cyanobacteria | c__ | o__Synechococcales | f__Synechococcaceae | g__Synechococcus | s__Synechococcus sp. JA-3-3Ab	0	0	0	0	0	0	0	0	0	0	0	0	0	0	0	0	0	0	0	0	0	0	0	0	0	0	0	0	0	0	0	0	0	0	0	0	0	0	0	0	0	0	0	0	0.000190349	0.00723327	0	0
k__Bacteria | p__Proteobacteria | c__Epsilonproteobacteria | o__Campylobacterales | f__Campylobacteraceae | g__Campylobacter | s__Campylobacter avium	0	0	0	0	0	0	0	0	0	0	0	0	0	0.000475873	0	0	0	0	0	0	0	0	0	0	0	9.51746e-05	0	0	0	0	0	0	0	0	0	0	0.000285524	9.51746e-05	0.000285524	0.000190349	0.00295041	9.51746e-05	0	0.000856572	9.51746e-05	0	0	0.00190349
k__Bacteria | p__Proteobacteria | c__Gammaproteobacteria | o__Pasteurellales | f__Pasteurellaceae | g__Actinobacillus | s__Actinobacillus porcitonsillarum	0	0	0	0	0	0	0	0	9.51746e-05	0	0	0.000190349	0.000285524	0	9.51746e-05	0	0	0	0	0	0	0	0	9.51746e-05	0	0.000285524	0.000761397	0.000190349	0	0	0	0	0	0	0	0	0.000380699	0.000761397	0.000571048	0.000571048	0.000761397	0	0.000380699	0.000571048	0.000475873	0	0.000475873	0.000285524
k__Bacteria | p__Tenericutes | c__Mollicutes | o__Mycoplasmatales | f__Mycoplasmataceae | g__Mycoplasma | s__Mycoplasma hyorhinis	0	0	0	0	0	0	0	0	0	0	0	0	0	0	0	0	0.000190349	0	0	0	0	0	0	0	0.000761397	0	0	9.51746e-05	0.000285524	0.000666223	0	0.00333111	0	0.000571048	0	0.000571048	0	0	9.51746e-05	0.000285524	0	0	9.51746e-05	0	0	0	0	0.000285524
k__Bacteria | p__Firmicutes | c__Bacilli | o__Lactobacillales | f__Streptococcaceae | g__Streptococcus | s__Streptococcus pantholopis	0	0.000190349	0	0	0	0	0	0	0	0	0	0	9.51746e-05	0.000475873	0.000190349	9.51746e-05	9.51746e-05	0	0	0.000190349	0	0	9.51746e-05	0	0	0.000571048	0.000380699	0.000285524	0	0.000380699	0	0	0	0	0.000285524	0	0.000475873	0	0	0	0.000285524	0	0	0	0	0.00304559	0	0
k__Bacteria | p__Firmicutes | c__Bacilli | o__Lactobacillales | f__Aerococcaceae | g__Aerococcus | s__	0	0	0	0	9.51746e-05	9.51746e-05	0	0	9.51746e-05	9.51746e-05	0	0	0	0.000571048	0	0	0	0	0	9.51746e-05	0.000190349	0	0.000285524	0	0	0.0011421	0.00123727	0.000856572	0	0.000475873	0	0	0	0	0.00123727	0	0	9.51746e-05	0	0	0	9.51746e-05	0	0	0	0.000380699	0	0
k__Bacteria | p__Proteobacteria | c__Alphaproteobacteria | o__Rhizobiales | f__Phyllobacteriaceae | g__Mesorhizobium | s__Mesorhizobium huakuii	0.000571048	0	9.51746e-05	0	9.51746e-05	0.000761397	0	0	0	0	0.00123727	0.000190349	0.000190349	0.000380699	0	0	0	9.51746e-05	9.51746e-05	0	0	0	0.000190349	0.000571048	0.000761397	0	0	0	0.000190349	0.00104692	0	0.000380699	0	0	0	0.000190349	0	0	0	0	0	0	0	0	0	0	0	0
k__Bacteria | p__Proteobacteria | c__Gammaproteobacteria | o__Enterobacterales | f__Enterobacteriaceae | g__Escherichia | s__	0	0.000761397	0	0	0	0	0	0.000475873	0	0.000856572	0	0	0	0	0	0	0	0	0	0	0	0.00161797	0	0	0	0	0	0.000475873	0.000951746	9.51746e-05	0	0	0	0.00180832	0	0	0	0	0	0	0	0	0	0	0	0	0	0
k__Bacteria | p__Proteobacteria | c__Gammaproteobacteria | o__Xanthomonadales | f__Xanthomonadaceae | g__ | s__	0.000856572	0	9.51746e-05	0	0.000190349	0.000475873	9.51746e-05	0	0	0	0.000666223	9.51746e-05	0.000856572	0.000190349	9.51746e-05	9.51746e-05	0	0	0	9.51746e-05	0	0	9.51746e-05	0.000285524	0.000380699	0.000190349	0.000285524	0	0.000380699	0.000571048	0	0.000380699	0.000285524	9.51746e-05	9.51746e-05	0.000190349	0	0	0	0	0	0	0	0	0	0	0	0
k__Bacteria | p__Proteobacteria | c__Betaproteobacteria | o__Neisseriales | f__Neisseriaceae | g__Vitreoscilla | s__Vitreoscilla sp. C1	0	0	0	0	0	0	0	0	0	0	0	0	0	0.000190349	0	0	0	0	0	0	0	0	0	0	0	0.000761397	0.000761397	0.000475873	0	9.51746e-05	0	0	0	0	0.000475873	0	0.000380699	0.000380699	0	0.000571048	0	0.000856572	0.000190349	0.000475873	0	0	0.00123727	0
k__Bacteria | p__Proteobacteria | c__Betaproteobacteria | o__Neisseriales | f__Neisseriaceae | g__Neisseria | s__Neisseria gonorrhoeae	0	9.51746e-05	0	0	0	0	0	0	0	0	0	0	0	0.00104692	0	0	0	0	0	0	0	0	0	0	0	0.000571048	0.000190349	0.000285524	0	0	0	0	0	0	0.000666223	0	0	0.000190349	0	0.0011421	0	0	0.000190349	0.0011421	0	0	0.00123727	0
k__Bacteria | p__Bacteroidetes | c__Bacteroidia | o__Bacteroidales | f__Prevotellaceae | g__Prevotella | s__Prevotella dentalis	0	0	0	0	0	9.51746e-05	0	0.000190349	0	9.51746e-05	0.000285524	0	0	0	0	0	0.000285524	0	0	0	0	0	0	0	0	0.000190349	9.51746e-05	0	0	0	0	0	0	9.51746e-05	9.51746e-05	0	0.000285524	0.000190349	0.000380699	0.000666223	0.000190349	0.0011421	0.00123727	0.000285524	0.000380699	0	0.000285524	0.000190349
k__Bacteria | p__Proteobacteria | c__Gammaproteobacteria | o__Aeromonadales | f__Aeromonadaceae | g__Aeromonas | s__	0.000666223	0	0	0	0.000190349	0.000475873	9.51746e-05	0.000285524	0	0	0.000666223	0.000380699	0	0	0.000190349	9.51746e-05	0	0.000285524	0	9.51746e-05	0	0	0.000380699	0.000475873	0.000475873	0.000285524	9.51746e-05	0.000190349	0.000190349	9.51746e-05	0	0	0	0	0.000380699	0.000571048	0	0	0	0	0	0	0	0	0	9.51746e-05	0	0
k__Bacteria | p__Proteobacteria | c__Gammaproteobacteria | o__Enterobacterales | f__Erwiniaceae | g__Wigglesworthia | s__Wigglesworthia glossinidia	0	0	9.51746e-05	0	0.000666223	0.000190349	0	0.000190349	0	0	0.000475873	9.51746e-05	0.000285524	9.51746e-05	0.000190349	0.000190349	0.000475873	0.000285524	0	0.000285524	0	9.51746e-05	0.000571048	0.000285524	0.000190349	9.51746e-05	0.000666223	0	0.000190349	9.51746e-05	0	0	0	9.51746e-05	0.000380699	0	0	0	0	0	0	0	0	0	0	0.000475873	0	0
k__Bacteria | p__Firmicutes | c__Clostridia | o__Clostridiales | f__Lachnospiraceae | g__Anaerostipes | s__Anaerostipes hadrus	0	0.000285524	0	0	0	0	0	0.000571048	0	0.00133245	0	0	0	0	0	0	0.000190349	9.51746e-05	0	0	0	0	0	0	0	0	9.51746e-05	0.000190349	9.51746e-05	0	0	0	0	0.000666223	0	0	0	0	0	0	0	9.51746e-05	0.000190349	0.000666223	0.000475873	9.51746e-05	0.000285524	0.00123727
k__Bacteria | p__Tenericutes | c__Mollicutes | o__Mycoplasmatales | f__Mycoplasmataceae | g__Mycoplasma | s__Mycoplasma sp. (ex Biomphalaria glabrata)	0	0	0	0	0	0	0	0	0	0	0	0	0	0	0	0	0	0	0	0	0	0	0	0	0.000951746	0	9.51746e-05	0.000190349	0.000380699	0.00104692	0.000380699	0.000761397	0.000951746	0.000190349	0.000571048	0.000475873	9.51746e-05	0	0	0.000190349	0	9.51746e-05	0	9.51746e-05	9.51746e-05	0	0	0
k__Bacteria | p__Firmicutes | c__Clostridia | o__Clostridiales | f__Lachnospiraceae | g__Lachnoclostridium | s__Lachnoclostridium phytofermentans	0	0.00123727	0	0	0	0	0	0.00152279	9.51746e-05	0.0011421	9.51746e-05	0	0	0	0	0	0	0	0	0	0	0.000190349	0	0	0	9.51746e-05	9.51746e-05	0	0.000666223	0	0	9.51746e-05	0	0.000475873	9.51746e-05	0	0	0.000285524	0	9.51746e-05	0	0.000285524	0	0	0	0	0	0
k__Bacteria | p__Proteobacteria | c__Gammaproteobacteria | o__Enterobacterales | f__Enterobacteriaceae | g__Candidatus Gullanella | s__Candidatus Gullanella endobia	0	0.000475873	0	0	0.000475873	0	0	0.000666223	0	0.0011421	0	0	0	0	0	0	9.51746e-05	0	0	0	0	0.00123727	0	9.51746e-05	0	0	0	0.000761397	0.000571048	0	0	0	0	0.000951746	0	0	0	0	0	0	0	0	0	0	0	0	0	0
k__Bacteria | p__Proteobacteria | c__Gammaproteobacteria | o__Enterobacterales | f__Pectobacteriaceae | g__Dickeya | s__Dickeya zeae	0	0.000190349	0	0	0	0	0	0.000761397	0	0.00133245	0	0	0	0	0	0	0	0	0	0	0	0.00142762	0	0	0	0	0	0.000380699	0.000666223	0	0	0	0	0.00171314	0	0	0	0	0	0	0	0	0	0	0	0	0	0
k__Bacteria | p__Firmicutes | c__Negativicutes | o__ | f__ | g__ | s__	0	0	0	0	0	0	0	0	0	0.000190349	0	0	0	0	0	0	0	0	0	0	0	0	0	0	0	0	0	9.51746e-05	0	0	0	0	0	9.51746e-05	0	0	0	0.000475873	0	0.000475873	0.000285524	0.00199867	0.000571048	0.000475873	0.000856572	0	0	0.000856572
k__Bacteria | p__Bacteroidetes | c__Bacteroidia | o__Bacteroidales | f__ | g__Candidatus Azobacteroides | s__Candidatus Azobacteroides pseudotrichonymphae	0	0	0	0	0	0	0	0	0	0	0	0	0.000190349	0.000475873	9.51746e-05	0	0	0	0	0	0	0	0	0	9.51746e-05	9.51746e-05	0.000285524	0.000285524	0	0.000190349	0	0	0	0	9.51746e-05	0	9.51746e-05	0.000190349	0.000380699	0.000190349	0.000475873	9.51746e-05	0.000475873	0.0011421	0.000761397	0	0	0.000666223
k__Bacteria | p__Firmicutes | c__Clostridia | o__Clostridiales | f__Lachnospiraceae | g__Blautia | s__Blautia sp. N6H1-15	0	0.000571048	9.51746e-05	0	0	0	0	0.000856572	0	0.00161797	0	0	0	0	0	0	9.51746e-05	0	0	0	9.51746e-05	0	0	0	9.51746e-05	9.51746e-05	9.51746e-05	0	0	0	0	0	0	0	9.51746e-05	0	0	0.000380699	0	9.51746e-05	0.000380699	0	0.000190349	0.000190349	0.000190349	0	0.000285524	0.000856572
k__Bacteria | p__Firmicutes | c__Erysipelotrichia | o__Erysipelotrichales | f__Erysipelotrichaceae | g__Erysipelothrix | s__Erysipelothrix rhusiopathiae	0	0.00123727	0	0	0	0	0	0.000571048	0	0.0011421	0	0	0	0	0	0	0	0	0	0	0	9.51746e-05	0	0	0	0.000856572	0.000285524	0.000285524	9.51746e-05	0	0	0	0	0.000666223	9.51746e-05	0	0	0	0	0	0	0.000951746	0	0	0	0	0	0
k__Bacteria | p__Proteobacteria | c__Alphaproteobacteria | o__Rhizobiales | f__Rhizobiaceae | g__Agrobacterium | s__	0.000666223	0	0	0.000190349	0.000285524	0.000380699	0.000190349	9.51746e-05	0	0	0.000380699	9.51746e-05	0	0.000285524	0.000285524	0	0.000285524	0.000380699	0	0	9.51746e-05	0	0	0	0.000475873	9.51746e-05	0.000666223	0	0	0.000571048	0	0.000285524	9.51746e-05	0	0.000190349	0.000285524	0	0	0	0	0	0	0	0	0	0	0	0
k__Bacteria | p__Proteobacteria | c__Gammaproteobacteria | o__Pseudomonadales | f__Pseudomonadaceae | g__Pseudomonas | s__Pseudomonas sp. Os17	9.51746e-05	0	9.51746e-05	9.51746e-05	0.000761397	0.000380699	0	9.51746e-05	0	0	0.000666223	0.000190349	0.000190349	9.51746e-05	0.000285524	0	0.000380699	0.000190349	0	0	0	0	0.000285524	0.000190349	0.000666223	0.000190349	9.51746e-05	0	0	0.000666223	0	0.000285524	9.51746e-05	0	0	9.51746e-05	0	0	0	0	0	0	0	0	0	0.000190349	0	0
k__Bacteria | p__Proteobacteria | c__Gammaproteobacteria | o__Enterobacterales | f__Enterobacteriaceae | g__Citrobacter | s__Citrobacter rodentium	0	0	0	0	0.000475873	0	0	0.000571048	0	0.000571048	0	0	0	0	0	0	9.51746e-05	0	0	0	0	0.00171314	0	0	0	0	0	0.000666223	0.000285524	0	0	0	0	0.00180832	0	0	0	0	0	0	0	0	0	0	0	0	0	0
k__Bacteria | p__Firmicutes | c__Bacilli | o__Lactobacillales | f__Enterococcaceae | g__Enterococcus | s__Enterococcus cecorum	0	0	0	0	0	0	0	0	0	0	0	0	9.51746e-05	0.000190349	0	0	0	0	0	0	0	0	0	0	0	0.0011421	0.00104692	0.000856572	0	0.000380699	0	0	0	0	0.000856572	0	0.000666223	0.000380699	0	0	0	0	0	0	0	0.000285524	0.000190349	0
k__Bacteria | p__Proteobacteria | c__Alphaproteobacteria | o__Rhizobiales | f__Brucellaceae | g__Brucella | s__Brucella suis	0.000666223	9.51746e-05	0	0.000380699	0	0.000475873	0.000380699	0	9.51746e-05	0.000190349	0.000951746	9.51746e-05	0	0	0	0	0.000571048	0.000285524	9.51746e-05	0	0	0.000380699	0	0.000380699	0	0.000285524	9.51746e-05	9.51746e-05	9.51746e-05	9.51746e-05	0	0	0	0	9.51746e-05	0.000285524	0	0	0	0	0	0	0	0	0	0	0	0
k__Bacteria | p__Bacteroidetes | c__Bacteroidia | o__Bacteroidales | f__Barnesiellaceae | g__Barnesiella | s__Barnesiella viscericola	0	0	0.000190349	0	0.000285524	0.000380699	0.000380699	0	0	0	0	0	0	0	0	0	0	0	0	0	9.51746e-05	0	0	0	0	0	0	0	0	0	0	0	0	0	0	0	0	0	0	0.000190349	0.000475873	0.000380699	9.51746e-05	0	0.000190349	0	0.000475873	0.00295041
k__Bacteria | p__Firmicutes | c__Tissierellia | o__Tissierellales | f__Peptoniphilaceae | g__Anaerococcus | s__Anaerococcus mediterraneensis	0	0	0	0	0	0	0	0	0	0	0	0	0	0	0.000285524	0	0	0	0	0	0	0	0	0	0.000190349	0	0	0	0	0	0	0	0	0	0	0	0	0.000285524	0	0	0	0.000190349	9.51746e-05	0.00123727	0.00361664	0	0	9.51746e-05
k__Bacteria | p__Proteobacteria | c__Gammaproteobacteria | o__Enterobacterales | f__Yersiniaceae | g__Yersinia | s__Yersinia pseudotuberculosis	0	0.000285524	0	0	0.000285524	0	0	0.000380699	0	0.000475873	9.51746e-05	0.000190349	0	0	0	0	0.000285524	0	0	0	0	0.000761397	9.51746e-05	0	0.000380699	0	0	0.000190349	0.000380699	0	0	0.000475873	0	0.00104692	0.000285524	0.000190349	0	0	0.000190349	0	0	0	0	0	0	0	0	0
k__Bacteria | p__Proteobacteria | c__Gammaproteobacteria | o__Enterobacterales | f__Enterobacteriaceae | g__Candidatus Riesia | s__	0.000856572	0	0.000190349	0	0	0.000475873	9.51746e-05	0	0	9.51746e-05	0.000475873	9.51746e-05	0	0	9.51746e-05	0	9.51746e-05	0.000285524	0	0	0.000190349	0.000190349	0.000190349	0.000475873	0.000285524	0	0	0.000285524	0.000190349	0.000190349	0	0	0	9.51746e-05	9.51746e-05	0.000285524	0.000380699	0	0	0	0	0	0	0	0	0.000285524	0	0
k__Bacteria | p__Proteobacteria | c__Gammaproteobacteria | o__Enterobacterales | f__Pectobacteriaceae | g__Dickeya | s__Dickeya dadantii	0	0.000380699	9.51746e-05	0.000285524	0.000190349	0.000190349	0.000285524	0	0	0	0.000285524	0	0.000380699	0	0.000285524	0	9.51746e-05	0	0	0	0	0.000761397	9.51746e-05	0.000190349	0.000380699	0	0	9.51746e-05	0.000285524	0.000761397	0	0.000380699	0	0.000475873	0	0	0	0	0	0	0	0	0	0	0	0	0	0
k__Bacteria | p__Proteobacteria | c__Gammaproteobacteria | o__Vibrionales | f__Vibrionaceae | g__Vibrio | s__Vibrio cholerae	0.000380699	9.51746e-05	0	0	9.51746e-05	0.000475873	0	0	0	9.51746e-05	0.000475873	0	0	0.000190349	0	0	0	9.51746e-05	0	0	0.000190349	0	0	9.51746e-05	0	0	9.51746e-05	0	0	0	0	0.000380699	0.000285524	0	0.000190349	0.000285524	0	0.000475873	0	0.000190349	0.000666223	0.000190349	0.000285524	0.000190349	0	9.51746e-05	0.000285524	0
k__Bacteria | p__Firmicutes | c__Bacilli | o__Lactobacillales | f__Streptococcaceae | g__Streptococcus | s__Streptococcus intermedius	0	9.51746e-05	0	0	0	0	0	0	0	0	0	0	0	0.000285524	0	0.000190349	0	0	0	0	0	0	9.51746e-05	0	0	0.000380699	0	0	0	0	0	0	0	0	9.51746e-05	0	0.000380699	9.51746e-05	0	9.51746e-05	0.000190349	0.000475873	0	0	0	0.00314076	0.000190349	0
k__Bacteria | p__Firmicutes | c__Bacilli | o__Bacillales | f__Bacillaceae | g__Bacillus | s__Bacillus anthracis	0	0.000285524	0	0	0	0	0	0.000285524	0	0.000190349	0	0	0	0	0	0.000285524	0	0	0	0	0	0.000190349	9.51746e-05	0	0	0.000951746	0.000380699	9.51746e-05	0.000190349	9.51746e-05	0	0.000380699	0	9.51746e-05	9.51746e-05	0	9.51746e-05	0.000190349	0	0	0.000285524	9.51746e-05	0.000475873	0.000190349	0.000190349	0.000285524	0.000285524	0
k__Bacteria | p__Firmicutes | c__Bacilli | o__Lactobacillales | f__Lactobacillaceae | g__Lactobacillus | s__Lactobacillus amylolyticus	0	0.000190349	0	0	0	0	0	9.51746e-05	0	0.000380699	0	0	0	0	0	0	0	0	0	0	0	0	0	0	0	0	0	0	0.000190349	0	0	0	0	0.000380699	0	0	0	0	0	0	0	0	0	0	0	0.00447321	0	0
k__Bacteria | p__Firmicutes | c__Negativicutes | o__Veillonellales | f__Veillonellaceae | g__Megasphaera | s__Megasphaera elsdenii	0	0	0	0	0	0	0	0	0	0	0	0	0	0	0	0	0.000285524	0	0	0	0	0	0	0	0	0	0	0	0	0	0	0	0	0	0	0	0	0	0	0	0.000666223	0.00456838	0	0	0	0	0	9.51746e-05
k__Bacteria | p__Bacteroidetes | c__Bacteroidia | o__Bacteroidales | f__Porphyromonadaceae | g__Porphyromonas | s__Porphyromonas crevioricanis	0	0	0	0	0	0	0	0	0	0	0	0	0	0	0	0	0	0	0	0	0	0	0	0	0	0	0	0	0	0	0	0	0	0	0	0	0	0.000190349	0	0.000475873	0.000190349	0	0.000190349	0.00142762	0.00171314	0	0.000666223	0.000666223
k__Bacteria | p__Firmicutes | c__Clostridia | o__Clostridiales | f__Clostridiaceae | g__Geosporobacter | s__Geosporobacter ferrireducens	0.000285524	0.000380699	0	0	0	0	0	0.000285524	0	0.000761397	0	0	0	0	0	0.000190349	0	0	0	0	0	9.51746e-05	0	0	0	0	0	0.000190349	0	0	0	0	0	0.000475873	0	0	0	0	0	0	0.00190349	9.51746e-05	0	0.000190349	0.000285524	0	0.000190349	0.000190349
k__Bacteria | p__Proteobacteria | c__Gammaproteobacteria | o__Enterobacterales | f__Yersiniaceae | g__Serratia | s__Serratia marcescens	0	0	0	0	0.00161797	0	0	0.000571048	0	0.000380699	0	0	0	0	0	9.51746e-05	0.000475873	9.51746e-05	0	0	0	0.000571048	0	9.51746e-05	9.51746e-05	0	0	0	0.000285524	0	0	0	0	0.000285524	9.51746e-05	0.000190349	0	0	0	0.000190349	0.000190349	0	0	0	0	0	0.000285524	0
k__Bacteria | p__Firmicutes | c__Clostridia | o__Clostridiales | f__Lachnospiraceae | g__Lachnospira | s__Lachnospira eligens	0	0.000571048	0	0	0	0	0	0.000571048	0	0.000571048	0	0	0	0	0	9.51746e-05	9.51746e-05	0	0	0	0	0	0	0	0	0	0	0	0	0	0	0	0	0.000190349	0	0	0	0	9.51746e-05	0	0.00152279	0	0.000380699	0.000285524	0.000761397	0	9.51746e-05	0.000190349
k__Bacteria | p__Proteobacteria | c__Alphaproteobacteria | o__Sphingomonadales | f__Sphingomonadaceae | g__Sphingomonas | s__Sphingomonas sp. LK11	0.00123727	0	9.51746e-05	0	0.000190349	9.51746e-05	0	0	9.51746e-05	0	0.000475873	0	0	0	0	0	0	0.000190349	0.000190349	0.000190349	0	0	0	9.51746e-05	0.000475873	0	0.000380699	9.51746e-05	0	0.000571048	0	0.000190349	0	0	0.000285524	0.000571048	0	0	0	0	0	0	0	0	0	0	0	0
k__Bacteria | p__Proteobacteria | c__Epsilonproteobacteria | o__Campylobacterales | f__Campylobacteraceae | g__Campylobacter | s__Campylobacter pinnipediorum	0	0	0	0	0	0	0	0.000190349	0	9.51746e-05	0	0	0	0.000285524	0	0	0	0	0	0	0	0.000190349	0	0	0	9.51746e-05	0	0	0	0	0	0	0	0	0	0	0	0.000475873	0	0.000856572	0.000285524	0.000951746	0.000285524	0.000380699	9.51746e-05	0	9.51746e-05	0.0011421
k__Bacteria | p__Proteobacteria | c__Gammaproteobacteria | o__Oceanospirillales | f__Halomonadaceae | g__Candidatus Portiera | s__Candidatus Portiera aleyrodidarum	0.000285524	0	9.51746e-05	0	0.000380699	0.000380699	0.000475873	0.000190349	0	0	0.000380699	0	0	0.000190349	0	0.000190349	0	9.51746e-05	0	9.51746e-05	0.000571048	0	0.000285524	9.51746e-05	0.000380699	0.000190349	0	0.000285524	0	0	0	0.000380699	0	0	0	0.000190349	0	0	0	0	0	0	0	0	0	0.000285524	0	0
k__Bacteria | p__Proteobacteria | c__Betaproteobacteria | o__Burkholderiales | f__Burkholderiaceae | g__Ralstonia | s__Ralstonia solanacearum	0.000190349	0	0.000190349	0	9.51746e-05	0.000856572	0	9.51746e-05	0	0	0.00123727	0.000190349	0	0	0	0	9.51746e-05	0.000190349	0	9.51746e-05	0	0	9.51746e-05	9.51746e-05	0.000190349	0.000190349	0.000666223	0.000190349	0.000190349	9.51746e-05	0	0	0	0	0.000190349	0.000190349	0	0	0	0	0	0	0	0	0	0	0	0
k__Bacteria | p__Proteobacteria | c__Gammaproteobacteria | o__Pseudomonadales | f__Pseudomonadaceae | g__Pseudomonas | s__Pseudomonas amygdali	0.000761397	0	9.51746e-05	0	0.000190349	0.000571048	0.000285524	0.000190349	0	0	9.51746e-05	0	9.51746e-05	0	0	0	0.000190349	0.000285524	0	9.51746e-05	0	0	0.000190349	0	0.000285524	9.51746e-05	0.000475873	0	0	0.000285524	0	0.000761397	0.000285524	0	0	9.51746e-05	0	0	0	0	0	0	0	0	0	0	0	0
k__Bacteria | p__Bacteroidetes | c__Flavobacteriia | o__Flavobacteriales | f__Flavobacteriaceae | g__ | s__	0	0	0	0	0	9.51746e-05	0	0	0	0	0.000190349	0	0.000475873	0.000380699	0.000190349	0	0	9.51746e-05	0	0	0	0.000285524	0.000190349	9.51746e-05	0	9.51746e-05	9.51746e-05	9.51746e-05	0	0	0	0	0	0	9.51746e-05	0	0	0	0	0.000380699	0	0.000951746	0	0	0.000190349	0	0.000475873	0.000856572
k__Bacteria | p__Firmicutes | c__Clostridia | o__Clostridiales | f__Clostridiaceae | g__Clostridium | s__Clostridium botulinum	0	9.51746e-05	0	0	0	0	0	9.51746e-05	0	0.000761397	9.51746e-05	0	9.51746e-05	0	0.000190349	9.51746e-05	0	9.51746e-05	0	0.000190349	0	0.000285524	0.000285524	0.000190349	0	0	0	9.51746e-05	0	0	0.000285524	0	0	0	0	0	0	0.000475873	9.51746e-05	0.000190349	0	0	0.000190349	0.000475873	0.000380699	0.000190349	0.000380699	0
k__Bacteria | p__Proteobacteria | c__Gammaproteobacteria | o__ | f__ | g__Candidatus Ruthia | s__Candidatus Ruthia magnifica	0	9.51746e-05	0.000380699	0	0.000380699	0.000380699	9.51746e-05	9.51746e-05	0	0	0.000666223	0.000190349	9.51746e-05	0	0.000190349	0	0	0.000190349	0	0	0	0	0	9.51746e-05	0.000571048	0	0	0	0.000190349	0.000285524	0	0.000190349	0	9.51746e-05	0.000475873	0.000380699	0	0	0	0	0	0.000190349	0	0	0	0	0	0
k__Bacteria | p__Proteobacteria | c__Gammaproteobacteria | o__Pseudomonadales | f__Pseudomonadaceae | g__Pseudomonas | s__Pseudomonas cerasi	0.000190349	9.51746e-05	0	0	0	0.000285524	9.51746e-05	0.000190349	0	0	0.000285524	0.000190349	0.000380699	9.51746e-05	9.51746e-05	0	0.000190349	9.51746e-05	0	9.51746e-05	0.000190349	0	9.51746e-05	0.00104692	0.000285524	0	0	0	9.51746e-05	0.000190349	0	0.000475873	0	0	0.000190349	0.000285524	0	0	0	0	0	9.51746e-05	0	0	0	0	0	0
k__Bacteria | p__Actinobacteria | c__Actinobacteria | o__Micrococcales | f__Microbacteriaceae | g__Microbacterium | s__	0.000475873	0	0.000190349	0	0.000285524	0.000380699	0	9.51746e-05	0	0	0.000285524	0.000285524	0	0	0	0	0	0	0	0	0	0.000190349	0	0	0.000380699	0	0	9.51746e-05	0.000285524	0.000761397	0	0.000571048	0	9.51746e-05	9.51746e-05	0.000285524	0	0	0	0	0	0	0.000190349	0	9.51746e-05	0	9.51746e-05	0
k__Bacteria | p__Firmicutes | c__Negativicutes | o__Veillonellales | f__Veillonellaceae | g__ | s__	0	0	0	0	0	0	0	0	0	9.51746e-05	0	0	0	0	0	0	0	0	0	0	0	0.000475873	0	0	0	0	0	0	0.000190349	0	0	0	0	0	0	0	0	0	0	0	0.000856572	0.00276006	9.51746e-05	0.000285524	9.51746e-05	0	0	0.000190349
k__Bacteria | p__Proteobacteria | c__Betaproteobacteria | o__Neisseriales | f__Neisseriaceae | g__Simonsiella | s__Simonsiella muelleri	0	0	0	0	0	0	0	0	0	0	0	0	0	0.000285524	0	0	0	0	0	0	0	0	0	0	0	0.000190349	0.000475873	9.51746e-05	0	9.51746e-05	0	0	0	0	0	0	0	9.51746e-05	0	0.000190349	0.000856572	0.00266489	0	0	0	0	9.51746e-05	0
k__Bacteria | p__Tenericutes | c__Mollicutes | o__Mycoplasmatales | f__Mycoplasmataceae | g__Mycoplasma | s__Mycoplasma pulmonis	0	0	0	0	0	0	0	0	0	0	0	0	0	0	0	0	0	0	0	0	0	0	0	0	9.51746e-05	0	0	0	0.000285524	0.000190349	0.000380699	0.000666223	0.000856572	0	0.000475873	0.00190349	0	0	0.000190349	0	0	0	0	0	0	0	0	0
k__Bacteria | p__Proteobacteria | c__Betaproteobacteria | o__Burkholderiales | f__Alcaligenaceae | g__Bordetella | s__Bordetella pertussis	0.000571048	0	0	0	0.000190349	0.0011421	0	0	0	0	0.000571048	0	0	0	0	0	0.000190349	0	0	9.51746e-05	0	0	0	9.51746e-05	9.51746e-05	0	9.51746e-05	0	9.51746e-05	9.51746e-05	0	0.000856572	0.000285524	0	0	9.51746e-05	0	0	0	0	0.000380699	0	0	0.000190349	0	0	0	0
k__Bacteria | p__Proteobacteria | c__Gammaproteobacteria | o__Pseudomonadales | f__Pseudomonadaceae | g__Pseudomonas | s__Pseudomonas plecoglossicida	0	0	9.51746e-05	0	9.51746e-05	0.000285524	0	0	0	0.000285524	0	0.000380699	0	0	0	0	0.000285524	0	9.51746e-05	0	0	0	0.000285524	0.000475873	0.000380699	9.51746e-05	0.000190349	0	0.000285524	9.51746e-05	0	0.000380699	0.000666223	0	9.51746e-05	0.000571048	0	0	0	0	0	0	0	0	0	0	0	0
k__Bacteria | p__Bacteroidetes | c__Bacteroidia | o__Bacteroidales | f__Bacteroidaceae | g__Bacteroides | s__Bacteroides salanitronis	0	0.000190349	0.000190349	0	0.000190349	0	9.51746e-05	0	0	0.000285524	0	0	9.51746e-05	0.000571048	9.51746e-05	0	0	0	0.000380699	0.000190349	0.000475873	0	0	0	9.51746e-05	0.000190349	9.51746e-05	0	0	9.51746e-05	0	0	0	9.51746e-05	9.51746e-05	9.51746e-05	9.51746e-05	9.51746e-05	9.51746e-05	0.000380699	0.000190349	0.000190349	0	0	0.000380699	0	0	0
k__Bacteria | p__Proteobacteria | c__Alphaproteobacteria | o__Rhizobiales | f__Brucellaceae | g__Brucella | s__Brucella melitensis	0.000380699	9.51746e-05	0.000190349	0	0.000190349	0.000571048	0.000190349	0	0	0	9.51746e-05	0.000190349	0	9.51746e-05	0	0	0	0	0	0	0	0.000190349	0	0	0.000380699	0.000190349	0.000190349	0.000285524	0	0.000285524	0	9.51746e-05	0	0	0.000285524	0.000380699	0	0	0	0	0	0	0	0	0	0.000666223	0	0
k__Bacteria | p__Proteobacteria | c__Gammaproteobacteria | o__Enterobacterales | f__Enterobacteriaceae | g__Citrobacter | s__Citrobacter freundii	0.000285524	0	0	0	0.00104692	0	0	9.51746e-05	0.000190349	0	0.000285524	0	0	0	0.000285524	0	0.000285524	0	0	9.51746e-05	0	9.51746e-05	0.000190349	0	0.000190349	0	0	0.000285524	0.000380699	9.51746e-05	0	0	0	0.000856572	9.51746e-05	9.51746e-05	0	9.51746e-05	0	0	0	0	0	0	0	0	0	0
k__Bacteria | p__Firmicutes | c__Bacilli | o__Lactobacillales | f__Lactobacillaceae | g__Lactobacillus | s__Lactobacillus sakei	0	9.51746e-05	0	0	0	0	0	9.51746e-05	0	0	0	0	9.51746e-05	0.000380699	0	0	0	0	0	0	0	0	0	0	0	0.000571048	0.000475873	0.000285524	0.000285524	9.51746e-05	0	9.51746e-05	0	0.000571048	0.000285524	0	0	0	0	0	0	0	0	0	0	0.00152279	0	0
k__Bacteria | p__Proteobacteria | c__Gammaproteobacteria | o__ | f__ | g__Thiolapillus | s__Thiolapillus brandeum	0.000190349	0	0	0	9.51746e-05	0	0	9.51746e-05	0	0	0.000285524	0	9.51746e-05	0.000190349	0	0	0	0	0	0	0	0	0.000856572	0.000666223	0.000190349	0.000380699	0	0	0.000190349	0.000380699	0	0.000285524	0	0	0.000475873	0.000190349	0	0	0	0	0	0	0	0	0	0.000285524	0	0
k__Bacteria | p__Proteobacteria | c__Gammaproteobacteria | o__Alteromonadales | f__Shewanellaceae | g__Shewanella | s__Shewanella japonica	0	0	0	0	9.51746e-05	0	0	0	0	0	0	0	0.000475873	0	0	0	0	0.000285524	0.000190349	0	0	0	0.000190349	9.51746e-05	0	0.000666223	0.000380699	9.51746e-05	0.000285524	0.000285524	0	0.000190349	0.000190349	0	0.000190349	0.000856572	0	0	0	0	0	0	0.000380699	0	0	0	0	0
k__Bacteria | p__Proteobacteria | c__Gammaproteobacteria | o__Legionellales | f__Coxiellaceae | g__ | s__	0.000190349	0	0.000190349	0	0	0	0	0	9.51746e-05	0	0.000285524	0.000571048	0.000285524	9.51746e-05	0	0	9.51746e-05	9.51746e-05	0	0	0	0.000285524	0.000666223	0.000666223	0	0	0	0	0.000190349	9.51746e-05	0	0	0	0	0.000190349	0.000380699	0	0	0	0	0	0.000190349	0.000285524	0	0	0	0	0
k__Bacteria | p__Bacteroidetes | c__Bacteroidia | o__Bacteroidales | f__Bacteroidaceae | g__Bacteroides | s__Bacteroides caccae	0	0	0	0	0	0	0	0	0	0	0	0	9.51746e-05	0.000571048	0.000190349	0.000190349	0	0	0	0	0	0	9.51746e-05	0	0	9.51746e-05	9.51746e-05	0.000380699	0	9.51746e-05	0	0	0	0	0.000285524	0	0	9.51746e-05	0.000285524	0	9.51746e-05	0	0	0.000761397	0.00133245	0	0	9.51746e-05
k__Bacteria | p__Bacteroidetes | c__Flavobacteriia | o__Flavobacteriales | f__Flavobacteriaceae | g__Sediminicola | s__Sediminicola sp. YIK13	0	9.51746e-05	0.000190349	0.000285524	0	0	9.51746e-05	0	0	0	9.51746e-05	0	0.000856572	0.000380699	0.00209384	0.000190349	9.51746e-05	0	0	0.000190349	0	0	0.000190349	0	0	0	0	0	0	0	0	0	0	0	0	0	0	0	0	0	0	0	0	0	0	0	0	0
k__Bacteria | p__Firmicutes | c__Clostridia | o__Clostridiales | f__Clostridiales Family XIII. Incertae Sedis | g__ | s__[Eubacterium] sulci	0	0	0	0.000190349	0	0	0	0	0	0	0	0	0	0.000285524	0	0	9.51746e-05	0	0	0	0	0	0	0	0	0.000856572	0.000475873	0.000475873	0	0.000285524	0	0	0	0	0.000285524	0	0.000475873	0	0	0	9.51746e-05	0.00123727	0	0	0	0	0	0
k__Bacteria | p__Firmicutes | c__Erysipelotrichia | o__Erysipelotrichales | f__Erysipelotrichaceae | g__Faecalibaculum | s__Faecalibaculum rodentium	0	9.51746e-05	0.000190349	0	0	0.000475873	9.51746e-05	0.000190349	0	0	0.000761397	9.51746e-05	0	0.000666223	0	0.000190349	0.000285524	0	0	0	0	0	0.000380699	0.000475873	0	0	0	0	9.51746e-05	0	0	0	0	0	0	9.51746e-05	0	0	0	0	0.000380699	0.000285524	0	0	0	0	0	0
k__Bacteria | p__Proteobacteria | c__Gammaproteobacteria | o__Enterobacterales | f__Enterobacteriaceae | g__Enterobacter | s__Enterobacter hormaechei	0	0.000475873	0	0	9.51746e-05	0	0	0.000571048	0	0.000856572	0	0	0	0	0	0	0	0	0	0	0	0.000285524	0	0	0	0	0	0.000475873	0.000380699	0	0	0	0	0.00161797	0	0	0	0	0	0	0	0	0	0	0	0	0	0
k__Bacteria | p__Proteobacteria | c__Gammaproteobacteria | o__Pseudomonadales | f__Pseudomonadaceae | g__Pseudomonas | s__Pseudomonas litoralis	0.000761397	0	0.000190349	0	0.000190349	0	0	0.000285524	0	0	9.51746e-05	0.000190349	0	0	0	0	0	0	0	0	0	0	9.51746e-05	9.51746e-05	0.000761397	0	9.51746e-05	9.51746e-05	9.51746e-05	0.000666223	0	9.51746e-05	0.000190349	0	0.000380699	0.000285524	0	0	0	0	0	0	0	0	0	0.000190349	0	0
k__Viruses | p__Nucleocytoviricota | c__Pokkesviricetes | o__Chitovirales | f__Poxviridae | g__ | s__BeAn 58058 virus	0	0	0	0	0.000190349	0	0	0	0	0	0	0	0	0	0	0	0	0	0	0	0	0	0	0	0.00237937	0	0	0	0	0.00218902	0	0	0	0	0	0	0	0	0	0	0	0	0	0	0	0	0	0
k__Bacteria | p__Bacteroidetes | c__Flavobacteriia | o__Flavobacteriales | f__Flavobacteriaceae | g__Olleya | s__Olleya sp. Bg11-27	0	0	0	0	0	0	0	0	0	9.51746e-05	0	0	0	9.51746e-05	0.000190349	0	0	0	0	0	0	0	0	0	0	0	0	0	0	0	0	0	0	0	0	0	0.000475873	0	0	0.000285524	0.000475873	0.000475873	0.000190349	0.000380699	0.000380699	0	0.0011421	0.000475873
k__Bacteria | p__Proteobacteria | c__Alphaproteobacteria | o__Sphingomonadales | f__Sphingomonadaceae | g__Sphingomonas | s__Sphingomonas hengshuiensis	0.000571048	0	9.51746e-05	0.000856572	9.51746e-05	9.51746e-05	0.000190349	0	0	0	9.51746e-05	0.000285524	9.51746e-05	0	0	0	9.51746e-05	9.51746e-05	0.000285524	0	0	0	0	0	0.000475873	0	0	9.51746e-05	0.000380699	0.000285524	0	0	0	0	9.51746e-05	0.000190349	0	0	0	0	0	0	0	0	0	0.000285524	0	0
k__Bacteria | p__Proteobacteria | c__Gammaproteobacteria | o__Alteromonadales | f__Colwelliaceae | g__Colwellia | s__Colwellia sp. PAMC 20917	9.51746e-05	0	0	0	0.000285524	9.51746e-05	0	9.51746e-05	0	0	9.51746e-05	0	0.000475873	0	0	0	0	9.51746e-05	0	9.51746e-05	0	0	0.000380699	0.000571048	0	0.000285524	0.000190349	0.000380699	0.000190349	0.000475873	0	0.000380699	0	0	0	0.000475873	0	0	0	0	0	0	0	0	0	0	0	0
k__ | p__ | c__ | o__ | f__ | g__ | s__	0.000285524	0	0.000285524	0	0.000285524	0	0	0	0	0	9.51746e-05	0	0	0	0.000285524	9.51746e-05	0.000190349	0	0	0	0	9.51746e-05	0	0	0.000761397	0	0.000190349	0	0	0.000666223	0	9.51746e-05	0	0	0.000190349	0.000190349	0	0	0	0	0	0.000475873	0.000190349	0	0	0	0.000190349	0
k__Bacteria | p__Spirochaetes | c__Spirochaetia | o__Spirochaetales | f__Spirochaetaceae | g__Treponema | s__Treponema succinifaciens	0	0.000761397	0	0	0	0	0	0.00123727	0	0.00142762	0	0	0	0	0	0	0	0	0	0	0	0	0	0	0	0	0	0.000285524	0.000285524	0	0	0	0	9.51746e-05	0	0	0.000190349	0	0	0.000285524	0	0	0	0	0	0	0	0
k__Bacteria | p__Proteobacteria | c__Alphaproteobacteria | o__Rhizobiales | f__Brucellaceae | g__Brucella | s__Brucella abortus	0.000285524	0	0.000190349	0	9.51746e-05	9.51746e-05	0	9.51746e-05	0	0	0.000666223	0	0	0	0	0	0	0.000190349	0.000190349	9.51746e-05	0	0	0.000190349	0.000285524	0.000380699	0	0	0	0.000380699	0	0	0.000475873	0	0	9.51746e-05	0.000285524	0	0	0	0	0	0	0	0	0	0.000475873	0	0
k__Bacteria | p__Spirochaetes | c__Spirochaetia | o__Spirochaetales | f__Spirochaetaceae | g__Treponema | s__Treponema brennaborense	0	0.000285524	0	0	0	0	0	0.00133245	0	0.00123727	0	0	0	0	0	0	0	0	0	0	0	0	0	0	0	9.51746e-05	0	0	0	0	0	0	0	9.51746e-05	0	0	0	0	0.000285524	0	9.51746e-05	0.000761397	0	0	0	0	0.000190349	0
k__Bacteria | p__Bacteroidetes | c__Bacteroidia | o__ | f__ | g__ | s__	0	0	9.51746e-05	0	0	0	0	9.51746e-05	0	0	0.000190349	0	0.000190349	0.000190349	9.51746e-05	0.000190349	9.51746e-05	0	0	0.000285524	0	0	9.51746e-05	0	0	0.000190349	0.000380699	0	0	0	0	0	0	0	0.000190349	0	0.000190349	0.000285524	0	9.51746e-05	9.51746e-05	9.51746e-05	0.000380699	0	0.000190349	0	0.000190349	0.000475873
k__Bacteria | p__Firmicutes | c__Bacilli | o__Lactobacillales | f__Lactobacillaceae | g__Lactobacillus | s__Lactobacillus murinus	0	0.000190349	0	0	0	0	0	0.000285524	0	0.00104692	0	0	0	0	0	0	0	0	0	0	0	0	0	0	0	9.51746e-05	9.51746e-05	9.51746e-05	0	0	0	0	0	9.51746e-05	0.000190349	0	0	0.000190349	0	9.51746e-05	0.000285524	0.00123727	0.000285524	0	0	0	0	0
k__Bacteria | p__Proteobacteria | c__Alphaproteobacteria | o__Sphingomonadales | f__Sphingomonadaceae | g__Sphingomonas | s__Sphingomonas sanxanigenens	0.000190349	0	0.000285524	0	0	0.000190349	9.51746e-05	0	0	0	0.000475873	0	0	0	0	0	0.000190349	0	0	0	0	0	0	9.51746e-05	0	0.000190349	9.51746e-05	0.000190349	0.000285524	9.51746e-05	0	0	9.51746e-05	0.000380699	0.000475873	0.000475873	0	0	0	0	0	0	0	0	0	0.000380699	0	0
k__Bacteria | p__Proteobacteria | c__Alphaproteobacteria | o__Rhizobiales | f__Rhizobiaceae | g__Liberibacter | s__Candidatus Liberibacter solanacearum	0.000761397	0	0.000190349	0.000190349	0.000475873	0.000190349	9.51746e-05	9.51746e-05	0	0	0.000380699	0	9.51746e-05	0	9.51746e-05	0	0	0	0	0	0	0	0	0.000190349	0.000190349	9.51746e-05	0	0	0.000190349	0.000285524	0	0	0	0	0.000475873	0.000190349	0	0	0	0	0	0	0	0	0	0	0	0
k__Bacteria | p__Proteobacteria | c__Gammaproteobacteria | o__Enterobacterales | f__Erwiniaceae | g__Erwinia | s__Erwinia pyrifoliae	0	0.000571048	0	0	9.51746e-05	0	0	0.000380699	0	0.000571048	0	0	0	0	0	0	0.000285524	0	0	0	0	0.000761397	9.51746e-05	0	0	0	0	0.000285524	0.000571048	0	0	0	0	0.000571048	0	0	0	0	0	0	0	0	0	0	0	0	0	0
k__Bacteria | p__Proteobacteria | c__Gammaproteobacteria | o__Pasteurellales | f__Pasteurellaceae | g__Basfia | s__[Mannheimia] succiniciproducens	0	0	0	9.51746e-05	0	0	0	0	0	0	0	0	0	9.51746e-05	0	0	0	0	0	0	9.51746e-05	0	0	0	0	9.51746e-05	0.000380699	9.51746e-05	0	0	0	0	0	9.51746e-05	0	0	9.51746e-05	9.51746e-05	0.00142762	0	0.000190349	0.000380699	0	0.000380699	0.000190349	0	0	0.000475873
k__Bacteria | p__Bacteroidetes | c__Bacteroidia | o__Bacteroidales | f__Porphyromonadaceae | g__Porphyromonas | s__	0	0	0	0	0	0	0	0	0	0	0	0	0	0	0	0	0	0	0	0	0	0	0	0	0	9.51746e-05	0.000380699	0.000190349	0	0.000285524	0	0	0	0	9.51746e-05	0	0	0	0	0.000190349	0.000190349	9.51746e-05	0	0.000285524	0.000856572	0	0.00133245	9.51746e-05
k__Bacteria | p__Firmicutes | c__Bacilli | o__Bacillales | f__Planococcaceae | g__Planococcus | s__Planococcus sp. MB-3u-03	0	9.51746e-05	0	0	0	0	0	0.000190349	0	0.000285524	0	0	0	0.000285524	0	0	0	0	0	0	0	0	0	0	0	0.000666223	0.000475873	9.51746e-05	9.51746e-05	9.51746e-05	0	0	0	0.000190349	0.000190349	0	9.51746e-05	0	0	0	9.51746e-05	9.51746e-05	0	0.000190349	0.000380699	0	0.000190349	0.000380699
k__Bacteria | p__Firmicutes | c__Negativicutes | o__Selenomonadales | f__Selenomonadaceae | g__Selenomonas | s__Selenomonas ruminantium	0	0.000190349	0	0	0	0	0	0.000380699	0	0.000190349	0	0	0	0	0	0	0	0	0	0	0	0	0	0	0	0	0	0	0	0	0	0	0	0	0	0	0	0	0.000190349	0	0	0.00152279	0.000380699	0.000285524	0.000190349	0	0	0.000761397
k__Bacteria | p__Proteobacteria | c__Gammaproteobacteria | o__Pseudomonadales | f__Moraxellaceae | g__Moraxella | s__Moraxella osloensis	0	0	0	0	0	0	0	0	0	0	0	0.000190349	0	0.00133245	0	0	0	0	0	0	0	0.000285524	0	0	0	0.000571048	0.000380699	0.000380699	0	0.000190349	0	0	0.000190349	0	9.51746e-05	0	0	0	0	0	9.51746e-05	0	0	9.51746e-05	0.000285524	0	0	0
k__Bacteria | p__Proteobacteria | c__Gammaproteobacteria | o__Pseudomonadales | f__Pseudomonadaceae | g__Azotobacter | s__Azotobacter chroococcum	9.51746e-05	0	0	0.000285524	0.000285524	0.000190349	9.51746e-05	0	9.51746e-05	0	0	9.51746e-05	0	0	0	0	0	9.51746e-05	0	0	0	0	0.000285524	0.000380699	0.000856572	0	9.51746e-05	0	0	0.000380699	0	0	0	0	0.000475873	0.000285524	0	0	0	0	0	0	0	0	0	9.51746e-05	0	0
k__Bacteria | p__Firmicutes | c__Negativicutes | o__Veillonellales | f__Veillonellaceae | g__Dialister | s__	0	0	0	0	0	0	0	0	0	0	0	0	0	0	0	0	0	0	0	0	0	0	0	0	0	0	0	0	0	0	0	0	0	0	0	0	0	0.000190349	0	9.51746e-05	0.0011421	0.00133245	0.000285524	0	0	0.000666223	0.000190349	9.51746e-05
k__Bacteria | p__Proteobacteria | c__Alphaproteobacteria | o__Rhizobiales | f__Bartonellaceae | g__Bartonella | s__Bartonella australis	0.000380699	0	0	9.51746e-05	0.000285524	9.51746e-05	0	0	0	0	0.000285524	0.000285524	0	0	0	0	9.51746e-05	0	0	0	0	0	0.000190349	0.000475873	0.000190349	9.51746e-05	9.51746e-05	0	0.000190349	0.000761397	0	0	0	0	9.51746e-05	0.000285524	0	0	0	0	0	0	0	0	0	9.51746e-05	0	0
k__Bacteria | p__Firmicutes | c__Bacilli | o__Lactobacillales | f__Lactobacillaceae | g__Lactobacillus | s__Lactobacillus acidophilus	0	0.000571048	0	0	0	0	0	0.000761397	0	0.00142762	0	0	0	0	0	0	9.51746e-05	0	0	0	0	0.000190349	0	0	0	0	0	0	0.000475873	0	0	0	0	0.000285524	0	0	9.51746e-05	0	0	0	0	0	0	0	0	0	0	0
k__Bacteria | p__Firmicutes | c__Negativicutes | o__Veillonellales | f__Veillonellaceae | g__Veillonella | s__Veillonella rodentium	0	0	0	0	0	0	0	0	0	0	0	0	0	0	0	0	0	0	0	0	0	0	0	0	0	0	0	0	0	0	0	0	0	0	0	0	0	0.000951746	0	0.000571048	9.51746e-05	9.51746e-05	9.51746e-05	0.000285524	9.51746e-05	0.000571048	0	0.0011421
k__Bacteria | p__Proteobacteria | c__Alphaproteobacteria | o__Sphingomonadales | f__Sphingomonadaceae | g__ | s__	0.000190349	9.51746e-05	0.000285524	0	0.000475873	0.000475873	0.000190349	9.51746e-05	0	0	0.000380699	0	9.51746e-05	9.51746e-05	0.000285524	9.51746e-05	0	0	0	9.51746e-05	0	0	0	0	9.51746e-05	0	0	0	9.51746e-05	9.51746e-05	0	0	0	0.000190349	9.51746e-05	0.000475873	0	0	0	0	0	0	0	0	0	0	0	0
k__Bacteria | p__Firmicutes | c__Bacilli | o__Bacillales | f__Staphylococcaceae | g__Auricoccus | s__Auricoccus indicus	0	0.000190349	0.000190349	0	0	0	9.51746e-05	0	0	9.51746e-05	0	0	0	0	9.51746e-05	0	0	0	0	0	0.000190349	0	0	0	0	9.51746e-05	0.000380699	0.000190349	0	0.000190349	0.000380699	0	9.51746e-05	0	0.000380699	0.000190349	0	0	0.000285524	0	0	0	0	0.000380699	0.000285524	0	0	9.51746e-05
k__Bacteria | p__Proteobacteria | c__Alphaproteobacteria | o__Rhodospirillales | f__Acetobacteraceae | g__Gluconobacter | s__Gluconobacter albidus	0.000285524	0	0	0	0	0	0	0	0	0	0.000190349	0.000190349	0.000571048	0	0.000190349	0	9.51746e-05	0	0	0	0	0	9.51746e-05	0.000190349	0.000285524	0	0	0	0.000285524	9.51746e-05	0	0.000475873	0.000380699	0	0.000190349	0.000285524	0	0	0	0	0	0	0	0	0	0	0	0
k__Bacteria | p__Proteobacteria | c__Betaproteobacteria | o__Neisseriales | f__Neisseriaceae | g__Neisseria | s__Neisseria sp. KEM232	0	0	0	0	0	0	0	0	0	0	0	0	0	0.000475873	0	0	0	0	0	0	0	0	0	0	0	0	0	0	0	0	0	0	0	0	9.51746e-05	0	0	0.000190349	0	9.51746e-05	9.51746e-05	0.00142762	9.51746e-05	0.000475873	0.000190349	0	0.000666223	0
k__Bacteria | p__Proteobacteria | c__Gammaproteobacteria | o__Vibrionales | f__Vibrionaceae | g__Vibrio | s__Vibrio natriegens	0	0	9.51746e-05	0	0	9.51746e-05	0.000190349	0	0	0	9.51746e-05	0	0	0.000285524	0	0	0	0	0	0	0	0	0.000285524	9.51746e-05	0.000190349	0	9.51746e-05	0.000190349	0.000190349	0.000571048	0	0	0.000190349	0	9.51746e-05	0.000190349	0.000285524	0	0	0	0	0	0.000285524	0.000285524	9.51746e-05	0	0	0
k__Bacteria | p__Proteobacteria | c__Alphaproteobacteria | o__Rhizobiales | f__Rhizobiaceae | g__Sinorhizobium | s__Sinorhizobium fredii	0.00104692	0	0	0	0.000285524	0.000190349	0	9.51746e-05	0	0	9.51746e-05	0.000571048	0	0	0	0	0	0	0	0	0	9.51746e-05	0	0	0.000285524	0	0	0	0	0.000285524	0	0.000190349	0	0	0.000285524	0	0	0	0	0	0	0	0	0	0	0.000285524	0	0
k__Bacteria | p__Actinobacteria | c__Actinobacteria | o__Actinomycetales | f__Actinomycetaceae | g__Actinomyces | s__	0	0	0	0	0	0	0	0	0	0	0	0	0	0	0	0	0	0	0	0	0	0	0	0	0	0	9.51746e-05	0	0	9.51746e-05	0	0	0	0	0	0	9.51746e-05	0	0	0.000475873	9.51746e-05	0.00104692	0.000380699	9.51746e-05	0.000666223	0	0.000571048	0
k__Bacteria | p__Firmicutes | c__Bacilli | o__Lactobacillales | f__Carnobacteriaceae | g__ | s__	0	9.51746e-05	0	0.000190349	0	0	0	0	0	0.000190349	0	0	0	0.000571048	9.51746e-05	0	0	0	0	0	0	0	0	0	0	0.000571048	0.000380699	0.000285524	0	0.000380699	0	0	0	0	0.000380699	0	0	0	0	0.000285524	0	0	0	0	0	9.51746e-05	9.51746e-05	0
k__Bacteria | p__Proteobacteria | c__Betaproteobacteria | o__Burkholderiales | f__Oxalobacteraceae | g__Herbaspirillum | s__Herbaspirillum seropedicae	0	0	0.000285524	0.000190349	0.000475873	9.51746e-05	9.51746e-05	0.000285524	0	0	0	0	0.000190349	0	0	0	0.000190349	9.51746e-05	0	0	0	0	0.000190349	0.000380699	0	0	0	0	9.51746e-05	0.000190349	0	0	0.000190349	0	9.51746e-05	9.51746e-05	0	0	0	0	0	0	9.51746e-05	9.51746e-05	0.000190349	0	9.51746e-05	0
k__Bacteria | p__Proteobacteria | c__Epsilonproteobacteria | o__Campylobacterales | f__Helicobacteraceae | g__Helicobacter | s__Helicobacter apodemus	0	0	0.000190349	0.000190349	0.000190349	0	0	0	0.000761397	0	0	0.000666223	0	0	9.51746e-05	9.51746e-05	0.000380699	0	9.51746e-05	9.51746e-05	0.000666223	0	0	0	0	0	0	0	0	0	0.000190349	0	0	0	0	0	0	0	0	0	0	0	0	0	0	0	0	0
k__Bacteria | p__Spirochaetes | c__Spirochaetia | o__Spirochaetales | f__Spirochaetaceae | g__Treponema | s__Treponema primitia	0	0.000761397	0	0	0	0	0	0.000571048	0	0.0011421	0	0	0	0	0	0	0	0	0	0	0	0	0	0	0	0	0	9.51746e-05	0.000190349	0	0	0	0	0.000666223	0	0	0.000190349	0	0	0	0	0	0	0	0	0	0	0
k__Bacteria | p__Proteobacteria | c__Gammaproteobacteria | o__Pseudomonadales | f__Pseudomonadaceae | g__Pseudomonas | s__Pseudomonas sp. PONIH3	0	9.51746e-05	9.51746e-05	0	0.000285524	0	0	0	0	0	9.51746e-05	0	9.51746e-05	9.51746e-05	0	0	0	9.51746e-05	0	0	9.51746e-05	0	9.51746e-05	0.000475873	0.000475873	9.51746e-05	0.000190349	0	0.000190349	9.51746e-05	0	0	0	0	0.000380699	0.000285524	0	0	0	0	0	0	0	0	0	0.000285524	0	0
k__Bacteria | p__Bacteroidetes | c__Flavobacteriia | o__Flavobacteriales | f__ | g__ | s__	0	0	9.51746e-05	0	0	0.000571048	0	0	0	0	0.000761397	0	0.000475873	0.000571048	0.000380699	9.51746e-05	9.51746e-05	0	0	0	0	0	9.51746e-05	0	0	0	0	0	0	0	0	0	0	0	0	0	0	0	0	0	9.51746e-05	0	0	0	0	0	0	0.000285524
k__Bacteria | p__Proteobacteria | c__Betaproteobacteria | o__Burkholderiales | f__ | g__ | s__	0	0	0	0	9.51746e-05	0	0	0	0	9.51746e-05	0	0.000190349	0	0	9.51746e-05	0	9.51746e-05	0	9.51746e-05	0	0.000190349	0	0	0	0.000190349	0	0	0	0	0.000190349	0	0.000190349	0	9.51746e-05	0	9.51746e-05	0	0	0	0	0.000380699	0.000190349	0.000190349	0	0	0.000666223	0.000190349	0.000285524
k__Bacteria | p__Proteobacteria | c__Gammaproteobacteria | o__Enterobacterales | f__Yersiniaceae | g__Yersinia | s__	0	0.000190349	0	0	0.000285524	0	9.51746e-05	0.000190349	0	9.51746e-05	0	0	9.51746e-05	0	9.51746e-05	0	0.000380699	0	0.000190349	9.51746e-05	0	9.51746e-05	0.000190349	0	0	0	0	0.000190349	0.000380699	0	0	9.51746e-05	0	0.000475873	0	0.000380699	0	0	0	0	0	0	0	0	0	0	0	0
k__Bacteria | p__Proteobacteria | c__Gammaproteobacteria | o__Pseudomonadales | f__Pseudomonadaceae | g__Pseudomonas | s__Pseudomonas agarici	0.000285524	0	9.51746e-05	0	0	9.51746e-05	0	0	0	0	0.000380699	0	0	9.51746e-05	0	0	0	0	9.51746e-05	0	9.51746e-05	0	0.000190349	0.000380699	0.000380699	9.51746e-05	0	9.51746e-05	0	0.000190349	0	9.51746e-05	0	0	0.000285524	0.000285524	0	0	0	0	0	0	0	0	0	0.000380699	0	0
k__Bacteria | p__Firmicutes | c__Bacilli | o__Bacillales | f__Paenibacillaceae | g__Brevibacillus | s__	0	0.000856572	0	0	0	0	0	0.000666223	0	0.000571048	0	0	0	0.000190349	0	0	9.51746e-05	0	0	0	0	0.000190349	0	0	0	0	9.51746e-05	0.000285524	9.51746e-05	0	0	0	0	0.000285524	9.51746e-05	0	0	0	0	0	0	0	0	0	0	0	0	0
k__Bacteria | p__Proteobacteria | c__Gammaproteobacteria | o__Aeromonadales | f__Aeromonadaceae | g__Aeromonas | s__Aeromonas salmonicida	0.000285524	0	0	0	0.000190349	0.000190349	0	0.000190349	0	0	9.51746e-05	0.000190349	0	0	0.000190349	0	0.000380699	0	0	0	0	0	0	0.000380699	0.000475873	0	0	9.51746e-05	0	0.000190349	0	0.000190349	0	0	9.51746e-05	9.51746e-05	0	0	0	0	9.51746e-05	0	0	0	0	9.51746e-05	0	0
k__Bacteria | p__Proteobacteria | c__Gammaproteobacteria | o__Enterobacterales | f__Enterobacteriaceae | g__Enterobacter | s__	0	0	0	0.000285524	0	9.51746e-05	0.000190349	0	0	9.51746e-05	0	0	0	0.000475873	0	0	0.000380699	9.51746e-05	0	0	0	0.000475873	9.51746e-05	0	9.51746e-05	0	0	0	0.000190349	0	0	9.51746e-05	0	0.000571048	0.000190349	9.51746e-05	0	0	0	0	0	0	0	0	0	0	0	0
k__Bacteria | p__Proteobacteria | c__Gammaproteobacteria | o__Enterobacterales | f__Hafniaceae | g__Obesumbacterium | s__	0	0	0	0	0.000190349	0	0	0	0	0	0	0	0	0.000285524	0	0	0.000285524	0	0	0	0	0.000285524	0	0	9.51746e-05	0	0	0	9.51746e-05	0.000285524	0	0	0	0.000475873	0	0	0.000285524	9.51746e-05	0.000190349	0.000190349	9.51746e-05	0	0.000190349	0	0	0	0.000285524	0
k__Bacteria | p__Proteobacteria | c__Gammaproteobacteria | o__Enterobacterales | f__Morganellaceae | g__Morganella | s__Morganella morganii	0	0	0	0	0	0	0	0.000380699	0	0	0	0	0	0.000190349	0	0	0	0	0	9.51746e-05	0	9.51746e-05	0	0	0	0	0	0	0	0	0	0.00247454	0	0	0	0	0	0	0	0	0	0	0	0	0	0	0	0
k__Bacteria | p__Actinobacteria | c__Actinobacteria | o__Actinomycetales | f__Actinomycetaceae | g__Actinomyces | s__Actinomyces pacaensis	0	0	0	0	0	0	0	9.51746e-05	0	0	0	0	0	9.51746e-05	0	0	0.000190349	0	0	0	0	0	0	0	0	0.000571048	0.000475873	9.51746e-05	0	9.51746e-05	0	0	0	0	0.000475873	0	0	0	0	0	9.51746e-05	0.000190349	0	0	0	0.000571048	0.000285524	0
k__Bacteria | p__Actinobacteria | c__Actinobacteria | o__Corynebacteriales | f__Nocardiaceae | g__Rhodococcus | s__Rhodococcus sp. S2-17	0.000571048	0	9.51746e-05	0	0.000190349	0	0	0	0	0	0	0.000380699	0	0	0	0	0	9.51746e-05	9.51746e-05	0	0	0	0	0	0.000475873	9.51746e-05	0.000190349	0	0	0.000190349	0	0.000190349	0	0	9.51746e-05	0.000571048	0	0	0	0	0	0	0	0	0	0	0	0
k__Bacteria | p__Actinobacteria | c__Actinobacteria | o__Micrococcales | f__Micrococcaceae | g__Rothia | s__Rothia dentocariosa	0	0	0	0	0	0	0	0	0	0	0	0	0	0	0	0	0	0	0	0	0	0	0	0	0	0	0	0	0	0	0	0	0	0	0	0	9.51746e-05	0	0	0	0	0.00228419	0.000380699	9.51746e-05	0	0.000380699	0	0
k__Bacteria | p__Cyanobacteria | c__ | o__Chroococcales | f__Chroococcaceae | g__Geminocystis | s__	0	0	0	0	0	0	0	0	0	0	0	0	0	0	0	0	0	0	0	0	0	0	0	0	0	0	0	0	0	0	0	0	0	0	0	0	0	9.51746e-05	0	9.51746e-05	9.51746e-05	9.51746e-05	0	0.000856572	0.00142762	0	0	0.000571048
k__Bacteria | p__Proteobacteria | c__Betaproteobacteria | o__Burkholderiales | f__Burkholderiaceae | g__Ralstonia | s__	0.000190349	0	0	0	0	0.000190349	0	0	0	0	0.000285524	0.000190349	0	0	0	0	0	0	0	0	0.000285524	0	0.000190349	0	0	0.000190349	0.000380699	0	0	0.000285524	0	0.000475873	0	0	0.000285524	0	0	0	0	0	0	0	0.000285524	0	0	0	0	0
k__Bacteria | p__Proteobacteria | c__Betaproteobacteria | o__Burkholderiales | f__Comamonadaceae | g__Candidatus Symbiobacter | s__Candidatus Symbiobacter mobilis	0	0	0	0	0.000190349	0.000285524	9.51746e-05	9.51746e-05	0	0	0.000571048	9.51746e-05	0	0	0	0	0.000190349	0	0	0	0	0	0	0	0.000285524	0.000190349	0.000190349	0.000190349	0	0	0	9.51746e-05	0	0	0.000190349	0	0	0	0	0	0	0	0.000285524	9.51746e-05	0.000190349	0	0	0
k__Bacteria | p__Proteobacteria | c__Gammaproteobacteria | o__Alteromonadales | f__Alteromonadaceae | g__Marinobacter | s__	0	0	9.51746e-05	9.51746e-05	0.000190349	0.000190349	0	0	0	0	0	0	9.51746e-05	0	0	0.000190349	0	9.51746e-05	0	0	0	0	9.51746e-05	0.000190349	0.000380699	0	0	0	0.000190349	0.000190349	0	0	0	0	0.000380699	0.000475873	0	0	0	0	0.000190349	0.000190349	0	0	0	0	0	0
k__Bacteria | p__Proteobacteria | c__Gammaproteobacteria | o__Enterobacterales | f__Erwiniaceae | g__Erwinia | s__Candidatus Erwinia haradaeae	0.000190349	0	9.51746e-05	0.000285524	0.000571048	0	0	0.000190349	0	0.000190349	0	0	9.51746e-05	0	0	0	0	0	0	0	0	0.000380699	0	0	0	0	0	0.000190349	0.000380699	9.51746e-05	0	0	0	0.000285524	0	9.51746e-05	0	0	0	0	0	0	0	0	0	0	0	0.000190349
k__Bacteria | p__Firmicutes | c__Clostridia | o__Clostridiales | f__Ruminococcaceae | g__Ruminococcus | s__Ruminococcus champanellensis	0	0.000190349	0.000190349	0	0.0011421	0	0	0	0.000190349	0	9.51746e-05	0	9.51746e-05	0	0.000475873	0.000380699	0	0	0	9.51746e-05	9.51746e-05	9.51746e-05	9.51746e-05	0	0	0	0	0	0	0	0	0	0	0	0	0	0	0	0	0	0	0	0	0	0	0	0	0
k__Bacteria | p__Proteobacteria | c__Alphaproteobacteria | o__Rhizobiales | f__Bradyrhizobiaceae | g__Variibacter | s__Variibacter gotjawalensis	0.00104692	9.51746e-05	9.51746e-05	0	9.51746e-05	9.51746e-05	9.51746e-05	0	0	0	0.000571048	0	0	0	0	0	0.000190349	9.51746e-05	0	0.000190349	0.000190349	0	9.51746e-05	0	0	0	0	0	9.51746e-05	0	0	0	0	0	0.000190349	0	0	0	0	0	0	0	0	0	0	0	0	0
k__Bacteria | p__Proteobacteria | c__Gammaproteobacteria | o__Enterobacterales | f__Morganellaceae | g__Providencia | s__Providencia alcalifaciens	0	0	0	0	0.000190349	0	0	0	0	9.51746e-05	0	0	0	0	0	0	9.51746e-05	0	0	0	0	0.000571048	0	0	0.000190349	0.000190349	9.51746e-05	0.000190349	0.000475873	0	0	0	0	0	0.000285524	0.000190349	0	0.000190349	0	0	0	0	0	0.000285524	9.51746e-05	0	0	0
k__Bacteria | p__Proteobacteria | c__Gammaproteobacteria | o__Pasteurellales | f__Pasteurellaceae | g__Actinobacillus | s__Actinobacillus succinogenes	0	0	0	0	0	0	0	0	0	0	0	0	0	0	0	9.51746e-05	0	0	0	0	0	0	0	0	0	0	0	0	0	0	0	0	0	0	0	0	0.000475873	0.000190349	0.000761397	9.51746e-05	9.51746e-05	0	0.000190349	0.000380699	0.000380699	0	0.000190349	0.000285524
k__Bacteria | p__Bacteroidetes | c__Flavobacteriia | o__Flavobacteriales | f__Flavobacteriaceae | g__Capnocytophaga | s__Capnocytophaga sp. oral taxon 864	0	0	0	0	0	0	0	0	0	0	0	0	9.51746e-05	0	0	0	0	0	0	0	0	0	0	0	0	0	0	0	0	0	0	0	0	0	0	0	0	0.000571048	0	0.000380699	0	0.000285524	0.0011421	9.51746e-05	0	0	0.000475873	0
k__Bacteria | p__Firmicutes | c__Bacilli | o__Lactobacillales | f__Streptococcaceae | g__Streptococcus | s__Streptococcus marmotae	0	0	0	0	0	0	0	0	0	0	0	0	0	9.51746e-05	9.51746e-05	9.51746e-05	0.000190349	0	0	0	0	0	9.51746e-05	0	0	0.000380699	0	0	0	0	0	0	0	0	0	0	0.000285524	0.000190349	0	0.000380699	9.51746e-05	9.51746e-05	0	0	0	0.00104692	0	0
k__Bacteria | p__Proteobacteria | c__Betaproteobacteria | o__Burkholderiales | f__Burkholderiaceae | g__Burkholderia | s__Burkholderia cenocepacia	0.000285524	9.51746e-05	0	0.000380699	0	9.51746e-05	9.51746e-05	0	9.51746e-05	0	0.000380699	9.51746e-05	0	0	0	0	0	0	0	9.51746e-05	0	0	9.51746e-05	0	9.51746e-05	0	0	0	9.51746e-05	0.000285524	0	0.000380699	0	0	0.000190349	9.51746e-05	0	0	0	0	9.51746e-05	9.51746e-05	0	0	0	0	0	0
k__Bacteria | p__Proteobacteria | c__Alphaproteobacteria | o__Rhizobiales | f__Rhizobiaceae | g__Rhizobium | s__Rhizobium sp. NT-26	0	0	0	9.51746e-05	0	0	0	0	0	0	0	0	0	0	0	0	9.51746e-05	9.51746e-05	0	0	0	0	0	0	0.000856572	0.000190349	0.000380699	0.000190349	0.000285524	0.000285524	0	0	0	0	9.51746e-05	0.000380699	0	0	0	0	0	0	0	0	0	0	0	0
k__Bacteria | p__Proteobacteria | c__Betaproteobacteria | o__Neisseriales | f__Neisseriaceae | g__Neisseria | s__Neisseria mucosa	0	0	0	0	0	0	0	0	0	0	0	0	0	0	0	0	0	0	0	0	0	0	0	0	0	0	0	0	0	0	0	0	0	0	0	0	0	0	0	0.000285524	9.51746e-05	0.000761397	0	0.00133245	0.000285524	0	0.000190349	0
k__Bacteria | p__Proteobacteria | c__Gammaproteobacteria | o__Pseudomonadales | f__Moraxellaceae | g__Acinetobacter | s__Acinetobacter baumannii	0	0	0	0	0.000190349	9.51746e-05	0	0	0	0	9.51746e-05	0	0	0.000285524	0	0	0	0	0	0	0	0	0.000190349	0.000190349	0	0	0.000190349	0	0	9.51746e-05	0	0	0	0.000285524	9.51746e-05	0.000190349	0	0	0	0	0	0	0	0.000285524	0.000380699	0.000285524	9.51746e-05	0
k__Bacteria | p__Actinobacteria | c__Actinobacteria | o__ | f__ | g__ | s__	0	0	0	0	0	0	0	0	0	0	0	0	0	0.000190349	0	0	0	0	0	0	0	0	0.000190349	9.51746e-05	9.51746e-05	0	0	0	0	0	0	0	0	0	9.51746e-05	0	0.000285524	0.000285524	0	0.000190349	0	0.000380699	0	0.000380699	0.000475873	0	0.000190349	0
k__Bacteria | p__Actinobacteria | c__Actinobacteria | o__Corynebacteriales | f__Nocardiaceae | g__Rhodococcus | s__Rhodococcus ruber	0.000380699	0	0.000190349	0	0	0.000285524	9.51746e-05	0	0	0	0.000190349	0.000285524	0	9.51746e-05	0	0	0	0	0	0	0	0	0	0	0.000380699	9.51746e-05	0	0	9.51746e-05	9.51746e-05	0	9.51746e-05	0.000190349	0	0	0.000380699	0	0	0	0	0	0	0	0	0	0	0	0
k__Bacteria | p__Proteobacteria | c__Gammaproteobacteria | o__Enterobacterales | f__Enterobacteriaceae | g__Enterobacter | s__Enterobacter ludwigii	0	9.51746e-05	0	0	0.000190349	0	0	0.000475873	0	0.000285524	0	0	0	0	0	0	0	0	0	0	0	0.000856572	0	0	0	0	0	0.000190349	0.000380699	0	0	0	0	0.000380699	0	0	0	0	0	0	0	0	0	0	0	0	0	0
k__Bacteria | p__Proteobacteria | c__Gammaproteobacteria | o__Pseudomonadales | f__Pseudomonadaceae | g__Pseudomonas | s__Pseudomonas mosselii	0	9.51746e-05	0	0	0	0.000285524	0	9.51746e-05	0	9.51746e-05	9.51746e-05	0	0	0	0	0	0	0	0	0	0	0	0	0.000190349	9.51746e-05	0.000285524	0	0	0.000190349	9.51746e-05	0	9.51746e-05	0	0	0.000285524	0.000761397	0	0	0	0	0	0	0	0	0	0.000190349	0	0
k__Bacteria | p__Proteobacteria | c__Gammaproteobacteria | o__Pseudomonadales | f__Pseudomonadaceae | g__Pseudomonas | s__Pseudomonas orientalis	0	0	0.000190349	9.51746e-05	0.000571048	0.000285524	0	0	0	0	0.000571048	0	0	0	0	0	0	0	0	0	0	9.51746e-05	0.000190349	0.000380699	0	0.000190349	0	0	0	0	0	9.51746e-05	0	0	9.51746e-05	0	0	0	0	0	0	0	0	0	0	9.51746e-05	0	0
k__Bacteria | p__Firmicutes | c__Clostridia | o__Clostridiales | f__ | g__Massilistercora | s__Massilistercora timonensis	0	0.000666223	0	0	0	0	0	9.51746e-05	9.51746e-05	0.000951746	0	0	0	0	0	0	0	0	0	0	0	0	0	0	0	0	0	0.000285524	9.51746e-05	0	0	0	0	0.000571048	0	0	0	0	0	0	0	0	0	0	0	0	0	0
k__Bacteria | p__Bacteroidetes | c__Flavobacteriia | o__Flavobacteriales | f__Flavobacteriaceae | g__Chryseobacterium | s__	0	0	0	0	0	0	0	0	0	0	0	0	0	9.51746e-05	0	0	0	0	0	0	0	0	0	0	0	0	0	9.51746e-05	0	0	0	0	0	0	0	0	0.000285524	0.000475873	0	9.51746e-05	0.000190349	0.000475873	0.000285524	0.000190349	9.51746e-05	0.000190349	9.51746e-05	0.000190349
k__Bacteria | p__Firmicutes | c__Bacilli | o__Lactobacillales | f__Streptococcaceae | g__Streptococcus | s__Streptococcus sp. FDAARGOS_192	0	0	0	0	0	0	0	0	0	0	0	0	0	0.000380699	0	0	0	0	0	0	0	0	0	0	0	9.51746e-05	0	0	0	0	0	0	0	0	0	0	0	9.51746e-05	0	0	0	0	0	0	0	0.00218902	0	0
k__Bacteria | p__Proteobacteria | c__Alphaproteobacteria | o__Rhizobiales | f__Rhizobiaceae | g__Rhizobium | s__Rhizobium sp. ACO-34A	0.000475873	0	0	9.51746e-05	0	9.51746e-05	0.000190349	0	0	0	0.000190349	0	0	0	0	0	9.51746e-05	0	0	0	0	9.51746e-05	9.51746e-05	0.000190349	9.51746e-05	0	9.51746e-05	0.000285524	0	0.000285524	0	0	0	0	0.000190349	0.000285524	0	0	0	0	0	0	0	0	0	0	0	0
k__Bacteria | p__Proteobacteria | c__Betaproteobacteria | o__Burkholderiales | f__Burkholderiaceae | g__Burkholderia | s__Burkholderia pseudomallei	9.51746e-05	9.51746e-05	0.000190349	0	0.000666223	0	0	9.51746e-05	0	0	0	0.000285524	0	9.51746e-05	0	0	0	0	0	0	0	0	9.51746e-05	0	0.000475873	0	0	0	0	0.000285524	0	0	0	0	9.51746e-05	0	0	0	0	0	0	0	0	0	0	0	0.000285524	0
k__Bacteria | p__Proteobacteria | c__Gammaproteobacteria | o__Enterobacterales | f__Pectobacteriaceae | g__Pectobacterium | s__	9.51746e-05	0	0	0	0.000475873	0	0	0	0	0	9.51746e-05	0.000285524	0	0.000285524	0	0	0.000285524	0	9.51746e-05	0	0	0.000380699	9.51746e-05	0	0.000285524	0	9.51746e-05	0	0	9.51746e-05	0	0	0	0	9.51746e-05	0	0	0	0	0	0	0	0	0	0	9.51746e-05	0	0
k__Bacteria | p__Proteobacteria | c__Gammaproteobacteria | o__Pseudomonadales | f__Moraxellaceae | g__Acinetobacter | s__Acinetobacter haemolyticus	0	0	0	0	0	9.51746e-05	0	0	9.51746e-05	0	0.000380699	0.000285524	0.000285524	0	9.51746e-05	0	0	0	0	0.000190349	0	0	0	0.000190349	9.51746e-05	0	0	0	0	0	0	0	0	0	9.51746e-05	0	0	0	0	0.000285524	0.000190349	9.51746e-05	0	9.51746e-05	0.000285524	0	0	0
k__Bacteria | p__Proteobacteria | c__Gammaproteobacteria | o__Pseudomonadales | f__Pseudomonadaceae | g__Pseudomonas | s__Pseudomonas sabulinigri	0	0	0	9.51746e-05	0	0	0	0	0	0	0.000190349	0.000285524	0	0	0	0	0	0.000190349	0	0.000285524	0	0	0.000190349	0.000190349	9.51746e-05	0	0	0	0.000285524	0.000285524	0	0.000190349	0	0	0.000190349	0.000285524	0	0	0	0	0	0	0	0	0	0	0	0
k__Bacteria | p__Firmicutes | c__Bacilli | o__Lactobacillales | f__Lactobacillaceae | g__ | s__	0	9.51746e-05	0	0	0	0	0	0.000380699	0	0.000190349	0	0	0	0	0	0	0	0	0	0	0	0	0	0	0	0.000190349	9.51746e-05	9.51746e-05	0	0	0	0	0	9.51746e-05	0	0	0	0	0	0	0.000285524	0.000380699	0	9.51746e-05	0.000475873	0.000285524	0	0
k__Bacteria | p__Proteobacteria | c__Gammaproteobacteria | o__Vibrionales | f__Vibrionaceae | g__Vibrio | s__Vibrio parahaemolyticus	9.51746e-05	0	0	0	9.51746e-05	0.000666223	0	9.51746e-05	0	0	0.000380699	0	0	0	0	0	0	0	0	0	0	0	9.51746e-05	0.000475873	9.51746e-05	0	0	0	9.51746e-05	0	0	0	0	9.51746e-05	0	0	0	0	0	0.000285524	0	0	0	0	0	0	0	0.000190349
k__Bacteria | p__Proteobacteria | c__Gammaproteobacteria | o__Enterobacterales | f__Hafniaceae | g__Edwardsiella | s__Edwardsiella hoshinae	0	0	0	0	0.000190349	0	0	0.000380699	0	0.000285524	0	0	0	0	0.000380699	0	0.000571048	0	0	0	0	9.51746e-05	0	0	0	0	0	0.000285524	0.000190349	0	0	0	0	0.000285524	0	0	0	0	0	0	0	0	0	0	0	0	0	0
k__Bacteria | p__Firmicutes | c__Bacilli | o__Bacillales | f__Bacillaceae | g__Bacillus | s__Bacillus subtilis	0	0	0	0	0	0	0	0	0	0.000190349	0	0	0	0.000285524	9.51746e-05	0	9.51746e-05	0	0	0	9.51746e-05	0	0	0	0	0	0	0	0	0	0	0	0	0.000475873	0.000190349	0	0	0	0.000190349	0	9.51746e-05	0	0	0.000190349	0.000285524	0	0	0.000380699
k__Bacteria | p__Firmicutes | c__Bacilli | o__Lactobacillales | f__Streptococcaceae | g__Streptococcus | s__Streptococcus ruminantium	0	0	0	0	0	0	0	0	0	0	0	0	0	0	9.51746e-05	0	0.000190349	0	0	0	0	0	0	0	0	0.000190349	9.51746e-05	0.000190349	0	0	0	0	0	0	0	0	0	0.000285524	0	0.000285524	0	0	0	0	0	0.00123727	0	0
k__Bacteria | p__Proteobacteria | c__Gammaproteobacteria | o__Enterobacterales | f__Enterobacteriaceae | g__Candidatus Hamiltonella | s__Candidatus Hamiltonella defensa	0	0	0	9.51746e-05	0.000761397	0	0	0	0	0	0	0	0	0	0.000380699	0	0.00104692	0	0	0	0	0	0	0	0	0	0	0	0	0	0	0	0	9.51746e-05	0	0.000190349	0	0	0	0	0	0	0	0	0	0	0	0
k__Bacteria | p__Firmicutes | c__Clostridia | o__Clostridiales | f__Clostridiaceae | g__Clostridium | s__Clostridium sp. SY8519	0	0.000285524	0	0	0	0	0	0.000190349	0	0.000190349	0	0	0	0	0	0	0	0	0	0	0	0	0	0	0	0	0	0	0	0	0	0	0	0	0	0	0	0	0	0.000190349	0.000571048	9.51746e-05	0.000285524	9.51746e-05	0	0	0.000285524	0.000380699
k__Bacteria | p__Proteobacteria | c__Alphaproteobacteria | o__Rhizobiales | f__Rhizobiaceae | g__Liberibacter | s__Candidatus Liberibacter asiaticus	0	0	0	0	0	0	0	0	0	0	0.000190349	0	0.000190349	9.51746e-05	0	9.51746e-05	0	0	0	9.51746e-05	0	0	0	0	0.000571048	0	0.000285524	0	0	9.51746e-05	0	0.000190349	0	0	0	0.000761397	0	0	0	0	0	0	0	0	0	0	0	0
k__Bacteria | p__Bacteroidetes | c__Bacteroidia | o__Bacteroidales | f__Tannerellaceae | g__Parabacteroides | s__	0	0	0	0	0	0	0	0	0	0	0	0	0	0.000380699	0	0	0	0	0	0	0.000190349	9.51746e-05	0	0	0	0	0	0	0	0	0	0	0	0	0	0	0	9.51746e-05	0	0	0	0.000380699	0	0	0	0	0.000285524	0.00104692
k__Bacteria | p__Bacteroidetes | c__Cytophagia | o__Cytophagales | f__Flammeovirgaceae | g__ | s__	0	0	0	0	0	0	0	0	0	0	0	0	0.000190349	0.000190349	0.000285524	0	0	0	0	0	0	0	9.51746e-05	0	9.51746e-05	0.000285524	0	9.51746e-05	0	0	0	0	0	0	9.51746e-05	0	0	0	0	0	9.51746e-05	0	9.51746e-05	0.000190349	0.000761397	0	0	0
k__Bacteria | p__Firmicutes | c__Clostridia | o__Clostridiales | f__Clostridiaceae | g__Clostridium | s__Clostridium perfringens	0	0	0	0	0.000666223	0	0	0	0	9.51746e-05	0	0	0	0	0.000285524	0	0.00133245	0	0	0	0	0	0	0	0	0	0	0	0	0	0	0	0	9.51746e-05	0	0	0	0	0	0	0	0	0	0	0	0	0	0
k__Bacteria | p__Proteobacteria | c__Alphaproteobacteria | o__Rhizobiales | f__Phyllobacteriaceae | g__Hoeflea | s__	0	0	0	0	0.000285524	0.000190349	0	0	0	0	9.51746e-05	0.000380699	0	0	0	0	0.000285524	0	0	0	0	0	9.51746e-05	0	0.000190349	0	0.000190349	9.51746e-05	9.51746e-05	0	0	0.000285524	0	0	9.51746e-05	0.000190349	0	0	0	0	0	0	0	0	0	0	0	0
k__Bacteria | p__Proteobacteria | c__Gammaproteobacteria | o__Enterobacterales | f__Yersiniaceae | g__Serratia | s__Serratia plymuthica	0	0	0	0	0	0	0	0	0	0	0	0	0.000190349	0	0	0	0	0	0	0	0	9.51746e-05	0	0	0	0	0	0.000285524	9.51746e-05	0	0	0	0	0.000285524	0	0	0.000475873	0	0.000285524	0	0	0	0	9.51746e-05	0.000190349	9.51746e-05	0	0.000380699
k__Bacteria | p__Proteobacteria | c__Gammaproteobacteria | o__Oceanospirillales | f__Oleiphilaceae | g__Oleiphilus | s__Oleiphilus messinensis	0	9.51746e-05	0.000285524	0	0.000380699	0	0.000190349	0	0	0	0.000380699	0	0.000380699	0	0	0	0	0	0	0	0	0	0	0	0	0	0	0	9.51746e-05	0.000190349	0	0.000190349	0	0.000190349	0	9.51746e-05	0	0	0	0	0	0	0	0	0	0	0	0
k__Bacteria | p__Spirochaetes | c__Spirochaetia | o__Spirochaetales | f__Spirochaetaceae | g__ | s__	0	0.000761397	0	0	0	0	0	0.000666223	9.51746e-05	0.000380699	0	0	0	0	0	0	0	0	0	0	0	0	0	0	0	0	0	0	0.000190349	0	0	0	0	0.000190349	0	0	0	0	0	0	0	0	0	0.000190349	0	0	0	0
k__Bacteria | p__Firmicutes | c__Bacilli | o__Lactobacillales | f__Lactobacillaceae | g__Lactobacillus | s__Lactobacillus paracasei	0	0.000380699	0	0	0	0	0	0.000666223	0	0.000856572	0	0	0	0	0	0	0	0	0	0	0	0	0	0	0	0	0	0	0.000285524	0	0	0	0	9.51746e-05	0	0	0	0	0	0	0	0	0	0	0	9.51746e-05	0	0
k__Bacteria | p__Firmicutes | c__Bacilli | o__Lactobacillales | f__Streptococcaceae | g__Streptococcus | s__Streptococcus iniae	0	0	0	0	0	0	0	0	0	0	0	0	0	0	0.000285524	9.51746e-05	0	0	0	0	0	0	0	0	0	9.51746e-05	0	9.51746e-05	0	0	0	0	0	0	0	0	0.000190349	0	0	0	0.000285524	0.000285524	0.000285524	0	0	0.000380699	0	0.000380699
k__Bacteria | p__Firmicutes | c__Clostridia | o__Clostridiales | f__Eubacteriaceae | g__Eubacterium | s__[Eubacterium] cellulosolvens	0	0.000380699	0	0	0.000190349	0	0	0.000856572	0	0.000571048	0	0	0	0	0	0	0	0	0	0	0	0	0	0	0	0	0	9.51746e-05	9.51746e-05	0	0	0	0	9.51746e-05	0	0	0	0	0	0	0	0	0	9.51746e-05	0	0	0	0
k__Bacteria | p__Firmicutes | c__Clostridia | o__Clostridiales | f__Lachnospiraceae | g__Lachnoclostridium | s__Lachnoclostridium phocaeense	0	0.000285524	0	0	0	0	0	0.000666223	0	0.000856572	0	0	9.51746e-05	0	9.51746e-05	9.51746e-05	9.51746e-05	0	0	9.51746e-05	0	0	9.51746e-05	0	0	0	0	0	0	0	0	0	0	0	0	0	0	0	0	0	0	0	0	0	0	0	0	0
k__Bacteria | p__Firmicutes | c__Clostridia | o__Clostridiales | f__Ruminococcaceae | g__Flavonifractor | s__Flavonifractor plautii	0	0	9.51746e-05	0	0.000190349	0	9.51746e-05	0.000190349	0	0	0	0	0	9.51746e-05	0	0	0	0.000190349	9.51746e-05	0.000190349	0.000190349	0.000285524	0.000190349	0	0	0	0	0	0	0	0	0	0	0	0	0	0.000285524	0	0	0	0	0.000285524	0	0	0	0	0	0
k__Bacteria | p__Proteobacteria | c__Alphaproteobacteria | o__Rhizobiales | f__Hyphomicrobiaceae | g__Devosia | s__Devosia sp. I507	0.000285524	0	0	0	0.000285524	0.000285524	0	0	0	0	0.000190349	9.51746e-05	0	0	0	0.000190349	0	9.51746e-05	0	0	0	0	0	0.000190349	0.000285524	0	0	0	0	0.000190349	0	0	0	9.51746e-05	0	9.51746e-05	0	0	0	0	0	0	0	0	0	9.51746e-05	0	0
k__Bacteria | p__Proteobacteria | c__Epsilonproteobacteria | o__Campylobacterales | f__ | g__ | s__	0	0	0.000190349	0	0	9.51746e-05	0.000285524	0	0	0	0	9.51746e-05	9.51746e-05	0	0.000475873	9.51746e-05	0	0	9.51746e-05	0.000285524	0	0	0	0	0	0	0	0	0	0	0.000190349	0	9.51746e-05	0	0	0	0	0	0	0	0.000190349	0	9.51746e-05	0	0	0	9.51746e-05	0
k__Bacteria | p__Actinobacteria | c__Actinobacteria | o__Propionibacteriales | f__Propionibacteriaceae | g__Pseudopropionibacterium | s__	0	0	0	0	0	0	0	0	0	0	0	0	0	0	0	0	0	0	0	0	0	0	0	0	0	0	0	0	0	0	0	0	0	0	0	0	0	0	0	0.000285524	0	0.000761397	0.000285524	0	0	0	0.000761397	0.000190349
k__Bacteria | p__Bacteroidetes | c__Flavobacteriia | o__Flavobacteriales | f__Flavobacteriaceae | g__Riemerella | s__Riemerella anatipestifer	0	0	0	0	0	0	0	0	0	0	0	0	0	0	0	0	0	0	0	0	0	0	0	0	0	0.000190349	0	9.51746e-05	0	0	0	0	0	0	9.51746e-05	0	0	0.000571048	0	0.000285524	0	0	0	0	0	0	0.000951746	9.51746e-05
k__Bacteria | p__Firmicutes | c__Bacilli | o__Lactobacillales | f__Enterococcaceae | g__Enterococcus | s__Enterococcus faecium	0	0	0	0	0	0	0	0	0	0	0	0	9.51746e-05	0.000285524	9.51746e-05	0	0	0	0	9.51746e-05	0	0	0	0	0	0.000475873	0.000190349	0.000475873	0	9.51746e-05	0	0	0	0	0.000285524	0	0.000190349	0	0	0	0	0	0	0	0	0	0	0
k__Bacteria | p__Firmicutes | c__Clostridia | o__Clostridiales | f__Clostridiales Family XIII. Incertae Sedis | g__ | s__[Eubacterium] minutum	0	0	0	0.000285524	0	0	0	0	0	0	0	0	0	0.000285524	0	0	0	0	0	0	0	0	0	0.000190349	0	0	0	0	0	0	0	0	0	0	0	0	0.00152279	0	0	0	0	0	0	0	0	0	0	0
k__Bacteria | p__Proteobacteria | c__Epsilonproteobacteria | o__Campylobacterales | f__Helicobacteraceae | g__Helicobacter | s__Helicobacter himalayensis	0	0	0	9.51746e-05	0	0	9.51746e-05	0	9.51746e-05	0	0	0.000190349	9.51746e-05	0	9.51746e-05	9.51746e-05	9.51746e-05	0.000190349	0.000380699	9.51746e-05	0	0	0	0	0	0	0	0	0	0	0.000380699	0	0.000380699	0	0	0	0	0	0	0	0	0	0	0	0	0	0	0
k__Bacteria | p__Proteobacteria | c__Gammaproteobacteria | o__Enterobacterales | f__Enterobacteriaceae | g__Klebsiella | s__Klebsiella oxytoca	0	0	0	0	0.000475873	0	0	0	0	0.000285524	0	0	0	0	9.51746e-05	0	9.51746e-05	0	0	0	0	0.000666223	0	0	0.000190349	0	0	0	0	0	0	0	0	0.000475873	0	0	0	0	0	0	0	0	0	0	0	0	0	0
k__Bacteria | p__Proteobacteria | c__Gammaproteobacteria | o__Pseudomonadales | f__Pseudomonadaceae | g__Pseudomonas | s__Pseudomonas sp. CCOS 191	0	0	0	0	0	0.000856572	0	0	0	0	0.000761397	0	0.000190349	0	0	0	0	0.000190349	0	0	0	0	0	9.51746e-05	0	0	9.51746e-05	0	0	9.51746e-05	0	0	0	0	0	0	0	0	0	0	0	0	0	0	0	0	0	0
k__Bacteria | p__Firmicutes | c__Bacilli | o__Lactobacillales | f__Streptococcaceae | g__Streptococcus | s__Streptococcus respiraculi	0	0	0	0	0	0	0	0	0	0	0	0	0	0.000666223	0	0	0	0	0	0	0	0	0	0	0	9.51746e-05	9.51746e-05	0	0	0	0	0	0	0	0.000190349	0	9.51746e-05	0	0	0	0	0	0	0	0	0.00104692	0	0
k__Bacteria | p__Bacteroidetes | c__Bacteroidia | o__Bacteroidales | f__Tannerellaceae | g__Tannerella | s__Tannerella forsythia	0	0	0	0	0	0	0	0	0	0	0	0	0	0	0	0	0	0	0	0	0	0	0	0	0	9.51746e-05	0	0	0	0	0	0	0	0	0	0	0.000761397	0	0	0	0	0.000190349	0.000571048	0	0	0	0	0.000571048
k__Bacteria | p__Firmicutes | c__Bacilli | o__Lactobacillales | f__Enterococcaceae | g__Enterococcus | s__Enterococcus hirae	0	0	9.51746e-05	0	0	0	0	9.51746e-05	0	0	0	9.51746e-05	0	9.51746e-05	0	0	0	0	0	0	0	0	0	0	0	0	0.000285524	9.51746e-05	0	0	0	0	0	0	0.000285524	0	0.000190349	0	0	0	0.000380699	0	0	9.51746e-05	9.51746e-05	9.51746e-05	0	0.000285524
k__Bacteria | p__Firmicutes | c__Bacilli | o__Lactobacillales | f__Lactobacillaceae | g__Lactobacillus | s__Lactobacillus amylovorus	0	0.000571048	0	0	0	9.51746e-05	9.51746e-05	0.000475873	0	0.000761397	0	0	0	0	0	0	0	0	0	0	0	0	0	0	0	0	0	0	9.51746e-05	0	0	0	0	9.51746e-05	0	0	0	0	0	0	0	0	0	0	0	0	0	0
k__Bacteria | p__Firmicutes | c__Negativicutes | o__Selenomonadales | f__Selenomonadaceae | g__Megamonas | s__Megamonas hypermegale	0	0.000380699	0	0	0	0	0	9.51746e-05	0	9.51746e-05	0	0	0	0	0	0	0	0	0	0	0	0	0	0	0	0	0	0	0.000285524	0	0	0	0	0.000475873	0	0	0	0	0	0	0	0.000190349	0.000285524	9.51746e-05	0.000190349	0	0	9.51746e-05
k__Bacteria | p__Proteobacteria | c__Alphaproteobacteria | o__Rhizobiales | f__Bradyrhizobiaceae | g__Bosea | s__	9.51746e-05	0	9.51746e-05	0	0	0	0	0	0	0	0	0	0	0	0	0	0	9.51746e-05	0	0	0	0	0.000190349	0.000380699	9.51746e-05	0.000190349	0	0	9.51746e-05	0	0	0.000190349	0	0	0.000380699	0.000285524	0	0	0	0	0	0	0	0	0	9.51746e-05	0	0
k__Bacteria | p__Proteobacteria | c__Alphaproteobacteria | o__Rhizobiales | f__Hyphomicrobiaceae | g__Blastochloris | s__Blastochloris viridis	0	0	0	0	0	0	0	0	0	0	9.51746e-05	0	0	0	0	0	0.000190349	0.000285524	9.51746e-05	9.51746e-05	0	0	0	0	0.000571048	0	0	0	0.000380699	0	0	0	0	0	9.51746e-05	0.000380699	0	0	0	0	0	0	0	0	0	0	0	0
k__Bacteria | p__Proteobacteria | c__Betaproteobacteria | o__Neisseriales | f__Neisseriaceae | g__Neisseria | s__Neisseria chenwenguii	0	0	0	0	0	0	0	0	0	0	0	0	0	0.000190349	0	0	0	0	0	0	0	0	0	0	0	0	0.000190349	0	0	0	0	0	0	0	0	0	0	0.000571048	0	0.000571048	9.51746e-05	0.000571048	0	0	0	0	0	0
k__Bacteria | p__Proteobacteria | c__Gammaproteobacteria | o__Alteromonadales | f__Shewanellaceae | g__Shewanella | s__Shewanella baltica	0	0	9.51746e-05	0	0	9.51746e-05	0	0	0	0	0.000285524	0	9.51746e-05	0	0.000380699	9.51746e-05	0.000475873	9.51746e-05	0	9.51746e-05	9.51746e-05	0	0	9.51746e-05	0	0	0	0	0	0	0	0	0	0	0.000190349	0	0	0	0	9.51746e-05	0	0	0	0	0	0	0	0
k__Bacteria | p__Proteobacteria | c__Gammaproteobacteria | o__Legionellales | f__Legionellaceae | g__ | s__	0.000285524	0	0	0	9.51746e-05	0	9.51746e-05	0	0	0	0.000475873	0	0	0	0	0	0.000190349	0	0	0	0	0	0	0	0.000285524	9.51746e-05	0.000190349	9.51746e-05	0	0	0	0	0	9.51746e-05	0	9.51746e-05	0	0	0	0	0	9.51746e-05	0	0	0	0	9.51746e-05	0
k__Bacteria | p__Proteobacteria | c__Gammaproteobacteria | o__Xanthomonadales | f__Xanthomonadaceae | g__Pseudoxanthomonas | s__Pseudoxanthomonas suwonensis	9.51746e-05	0	0	0	0	0.000190349	0	0	0	0	0.000190349	0	0	0.000190349	0	0	0	0	0	0	0	0	0	0	0.000190349	9.51746e-05	0.000285524	0.000190349	9.51746e-05	0.000190349	0	0	0	0	9.51746e-05	0.000190349	0	0	0	0	0	0	0	0	0	0.000190349	0	0
k__Bacteria | p__Bacteroidetes | c__Bacteroidia | o__Bacteroidales | f__Muribaculaceae | g__Muribaculum | s__Muribaculum intestinale	0	9.51746e-05	0	0	0	0	0	0	9.51746e-05	0	0	9.51746e-05	0	0	0.000190349	9.51746e-05	9.51746e-05	9.51746e-05	0	0	0.000475873	9.51746e-05	0.000475873	9.51746e-05	0	0	0	0	0	0	0	0	0	0	0	0	0	0	0	0	9.51746e-05	9.51746e-05	0	0	0	0	0	0
k__Bacteria | p__Proteobacteria | c__Epsilonproteobacteria | o__Campylobacterales | f__Helicobacteraceae | g__Helicobacter | s__Helicobacter mustelae	0	9.51746e-05	0	0.000190349	0	9.51746e-05	9.51746e-05	0	0.000285524	0	0	0	0	0	9.51746e-05	0.000475873	0	0	0.000666223	9.51746e-05	0	0	0	0	0	0	0	0	0	0	0	0	0	0	0	0	0	0	0	0	0	0	0	0	0	0	0	0
k__Bacteria | p__Proteobacteria | c__Gammaproteobacteria | o__Enterobacterales | f__Erwiniaceae | g__Pantoea | s__Candidatus Pantoea carbekii	0	0	0	0	9.51746e-05	0	0	0	0	0	0	0	0	0	0	0	0	0	0	0	0	0.000666223	0	0	0	0	0	0	0.000475873	0	0	0	0	0.000190349	0	0	9.51746e-05	0	0.000190349	0	0.000380699	0	0	0	0	0	0	0
k__Bacteria | p__Actinobacteria | c__Actinobacteria | o__Micrococcales | f__Micrococcaceae | g__Arthrobacter | s__Arthrobacter crystallopoietes	0	0	0	0	0	0	0	0	0	0	0.000285524	0	0	0	0	0	0	0	0	0	0	0	0	9.51746e-05	9.51746e-05	0.000190349	9.51746e-05	0	0	0	0	0	0	0	9.51746e-05	9.51746e-05	9.51746e-05	9.51746e-05	0	9.51746e-05	0	0	9.51746e-05	0.000285524	0.000190349	0.000285524	0	0
k__Bacteria | p__Bacteroidetes | c__Flavobacteriia | o__Flavobacteriales | f__Flavobacteriaceae | g__Capnocytophaga | s__Capnocytophaga ochracea	0	0	0	0	0	0	0	0	0	0	0	0	0	0	0	0	0	0	0	0	0	0	0	0	0	0	0	0	0	0	0	0	0	0	0	0	0	0.000285524	0	0	9.51746e-05	0.000380699	0.000380699	0	0	0	0.000856572	9.51746e-05
k__Bacteria | p__Firmicutes | c__Bacilli | o__Bacillales | f__Bacillaceae | g__Bacillus | s__Bacillus velezensis	0	0.000190349	0	0	0	0	0	0	0	9.51746e-05	0	9.51746e-05	0	9.51746e-05	9.51746e-05	0	0	0	0	0	0	0	0	0	0	9.51746e-05	0.000190349	9.51746e-05	0	0.000190349	0	0	0	9.51746e-05	9.51746e-05	0	9.51746e-05	0.000190349	0	9.51746e-05	0	0	9.51746e-05	0	0	0	0	0.000285524
k__Bacteria | p__Firmicutes | c__Bacilli | o__Lactobacillales | f__Carnobacteriaceae | g__Carnobacterium | s__	0	0	0	0	0	0	9.51746e-05	0	0	0	0	0	0	0.000285524	0	0	0	0	0	0	0	0	0	0	0	0.000380699	0.000475873	0	0	0.000190349	0	0	0	0	0.000285524	0	9.51746e-05	0	0	0	0	0	0	0	0.000190349	9.51746e-05	0	0
k__Bacteria | p__Firmicutes | c__Negativicutes | o__Selenomonadales | f__Sporomusaceae | g__Pelosinus | s__Pelosinus sp. UFO1	0	0	0	9.51746e-05	0	0	0	0.000285524	0	0.000380699	0	0	0	0.000285524	0	0	0	0	0	0	0	0	0	0	0	0	0	0	0	0	0	0	0	0	0	0	0	0	0	0	0.000190349	9.51746e-05	0	0.000190349	0.000190349	9.51746e-05	0	0.000285524
k__Bacteria | p__Proteobacteria | c__Betaproteobacteria | o__Burkholderiales | f__Burkholderiaceae | g__ | s__	9.51746e-05	0	0	0	0	0.000190349	9.51746e-05	0	0	0	0.000190349	0	0.000380699	0	0	0	0	0	0	0	0	0	0	0	0	0.000190349	9.51746e-05	0	0	9.51746e-05	0	0	0	0	0	0.000285524	0	0	0	0	0	0	0	0	0	0	0.000285524	0.000190349
k__Bacteria | p__Proteobacteria | c__Betaproteobacteria | o__Burkholderiales | f__Burkholderiaceae | g__Burkholderia | s__Burkholderia mallei	0.000761397	0	0	0	9.51746e-05	0	0	9.51746e-05	0	0	0	0	0	0	0	0	0	9.51746e-05	0	0	0	0	0.000190349	9.51746e-05	0.000190349	0	0	0	0	9.51746e-05	0	0.000285524	0	0	0	9.51746e-05	0	0	0	0	0	0	0	0	0	0	9.51746e-05	0
k__Bacteria | p__Bacteroidetes | c__Bacteroidia | o__Bacteroidales | f__Rikenellaceae | g__ | s__	0	0	9.51746e-05	0	0	9.51746e-05	0.000190349	9.51746e-05	0	0	0	9.51746e-05	0	0.000761397	9.51746e-05	0	0	0	0	0	9.51746e-05	0	0	0	0	0	0	0	0	0	0	0	0	0	0	0	0	0	0	0	0	0	0	0	0	0	0	0.000475873
k__Bacteria | p__Bacteroidetes | c__Chitinophagia | o__Chitinophagales | f__Chitinophagaceae | g__ | s__	0	0	0	0.000380699	9.51746e-05	9.51746e-05	0	0	0	0	0	0	0.000190349	0.000380699	9.51746e-05	0	9.51746e-05	0	0	0	0	0	0	0	0	0	0	0	0	0	0	0	0	0	0	0	0	0	0	0	0	0	0	0	0.000190349	0.000190349	0	0.000285524
k__Bacteria | p__Firmicutes | c__Bacilli | o__Bacillales | f__Staphylococcaceae | g__Staphylococcus | s__	0	0	0	0	0	9.51746e-05	0	0	9.51746e-05	0	0	0	0	0	0	0	0	0	0	0	0	0	0	0	0	0.000380699	0.000380699	0.000190349	0	9.51746e-05	0	0	0	0	0.000380699	0	9.51746e-05	0	0	0	0	0	0	0	0	0.000285524	0	0
k__Bacteria | p__Firmicutes | c__Clostridia | o__Clostridiales | f__Lachnospiraceae | g__Anaerobutyricum | s__Anaerobutyricum hallii	0	0	0	0	0	0	0	0.000285524	0	9.51746e-05	0	0	0	0	0	0	0	0	0	0	0	0	0	0	0	0	0	9.51746e-05	0.000190349	0	0	0	0	0.000285524	0	0	0	0	0	0	0	0.000190349	0.000190349	9.51746e-05	0	0	0.000475873	9.51746e-05
k__Bacteria | p__Firmicutes | c__Clostridia | o__Clostridiales | f__Ruminococcaceae | g__ | s__	0	0	0.000190349	0	0.000190349	0	0	9.51746e-05	9.51746e-05	0.000190349	0.000285524	0.000380699	0	9.51746e-05	9.51746e-05	9.51746e-05	9.51746e-05	9.51746e-05	0	0	0	9.51746e-05	0	0	0	0	0	0	0	0	0	0	0	0	0	0	0	0	0	0	0	0	0	0	0	0	0	0
k__Bacteria | p__Firmicutes | c__Clostridia | o__Thermoanaerobacterales | f__Thermoanaerobacterales Family III. Incertae Sedis | g__Caldicellulosiruptor | s__Caldicellulosiruptor saccharolyticus	0	0	0	0	0	0	0	0	0	0	0	0	0	0	0	0	0	0	0	0	0	0	0	0	0	0	0	0	0	9.51746e-05	0	0	0	0	0	0	0	0	9.51746e-05	0	0.000571048	0	0.000190349	0	9.51746e-05	0	0.000761397	0.000190349
k__Bacteria | p__Proteobacteria | c__Betaproteobacteria | o__Burkholderiales | f__Burkholderiaceae | g__Cupriavidus | s__Cupriavidus taiwanensis	0	0	0	0	0	9.51746e-05	0	0	0	0	0.000475873	0	0	0	9.51746e-05	0	9.51746e-05	0	0	0	0	0	0	0	9.51746e-05	9.51746e-05	0.000190349	9.51746e-05	0	0	0	0	0	0	0.000285524	0	0	0	0	0	0	0.000190349	0	9.51746e-05	0	0	0.000190349	0
k__Bacteria | p__Proteobacteria | c__Betaproteobacteria | o__Burkholderiales | f__Burkholderiaceae | g__Polynucleobacter | s__Polynucleobacter necessarius	0	0	9.51746e-05	0	9.51746e-05	9.51746e-05	0	0	0	0	0.000475873	0.000190349	0	0	0	0	0	0	0	0	0	0	0	0	0	0	9.51746e-05	0	0	0.000285524	0	0.000190349	0	0	0	0	0	0	0	0	0	0	0	9.51746e-05	0	0	0	0.000380699
k__Bacteria | p__Proteobacteria | c__Gammaproteobacteria | o__Thiotrichales | f__Francisellaceae | g__Francisella | s__Francisella philomiragia	0.000475873	0	0	0	9.51746e-05	0.000285524	0	9.51746e-05	0	0	0.000190349	0	0	0	0	0	0	0	0	0	0	0	0	0	0.000285524	0	0	0	0.000190349	0	0	0	0	0	0.000285524	9.51746e-05	0	0	0	0	0	0	0	0	0	0	0	0
k__Bacteria | p__Spirochaetes | c__Spirochaetia | o__Spirochaetales | f__Spirochaetaceae | g__Sediminispirochaeta | s__Sediminispirochaeta smaragdinae	0	0.000475873	0	0	0	0	0	0.000190349	0	0.000856572	0	0	0	0	0	0	0	0	0	0	0	0	0	0	0	0	0	0	0	0	0	0	0	9.51746e-05	0	0	0	0	0	0	9.51746e-05	0.000285524	0	0	0	0	0	0
k__Bacteria | p__Firmicutes | c__Bacilli | o__Lactobacillales | f__Lactobacillaceae | g__Lactobacillus | s__Lactobacillus acetotolerans	0	0.000761397	0	0	0	0	0	0.000475873	0	0.000475873	0	0	0	0	0	0	0	0	0	0	0	0.000190349	0	0	0	0	0	0	0	0	0	0	0	0	0	0	0	0	0	0	0	0	0	0	0	0	0	0
k__Bacteria | p__Firmicutes | c__Bacilli | o__Lactobacillales | f__Lactobacillaceae | g__Lactobacillus | s__Lactobacillus kefiranofaciens	0	0.000190349	0	0	0	0	0	0.000380699	0	0.000571048	0	0	0	0	0	0	0	0	0	0	0	0.000190349	0	0	0	0	0	9.51746e-05	0.000285524	0	0	0.000190349	0	0	0	0	0	0	0	0	0	0	0	0	0	0	0	0
k__Bacteria | p__Proteobacteria | c__Betaproteobacteria | o__Neisseriales | f__ | g__ | s__	0	0	0	0	0	0	0	0	0	0	0	0	0	0.000190349	0	0	0	0	0	0	0	0	0	0	0	0.000285524	9.51746e-05	9.51746e-05	0	0	0	0	0	0	0	0	0	9.51746e-05	0	0.000190349	0.000190349	0	0	9.51746e-05	0.000475873	0	0.000190349	0
k__Bacteria | p__Proteobacteria | c__Gammaproteobacteria | o__Enterobacterales | f__Morganellaceae | g__Xenorhabdus | s__Xenorhabdus doucetiae	0	0.000190349	0	0	0	0	0	9.51746e-05	0	9.51746e-05	0	0	0	0	9.51746e-05	0	0.000285524	0	0	0	0	0.000285524	0	0	0	0	0	0.000380699	0.000285524	0	0	0	0	0.000190349	0	0	0	0	0	0	0	0	0	0	0	0	0	0
k__Bacteria | p__Proteobacteria | c__Gammaproteobacteria | o__Enterobacterales | f__Pectobacteriaceae | g__Sodalis | s__Sodalis praecaptivus	0	0	0	0	9.51746e-05	0	0	9.51746e-05	0	9.51746e-05	0	0	0	0	0	0	0.000571048	0	0	0	0	0.000571048	0	0	0	0	0	0	0	0	0	0	0	0.000285524	0	0	0.000190349	0	0	0	0	0	0	0	0	0	0	0
k__Bacteria | p__Proteobacteria | c__Gammaproteobacteria | o__Nevskiales | f__Steroidobacteraceae | g__Steroidobacter | s__Steroidobacter denitrificans	0	0	0	0	0	9.51746e-05	0	9.51746e-05	0	0	9.51746e-05	0	0.000190349	0	0	0	0	9.51746e-05	0	0	0	0	0.000380699	9.51746e-05	0	0.000190349	0.000285524	0	9.51746e-05	9.51746e-05	0	0	0	0	9.51746e-05	9.51746e-05	0	0	0	0	0	0	0	0	0	0	0	0
k__Bacteria | p__Proteobacteria | c__Gammaproteobacteria | o__Oceanospirillales | f__Alcanivoracaceae | g__Alcanivorax | s__	0	0	9.51746e-05	0	9.51746e-05	0	0	0	0	0	0	0	0	0.000190349	0.000285524	0	0.000285524	0	0	0	0	0	9.51746e-05	0.000285524	0	0	0	0	0	0.000190349	0	0	0.000190349	0	0	0	0	0	0	0	0	0	0	0	0	0.000190349	0	0
[truncated: 560 more rows]
